# Supplementary material for: Compromising the 19S proteasome complex protects cells from reduced flux through the proteasome
Source: eLife. 2015 Sep 1;4:e08467. doi: 10.7554/eLife.08467 (PMC4551903; doi:10.7554/eLife.08467)
Supplement: Supplementary file 1. — KBM7 screening hits for MG132 and bortezomib, insertions and p-values. DOI: http://dx.doi.org/10.7554/eLife.08467.016 [file elife08467s001.xls]

## Sheet: pvalue_MG132
screen name	gene	inactivating insertions in this gene in this screen	inactivating insertions in other genes in this screen	insertions in control dataset in this gene	insertions in control dataset in all other genes	p-value Fischer exact test	p-value Fischer exact test corrected for FDR
mg132	SEC61A1	1	991	3	413491	0.00953902	0.0983712
mg132	ARFRP1	1	991	2	413492	0.00716282	0.0945493
mg132	LRSAM1	1	991	33	413461	0.0782432	0.183122
mg132	GIT2	1	991	66	413428	0.148331	0.262958
mg132	ZFHX3	1	991	105	413389	0.224331	0.326119
mg132	FLJ37453	1	991	130	413364	0.269445	0.366667
mg132	MLC1	1	991	147	413347	0.298616	0.39027
mg132	YIF1A	1	991	9	413485	0.0236774	0.124024
mg132	ZNF326	1	991	2	413492	0.00716282	0.0945493
mg132	CD9	1	991	3	413491	0.00953902	0.0983712
mg132	MPZL3	2	990	306	413188	0.168668	0.282522
mg132	PRDX2	1	991	10	413484	0.0260141	0.125704
mg132	TIGD1	1	991	10	413484	0.0260141	0.125704
mg132	MCPH1	1	991	264	413230	0.470167	0.535195
mg132	CD53	1	991	145	413349	0.295245	0.386631
mg132	ACVR1	1	991	25	413469	0.0604018	0.16592
mg132	PPM1A	1	991	56	413438	0.127674	0.242141
mg132	KCNH7	1	991	5	413489	0.0142744	0.110836
mg132	ESAM	2	990	3	413491	5.69496e-05	0.00289129
mg132	TMBIM4	1	991	63	413431	0.142186	0.25852
mg132	ARF3	1	991	64	413430	0.144239	0.260104
mg132	G6PD	1	991	76	413418	0.1685	0.282522
mg132	NSMCE1	2	990	301	413193	0.164451	0.279736
mg132	MAK16	1	991	56	413438	0.127674	0.242141
mg132	GNG7	1	991	498	412996	0.697726	0.713952
mg132	FOXP1	2	990	736	412758	0.527537	0.580824
mg132	SWAP70	1	991	458	413036	0.667283	0.685992
mg132	ADAMTS14	1	991	130	413364	0.269445	0.366667
mg132	SH3BP2	1	991	152	413342	0.306972	0.398822
mg132	TEC	2	990	635	412859	0.450699	0.520037
mg132	PPRC1	1	991	44	413450	0.102224	0.211498
mg132	DNAJC2	1	991	32	413462	0.0760317	0.181815
mg132	PAQR5	2	990	16	413478	0.000853495	0.0312948
mg132	MRPL15	1	991	56	413438	0.127674	0.242141
mg132	MIER2	1	991	39	413455	0.0914018	0.198655
mg132	ZDHHC14	1	991	334	413160	0.552039	0.597288
mg132	EIF4B	1	991	76	413418	0.1685	0.282522
mg132	PTPN1	1	991	322	413172	0.538961	0.586987
mg132	PIP4K2A	1	991	59	413435	0.133923	0.247589
mg132	NCK2	1	991	322	413172	0.538961	0.586987
mg132	TGFBR1	1	991	123	413371	0.257084	0.360245
mg132	ITGA3	1	991	2	413492	0.00716282	0.0945493
mg132	NFIL3	1	991	7	413487	0.0189871	0.119348
mg132	UBE2L3	1	991	29	413465	0.0693652	0.175406
mg132	TGFB3	1	991	14	413480	0.0353052	0.137067
mg132	C3orf58	1	991	9	413485	0.0236774	0.124024
mg132	SIT1	1	991	78	413416	0.172476	0.284585
mg132	RBM39	1	991	25	413469	0.0604018	0.16592
mg132	RNF157	1	991	80	413414	0.176433	0.288232
mg132	CLPTM1L	1	991	7	413487	0.0189871	0.119348
mg132	BCL6	1	991	31	413463	0.0738148	0.181107
mg132	YBX2	1	991	3	413491	0.00953902	0.0983712
mg132	TEX261	1	991	4	413490	0.0119095	0.110708
mg132	PSMD12	35	957	6	413488	4.45791e-86	2.94222e-83
mg132	TRAPPC6A	1	991	33	413461	0.0782432	0.183122
mg132	NFE2	1	991	114	413380	0.240884	0.341899
mg132	MACC1	2	990	134	413360	0.0425505	0.147614
mg132	FMNL3	2	990	54	413440	0.0080893	0.0983712
mg132	DIP2B	1	991	204	413290	0.388195	0.467534
mg132	C2orf65	3	989	587	412907	0.169151	0.282522
mg132	BCAT1	1	991	114	413380	0.240884	0.341899
mg132	RAC2	2	990	127	413367	0.0386856	0.143182
mg132	NCBP2	1	991	14	413480	0.0353052	0.137067
mg132	MAST4	1	991	101	413393	0.216858	0.323816
mg132	XPNPEP3	1	991	23	413471	0.0558878	0.16592
mg132	APBB1IP	3	989	200	413294	0.0131789	0.110836
mg132	BHLHE40	2	990	24	413470	0.0017901	0.053703
mg132	PML	1	991	66	413428	0.148331	0.262958
mg132	CACNA1C	1	991	507	412987	0.704183	0.719055
mg132	KLF16	2	990	241	413253	0.11567	0.227209
mg132	STAT3	1	991	242	413252	0.441469	0.512975
mg132	ARHGAP17	1	991	45	413449	0.104373	0.214598
mg132	RGS17	1	991	14	413480	0.0353052	0.137067
mg132	RFX2	1	991	365	413129	0.584135	0.621821
mg132	ELOVL7	1	991	38	413456	0.0892218	0.19849
mg132	LOC100216545	1	991	95	413399	0.205515	0.312534
mg132	PMP22	2	990	68	413426	0.012409	0.110836
mg132	FBL	1	991	9	413485	0.0236774	0.124024
mg132	MALAT1	1	991	186	413308	0.361216	0.445612
mg132	CA11	1	991	43	413451	0.10007	0.208347
mg132	MYO1D	2	990	230	413264	0.107188	0.215683
mg132	SNAPC1	1	991	14	413480	0.0353052	0.137067
mg132	SCPEP1	2	990	100	413394	0.0251729	0.125704
mg132	GUCY1A3	1	991	315	413179	0.531156	0.582331
mg132	HEATR2	1	991	40	413454	0.0935766	0.199872
mg132	GPR97	2	990	389	413105	0.240596	0.341899
mg132	CASP8	1	991	215	413279	0.404118	0.48144
mg132	ZBTB20	1	991	251	413243	0.453392	0.521322
mg132	TAF1	1	991	24	413470	0.0581475	0.16592
mg132	PRIM1	1	991	30	413464	0.0715927	0.17631
mg132	C20orf199	1	991	46	413448	0.106516	0.214987
mg132	NBEAL2	1	991	77	413417	0.17049	0.283435
mg132	FAM20B	1	991	20	413474	0.0490762	0.156475
mg132	AHRR	2	990	658	412836	0.468828	0.535195
mg132	CTNNBL1	1	991	64	413430	0.144239	0.260104
mg132	C20orf117	1	991	198	413296	0.379331	0.459373
mg132	PSMC6	18	974	3	413491	7.51208e-45	8.26329e-43
mg132	CXXC5	2	990	363	413131	0.217784	0.324413
mg132	USP13	1	991	25	413469	0.0604018	0.16592
mg132	TAF9B	1	991	9	413485	0.0236774	0.124024
mg132	PPP2R4	2	990	159	413335	0.0574364	0.16592
mg132	RPTOR	1	991	819	412675	0.8601	0.864027
mg132	HDAC7	1	991	340	413154	0.558439	0.602238
mg132	SIPA1L3	1	991	297	413197	0.510476	0.565292
mg132	OSBPL9	2	990	46	413448	0.00600042	0.0945493
mg132	BRD2	1	991	175	413319	0.344147	0.431001
mg132	P2RY12	1	991	85	413409	0.186243	0.298351
mg132	FAM96A	1	991	72	413422	0.16049	0.275126
mg132	LEMD3	1	991	130	413364	0.269445	0.366667
mg132	FOXO4	1	991	39	413455	0.0914018	0.198655
mg132	WT1	5	987	644	412850	0.0209474	0.124024
mg132	MTG1	1	991	24	413470	0.0581475	0.16592
mg132	JARID2	1	991	508	412986	0.704891	0.719055
mg132	ASTN2	1	991	11	413483	0.0283452	0.129916
mg132	C7orf50	1	991	222	413272	0.414035	0.490598
mg132	RHPN1	1	991	5	413489	0.0142744	0.110836
mg132	SPTLC2	1	991	342	413152	0.560551	0.60353
mg132	C10orf26	1	991	143	413351	0.291859	0.38518
mg132	CDH23	1	991	902	412592	0.885379	0.886722
mg132	SNRPB2	1	991	7	413487	0.0189871	0.119348
mg132	SMG6	1	991	377	413117	0.595933	0.631325
mg132	DYSFIP1	1	991	26	413468	0.0626507	0.167407
mg132	LAMA3	1	991	83	413411	0.182333	0.295284
mg132	BTD	1	991	18	413476	0.0445078	0.147614
mg132	VSIG10	2	990	65	413429	0.0114145	0.110708
mg132	YWHAE	1	991	46	413448	0.106516	0.214987
mg132	EIF4G3	1	991	93	413401	0.201697	0.311029
mg132	DPH5	1	991	21	413473	0.0513521	0.158376
mg132	MAX	1	991	363	413131	0.582135	0.620693
mg132	MIAT	1	991	73	413421	0.1625	0.277132
mg132	LIMD1	1	991	108	413386	0.229888	0.330558
mg132	C17orf73	1	991	29	413465	0.0693652	0.175406
mg132	PVRL2	1	991	47	413447	0.108655	0.216001
mg132	ELF4	1	991	329	413165	0.546635	0.594365
mg132	ATP6V1B2	1	991	57	413437	0.129762	0.244695
mg132	RNF125	1	991	241	413253	0.440128	0.512319
mg132	ZC3H4	2	990	563	412931	0.391796	0.470156
mg132	RCL1	1	991	18	413476	0.0445078	0.147614
mg132	DZIP3	1	991	9	413485	0.0236774	0.124024
mg132	R3HDM1	1	991	29	413465	0.0693652	0.175406
mg132	STARD8	1	991	169	413325	0.334646	0.422307
mg132	CPA6	1	991	43	413451	0.10007	0.208347
mg132	PGAP3	1	991	18	413476	0.0445078	0.147614
mg132	DGKZ	1	991	231	413263	0.426543	0.501815
mg132	ZNF397	2	990	35	413459	0.00360495	0.072099
mg132	CRTC3	1	991	72	413422	0.16049	0.275126
mg132	SLC44A2	1	991	40	413454	0.0935766	0.199872
mg132	SSH2	4	988	1176	412318	0.31333	0.405486
mg132	LYRM2	1	991	10	413484	0.0260141	0.125704
mg132	TXNL4B	1	991	11	413483	0.0283452	0.129916
mg132	CAP1	1	991	223	413271	0.415438	0.491378
mg132	ANGPT2	1	991	183	413311	0.356606	0.444075
mg132	SEPHS1	1	991	32	413462	0.0760317	0.181815
mg132	HNRNPL	1	991	162	413332	0.323387	0.412835
mg132	DCAKD	2	990	126	413368	0.0381451	0.142236
mg132	FBXW8	1	991	9	413485	0.0236774	0.124024
mg132	C9orf24	1	991	0	413494	0.00239333	0.0563211
mg132	NACA	1	991	64	413430	0.144239	0.260104
mg132	CHD3	1	991	126	413368	0.262407	0.364608
mg132	PIWIL3	1	991	258	413236	0.46249	0.529936
mg132	RASSF2	1	991	184	413310	0.358146	0.444317
mg132	ZNF148	1	991	61	413433	0.138065	0.252417
mg132	BAZ2B	1	991	144	413350	0.293554	0.38518
mg132	SETDB2	1	991	221	413273	0.412628	0.48981
mg132	AKAP13	3	989	379	413115	0.0649218	0.171393
mg132	PRKCB	2	990	662	412832	0.471945	0.535195
mg132	PLA2G6	1	991	258	413236	0.46249	0.529936
mg132	MACF1	1	991	461	413033	0.669669	0.687374
mg132	PHLPP1	1	991	279	413215	0.488885	0.550621
mg132	PSMC2	4	988	4	413490	2.26551e-09	1.66137e-07
mg132	LRRC8B	1	991	47	413447	0.108655	0.216001
mg132	MALT1	1	991	7	413487	0.0189871	0.119348
mg132	LOC100288428	1	991	96	413398	0.207417	0.314701
mg132	CIB3	1	991	85	413409	0.186243	0.298351
mg132	CAMSAP1	1	991	33	413461	0.0782432	0.183122
mg132	HNRNPF	1	991	99	413395	0.213095	0.320371
mg132	GALT	1	991	9	413485	0.0236774	0.124024
mg132	FKBP5	2	990	337	413157	0.195179	0.305717
mg132	WHAMM	1	991	105	413389	0.224331	0.326119
mg132	TSPAN15	2	990	473	413021	0.314519	0.405558
mg132	CYB561	1	991	38	413456	0.0892218	0.19849
mg132	IFIT2	1	991	7	413487	0.0189871	0.119348
mg132	FYB	1	991	393	413101	0.611145	0.642243
mg132	TRIM22	2	990	78	413416	0.015984	0.119348
mg132	HYAL1	1	991	10	413484	0.0260141	0.125704
mg132	C16orf86	1	991	39	413455	0.0914018	0.198655
mg132	C14orf178	1	991	25	413469	0.0604018	0.16592
mg132	SMARCC1	1	991	69	413425	0.154433	0.27036
mg132	TM7SF3	1	991	58	413436	0.131845	0.24651
mg132	MUC4	2	990	307	413187	0.169513	0.282522
mg132	MKI67IP	1	991	9	413485	0.0236774	0.124024
mg132	DAG1	1	991	7	413487	0.0189871	0.119348
mg132	STK10	3	989	746	412748	0.267281	0.366667
mg132	INPP5B	1	991	178	413316	0.348847	0.436059
mg132	C14orf166	1	991	2	413492	0.00716282	0.0945493
mg132	RCBTB2	1	991	337	413157	0.55525	0.599779
mg132	LRRC14	1	991	43	413451	0.10007	0.208347
mg132	AARSD1	1	991	46	413448	0.106516	0.214987
mg132	LOC388796	1	991	33	413461	0.0782432	0.183122
mg132	CGREF1	1	991	18	413476	0.0445078	0.147614
mg132	RAB2A	1	991	59	413435	0.133923	0.247589
mg132	ATP5A1	1	991	141	413353	0.288456	0.384608
mg132	RAPGEF1	1	991	139	413355	0.285036	0.380818
mg132	CUX1	1	991	166	413328	0.329844	0.418648
mg132	SENP6	1	991	33	413461	0.0782432	0.183122
mg132	ZNF689	1	991	41	413453	0.0957461	0.20254
mg132	GAB3	1	991	394	413100	0.612077	0.642243
mg132	FUT4	1	991	22	413472	0.0536227	0.162344
mg132	RPL39	1	991	21	413473	0.0513521	0.158376
mg132	S1PR4	1	991	42	413452	0.0979105	0.205799
mg132	TMEM49	2	990	621	412873	0.439493	0.512319
mg132	KIF16B	1	991	13	413481	0.0329908	0.137067
mg132	ZNF490	1	991	13	413481	0.0329908	0.137067
mg132	IRF5	1	991	172	413322	0.339414	0.426692
mg132	MPP7	1	991	3	413491	0.00953902	0.0983712
mg132	C5orf35	1	991	62	413432	0.140128	0.255482
mg132	C9orf37	1	991	9	413485	0.0236774	0.124024
mg132	TIMP2	1	991	89	413405	0.194007	0.305596
mg132	DOCK11	1	991	543	412951	0.728661	0.741011
mg132	RP1L1	1	991	270	413224	0.477735	0.539906
mg132	NEGR1	3	989	709	412785	0.243684	0.344393
mg132	ZNF566	1	991	21	413473	0.0513521	0.158376
mg132	ATP10A	1	991	157	413337	0.315229	0.405558
mg132	PQLC2	1	991	20	413474	0.0490762	0.156475
mg132	C10orf105	3	989	255	413239	0.0246627	0.125704
mg132	NOP14	1	991	25	413469	0.0604018	0.16592
mg132	ZCCHC2	1	991	65	413429	0.146288	0.262958
mg132	MIP	1	991	30	413464	0.0715927	0.17631
mg132	DNAJC7	1	991	46	413448	0.106516	0.214987
mg132	PTPRCAP	1	991	40	413454	0.0935766	0.199872
mg132	ARHGAP25	2	990	386	413108	0.237957	0.340676
mg132	MYLK	1	991	102	413392	0.218733	0.324413
mg132	TSPAN14	1	991	211	413283	0.398376	0.477184
mg132	TRANK1	1	991	104	413390	0.222469	0.326119
mg132	ST7L	1	991	102	413392	0.218733	0.324413
mg132	ABR	1	991	167	413327	0.331449	0.419877
mg132	ZNF425	1	991	9	413485	0.0236774	0.124024
mg132	IL16	5	987	378	413116	0.00247472	0.0563211
mg132	ERI1	1	991	142	413352	0.290159	0.38518
mg132	CASR	1	991	9	413485	0.0236774	0.124024
mg132	MRFAP1L1	1	991	18	413476	0.0445078	0.147614
mg132	INPP4B	1	991	174	413320	0.342573	0.429845
mg132	C10orf107	2	990	439	413055	0.284667	0.380818
mg132	PGGT1B	1	991	14	413480	0.0353052	0.137067
mg132	CD101	1	991	114	413380	0.240884	0.341899
mg132	USF1	1	991	22	413472	0.0536227	0.162344
mg132	SPAG7	1	991	35	413459	0.0826504	0.191401
mg132	ADAR	1	991	27	413467	0.0648942	0.171393
mg132	ERG	2	990	312	413182	0.173752	0.285711
mg132	PSMD7	26	966	3	413491	1.86513e-65	4.10329e-63
mg132	MAP2K5	1	991	90	413404	0.195937	0.305717
mg132	FNBP1	1	991	372	413122	0.591058	0.627168
mg132	POC1A	1	991	152	413342	0.306972	0.398822
mg132	ASB7	1	991	5	413489	0.0142744	0.110836
mg132	LOC285847	3	989	248	413246	0.0229793	0.124024
mg132	CTNS	1	991	95	413399	0.205515	0.312534
mg132	CYTH4	1	991	393	413101	0.611145	0.642243
mg132	HS3ST4	1	991	0	413494	0.00239333	0.0563211
mg132	ENOPH1	2	990	20	413474	0.00128045	0.0422549
mg132	GLYAT	1	991	54	413440	0.123483	0.236915
mg132	MECOM	1	991	15	413479	0.0376141	0.141053
mg132	NFATC2	1	991	439	413055	0.651767	0.674242
mg132	LST1	1	991	129	413365	0.267692	0.366667
mg132	SMAD7	2	990	102	413392	0.0260931	0.125704
mg132	SGK223	1	991	525	412969	0.716686	0.729958
mg132	MIR886	1	991	0	413494	0.00239333	0.0563211
mg132	AGPAT3	1	991	453	413041	0.663268	0.683995
mg132	ANP32A	1	991	298	413196	0.511649	0.565642
mg132	ZC3H13	1	991	8	413486	0.0213351	0.124024
mg132	ZNF362	1	991	19	413475	0.0467947	0.153654
mg132	CHRDL1	1	991	125	413369	0.260637	0.362912
mg132	AKNA	1	991	265	413229	0.471436	0.535195
mg132	ARMC2	1	991	288	413206	0.499797	0.560044
mg132	SLC39A11	1	991	89	413405	0.194007	0.305596
mg132	ABCC1	1	991	619	412875	0.773894	0.780994
mg132	ZC3H3	1	991	5	413489	0.0142744	0.110836
mg132	MASTL	1	991	34	413460	0.0804494	0.187621
mg132	PYCRL	1	991	53	413441	0.12138	0.236915
mg132	RSAD2	1	991	238	413256	0.436087	0.510314
mg132	MYO18A	1	991	357	413137	0.576079	0.61523
mg132	DMD	2	990	133	413361	0.0419899	0.147419
mg132	NCAM2	1	991	196	413298	0.376348	0.457439
mg132	ARRB1	1	991	296	413198	0.509301	0.565292
mg132	SLC39A1	1	991	103	413391	0.220603	0.324996
mg132	PXN	2	990	114	413380	0.0318923	0.137067
mg132	LOC285780	1	991	354	413140	0.573018	0.613948
mg132	ZMIZ1	1	991	433	413061	0.646719	0.670947
mg132	SEPT6	1	991	272	413222	0.480234	0.541802
mg132	TOR1AIP2	1	991	11	413483	0.0283452	0.129916
mg132	USP12	2	990	19	413475	0.0011659	0.0404995
mg132	HEBP2	1	991	5	413489	0.0142744	0.110836
mg132	C10orf111	1	991	2	413492	0.00716282	0.0945493
mg132	C1QBP	1	991	41	413453	0.0957461	0.20254
mg132	MTMR9	1	991	20	413474	0.0490762	0.156475
mg132	PION	1	991	270	413224	0.477735	0.539906
mg132	NFIC	1	991	122	413372	0.255301	0.359272
mg132	TSR1	2	990	70	413424	0.0130922	0.110836
mg132	LIPC	3	989	1628	411866	0.748342	0.758688
mg132	POLD4	1	991	6	413488	0.0166336	0.119348
mg132	CD86	1	991	401	413093	0.618535	0.646962
mg132	SV2B	1	991	196	413298	0.376348	0.457439
mg132	STAT4	1	991	144	413350	0.293554	0.38518
mg132	TRIM2	1	991	57	413437	0.129762	0.244695
mg132	ASAH1	1	991	35	413459	0.0826504	0.191401
mg132	LIN28B	2	990	291	413203	0.156076	0.271794
mg132	TUBGCP3	1	991	127	413367	0.264173	0.365522
mg132	EXD3	2	990	217	413277	0.097394	0.205368
mg132	C8orf37	1	991	14	413480	0.0353052	0.137067
mg132	ARHGAP27	1	991	97	413397	0.209314	0.316852
mg132	UBXN11	1	991	431	413063	0.64502	0.670947
mg132	ACN9	1	991	78	413416	0.172476	0.284585
mg132	C17orf86	1	991	47	413447	0.108655	0.216001
mg132	ZMYND8	3	989	429	413065	0.0863285	0.196472
mg132	BCOR	1	991	433	413061	0.646719	0.670947
mg132	ELF1	2	990	523	412971	0.357857	0.444317
mg132	FAM45B	2	990	282	413212	0.148611	0.262958
mg132	UNC13C	1	991	2	413492	0.00716282	0.0945493
mg132	PRDM8	1	991	24	413470	0.0581475	0.16592
mg132	DHRS12	1	991	9	413485	0.0236774	0.124024
mg132	ZNF609	1	991	128	413366	0.265934	0.366667
mg132	ANKRD11	1	991	196	413298	0.376348	0.457439
mg132	SCARNA17	1	991	1	413493	0.00478093	0.0852814
mg132	C6orf70	1	991	18	413476	0.0445078	0.147614
mg132	SLC9A1	1	991	58	413436	0.131845	0.24651
mg132	C3orf1	1	991	38	413456	0.0892218	0.19849
mg132	BCL2	1	991	205	413289	0.389659	0.468443
mg132	WDR7	1	991	39	413455	0.0914018	0.198655
mg132	CD4	2	990	132	413362	0.041432	0.147419
mg132	SH2B3	2	990	291	413203	0.156076	0.271794
mg132	SPINT2	1	991	24	413470	0.0581475	0.16592
mg132	FLNB	3	989	103	413391	0.002195	0.0563211
mg132	FAM102A	1	991	7	413487	0.0189871	0.119348
mg132	LOC100130987	1	991	67	413427	0.15037	0.264651
mg132	USP3	1	991	100	413394	0.214979	0.321737
mg132	ZNF74	1	991	23	413471	0.0558878	0.16592
mg132	SLC12A6	1	991	319	413175	0.535632	0.585293
mg132	MPP1	2	990	176	413318	0.0684333	0.175406
mg132	CARD8	1	991	153	413341	0.308631	0.40019
mg132	MIR548H4	1	991	197	413297	0.377841	0.45841
mg132	ABHD14B	2	990	44	413450	0.00552312	0.0945493
mg132	FAR2	3	989	335	413159	0.0484384	0.156475
mg132	QTRT1	1	991	38	413456	0.0892218	0.19849
mg132	FAM13A	1	991	66	413428	0.148331	0.262958
mg132	POLR1A	1	991	26	413468	0.0626507	0.167407
mg132	IKZF1	1	991	159	413335	0.318504	0.408974
mg132	COL25A1	1	991	446	413048	0.657566	0.679176
mg132	ST3GAL5	1	991	50	413444	0.11504	0.226647
mg132	SNAI3	1	991	90	413404	0.195937	0.305717
mg132	MAP3K5	2	990	329	413165	0.188284	0.299439
mg132	ZNF10	1	991	7	413487	0.0189871	0.119348
mg132	GAS7	1	991	170	413324	0.336239	0.423507
mg132	GALNT8	1	991	1	413493	0.00478093	0.0852814
mg132	PRUNE2	1	991	434	413060	0.647566	0.670947
mg132	ZNF366	3	989	10	413484	3.83959e-06	0.000253413
mg132	IL1RAP	3	989	388	413106	0.0685723	0.175406
mg132	TM9SF1	1	991	12	413482	0.0306708	0.135857
mg132	TMEM175	1	991	9	413485	0.0236774	0.124024
mg132	PLEKHA2	2	990	435	413059	0.281143	0.378526
mg132	CCDC140	1	991	19	413475	0.0467947	0.153654
mg132	FGF6	1	991	319	413175	0.535632	0.585293
mg132	FAM117A	2	990	209	413285	0.0915019	0.198655
mg132	GTF3C2	1	991	46	413448	0.106516	0.214987
mg132	DLGAP1	4	988	1048	412446	0.245974	0.346887
mg132	LRRC58	1	991	16	413478	0.0399175	0.143182
mg132	ZBTB37	2	990	66	413428	0.0117419	0.110708
mg132	PARVG	1	991	109	413385	0.231732	0.332484
mg132	LRRC24	1	991	20	413474	0.0490762	0.156475
mg132	GPR56	1	991	135	413359	0.278148	0.375415
mg132	KCNN4	3	989	292	413202	0.0346321	0.137067
mg132	ZNF839	1	991	28	413466	0.0671324	0.175128
mg132	GALNT2	1	991	386	413108	0.604561	0.638417
mg132	RALGAPA2	2	990	163	413331	0.059964	0.16592
mg132	CSNK1G3	1	991	14	413480	0.0353052	0.137067
mg132	SPATA5	1	991	21	413473	0.0513521	0.158376
mg132	PSMC4	7	985	2	413492	1.57876e-17	1.48854e-15
mg132	ZAK	1	991	30	413464	0.0715927	0.17631
mg132	KCTD18	1	991	7	413487	0.0189871	0.119348
mg132	GMFG	1	991	94	413400	0.203608	0.31179
mg132	PCYOX1	1	991	3	413491	0.00953902	0.0983712
mg132	LETM2	1	991	26	413468	0.0626507	0.167407
mg132	ZBTB8OS	1	991	17	413477	0.0422154	0.147419
mg132	RSPRY1	1	991	15	413479	0.0376141	0.141053
mg132	SPTBN1	1	991	185	413309	0.359683	0.445386
mg132	NUP210	1	991	45	413449	0.104373	0.214598
mg132	C14orf43	2	990	536	412958	0.368969	0.452638
mg132	ZCCHC3	1	991	54	413440	0.123483	0.236915
mg132	USP14	1	991	14	413480	0.0353052	0.137067
mg132	RBPMS	2	990	129	413365	0.0397755	0.143182
mg132	DUSP6	2	990	35	413459	0.00360495	0.072099
mg132	HPCAL1	1	991	93	413401	0.201697	0.311029
mg132	PRKAG2	1	991	107	413387	0.22804	0.329336
mg132	ARID5B	1	991	87	413407	0.190135	0.301656
mg132	MAP4	1	991	54	413440	0.123483	0.236915
mg132	C9orf82	1	991	32	413462	0.0760317	0.181815
mg132	EVI2A	1	991	334	413160	0.552039	0.597288
mg132	DENND4A	1	991	71	413423	0.158476	0.273807
mg132	RNF44	2	990	206	413288	0.0893204	0.19849
mg132	LRMP	1	991	92	413402	0.199782	0.310249
mg132	ADRBK1	2	990	329	413165	0.188284	0.299439
mg132	FOXN3	1	991	356	413138	0.575061	0.615138
mg132	PSMC5	31	961	3	413491	2.07927e-78	6.86158e-76
mg132	UBE4B	1	991	75	413419	0.166505	0.281777
mg132	ATF7IP	1	991	186	413308	0.361216	0.445612
mg132	CXorf65	1	991	189	413305	0.365794	0.449579
mg132	ATF4	1	991	6	413488	0.0166336	0.119348
mg132	LOC100129387	2	990	111	413383	0.0303987	0.135857
mg132	ALPK3	1	991	6	413488	0.0166336	0.119348
mg132	C11orf73	1	991	17	413477	0.0422154	0.147419
mg132	FAM45A	2	990	282	413212	0.148611	0.262958
mg132	PFKP	2	990	72	413422	0.0137915	0.110836
mg132	TMEM156	1	991	160	413334	0.320136	0.410271
mg132	KARS	1	991	16	413478	0.0399175	0.143182
mg132	TBC1D5	1	991	135	413359	0.278148	0.375415
mg132	ZNF121	1	991	18	413476	0.0445078	0.147614
mg132	MYOM1	2	990	231	413263	0.107952	0.216001
mg132	ZNF516	1	991	294	413200	0.506942	0.565172
mg132	CLN3	1	991	30	413464	0.0715927	0.17631
mg132	RAB31	2	990	356	413138	0.211673	0.319689
mg132	PARP8	1	991	105	413389	0.224331	0.326119
mg132	WIPF1	3	989	423	413071	0.0836184	0.192966
mg132	AIF1	1	991	78	413416	0.172476	0.284585
mg132	ZNF114	1	991	38	413456	0.0892218	0.19849
mg132	MBP	1	991	753	412741	0.83608	0.841573
mg132	MUC1	1	991	21	413473	0.0513521	0.158376
mg132	ARHGEF3	1	991	613	412881	0.770615	0.778876
mg132	WDR74	2	990	57	413437	0.00894513	0.0983712
mg132	ILK	1	991	8	413486	0.0213351	0.124024
mg132	LOC93622	1	991	13	413481	0.0329908	0.137067
mg132	REXO1	1	991	13	413481	0.0329908	0.137067
mg132	NDUFB7	1	991	3	413491	0.00953902	0.0983712
mg132	CALN1	3	989	121	413373	0.00341806	0.072099
mg132	ST3GAL6	1	991	199	413295	0.380817	0.460328
mg132	NECAP2	1	991	26	413468	0.0626507	0.167407
mg132	TRMT1	1	991	54	413440	0.123483	0.236915
mg132	BAALC	1	991	480	413014	0.684387	0.70139
mg132	FNTB	3	989	368	413126	0.0605861	0.16592
mg132	CRYM	1	991	8	413486	0.0213351	0.124024
mg132	LINGO3	1	991	36	413458	0.0848461	0.193766
mg132	CTTNBP2NL	1	991	4	413490	0.0119095	0.110708
mg132	WDR82	1	991	28	413466	0.0671324	0.175128
mg132	GNA12	1	991	297	413197	0.510476	0.565292
mg132	ARHGEF2	1	991	244	413250	0.444141	0.514269
mg132	TCERG1	1	991	26	413468	0.0626507	0.167407
mg132	C5orf13	1	991	150	413344	0.303642	0.396054
mg132	BCKDHA	1	991	251	413243	0.453392	0.521322
mg132	RPL36A	2	990	56	413438	0.00865554	0.0983712
mg132	NR6A1	5	987	218	413276	0.000222055	0.0104683
mg132	GHR	1	991	1	413493	0.00478093	0.0852814
mg132	DDX26B	1	991	85	413409	0.186243	0.298351
mg132	SELPLG	1	991	313	413181	0.528902	0.580824
mg132	HOXA7	1	991	40	413454	0.0935766	0.199872
mg132	NDUFC1	1	991	89	413405	0.194007	0.305596
mg132	EEF1B2	1	991	16	413478	0.0399175	0.143182
mg132	ANXA3	1	991	40	413454	0.0935766	0.199872
mg132	GAB2	1	991	352	413142	0.570965	0.612743
mg132	C14orf156	2	990	25	413469	0.00193025	0.0553896
mg132	MPP5	1	991	18	413476	0.0445078	0.147614
mg132	EVI2B	3	989	606	412888	0.180311	0.293841
mg132	DCUN1D4	1	991	75	413419	0.166505	0.281777
mg132	DOCK8	1	991	313	413181	0.528902	0.580824
mg132	MRC2	1	991	94	413400	0.203608	0.31179
mg132	ZP3	1	991	22	413472	0.0536227	0.162344
mg132	MRPL50	1	991	10	413484	0.0260141	0.125704
mg132	FKBP8	1	991	6	413488	0.0166336	0.119348
mg132	MRPL14	1	991	5	413489	0.0142744	0.110836
mg132	PTK2B	1	991	754	412740	0.836473	0.841573
mg132	SNX29	1	991	106	413388	0.226187	0.328096
mg132	PSMC3	21	971	8	413486	3.10154e-49	4.09403e-47
mg132	ESYT2	1	991	60	413434	0.135996	0.25072
mg132	VAV1	1	991	181	413313	0.353513	0.441056
mg132	BIRC6	2	990	100	413394	0.0251729	0.125704
mg132	GOLGA3	1	991	29	413465	0.0693652	0.175406
mg132	SLC9A7	1	991	130	413364	0.269445	0.366667
mg132	SMO	1	991	5	413489	0.0142744	0.110836
mg132	SLCO4A1	1	991	25	413469	0.0604018	0.16592
mg132	EBAG9	1	991	56	413438	0.127674	0.242141
mg132	RRM1	1	991	9	413485	0.0236774	0.124024
mg132	STAT5A	1	991	85	413409	0.186243	0.298351
mg132	SIGIRR	1	991	108	413386	0.229888	0.330558
mg132	MIRLET7I	1	991	0	413494	0.00239333	0.0563211
mg132	EIF4EBP1	1	991	157	413337	0.315229	0.405558
mg132	MSRA	1	991	21	413473	0.0513521	0.158376
mg132	TLN1	1	991	58	413436	0.131845	0.24651
mg132	GSG1	1	991	241	413253	0.440128	0.512319
mg132	NIP7	1	991	25	413469	0.0604018	0.16592
mg132	EHBP1L1	1	991	24	413470	0.0581475	0.16592
mg132	ZMYND11	1	991	24	413470	0.0581475	0.16592
mg132	TICAM1	1	991	69	413425	0.154433	0.27036
mg132	C3orf21	2	990	574	412920	0.40099	0.479444
mg132	ATP2B2	1	991	4	413490	0.0119095	0.110708
mg132	RNF170	1	991	61	413433	0.138065	0.252417
mg132	FOXJ2	1	991	30	413464	0.0715927	0.17631
mg132	HUWE1	2	990	65	413429	0.0114145	0.110708
mg132	USP43	1	991	3	413491	0.00953902	0.0983712
mg132	DDX60L	1	991	16	413478	0.0399175	0.143182
mg132	ZNF420	1	991	8	413486	0.0213351	0.124024
mg132	ZNRF1	3	989	847	412647	0.332634	0.420571
mg132	PSMD2	21	971	3	413491	1.47902e-52	2.44038e-50
mg132	PSMD6	4	988	4	413490	2.26551e-09	1.66137e-07
mg132	B3GNTL1	1	991	196	413298	0.376348	0.457439
mg132	CTCF	1	991	41	413453	0.0957461	0.20254
mg132	TXNDC15	1	991	54	413440	0.123483	0.236915
mg132	RPS11	1	991	24	413470	0.0581475	0.16592
mg132	CSNK1G1	1	991	79	413415	0.174457	0.285711
mg132	DPY19L2	1	991	3	413491	0.00953902	0.0983712
mg132	ST3GAL1	1	991	290	413204	0.50219	0.561772
mg132	C20orf201	1	991	2	413492	0.00716282	0.0945493
mg132	CD82	2	990	37	413457	0.00399824	0.0776129
mg132	LOXL3	2	990	122	413372	0.0360123	0.138995
mg132	KLF13	1	991	215	413279	0.404118	0.48144
mg132	TNFSF13	1	991	91	413403	0.197862	0.307992
mg132	PPCDC	1	991	380	413114	0.59883	0.633378
mg132	C20orf94	1	991	841	412653	0.867298	0.869934
mg132	FAM49A	1	991	285	413209	0.496186	0.556943
mg132	LUZP2	1	991	10	413484	0.0260141	0.125704
mg132	EIF2C3	1	991	27	413467	0.0648942	0.171393
mg132	TTC9	2	990	228	413266	0.105664	0.214987
mg132	LOC653391	1	991	21	413473	0.0513521	0.158376
mg132	RNLS	1	991	66	413428	0.148331	0.262958
mg132	FMR1	1	991	10	413484	0.0260141	0.125704
mg132	TIA1	2	990	50	413444	0.00700929	0.0945493
mg132	VTA1	1	991	3	413491	0.00953902	0.0983712
mg132	CNR2	1	991	124	413370	0.258863	0.361969
mg132	ATF5	1	991	6	413488	0.0166336	0.119348
mg132	ERGIC1	1	991	7	413487	0.0189871	0.119348
mg132	EPB41L3	1	991	220	413274	0.411218	0.489016
mg132	RBMS1	1	991	24	413470	0.0581475	0.16592
mg132	MLL2	1	991	76	413418	0.1685	0.282522
mg132	TMTC2	1	991	127	413367	0.264173	0.365522
mg132	ST3GAL2	1	991	389	413105	0.607397	0.640386
mg132	VASP	1	991	94	413400	0.203608	0.31179
mg132	TFEB	2	990	104	413390	0.0270268	0.128329
mg132	PHF19	1	991	72	413422	0.16049	0.275126
mg132	OPA3	1	991	37	413457	0.0870366	0.197403
mg132	BLM	1	991	36	413458	0.0848461	0.193766
mg132	CORO1C	1	991	86	413408	0.188191	0.299439
mg132	COPS7A	1	991	25	413469	0.0604018	0.16592
mg132	LRP8	1	991	29	413465	0.0693652	0.175406
mg132	NF1	1	991	1103	412391	0.929273	0.929273
mg132	TK2	2	990	370	413124	0.22391	0.326119
mg132	PPP2R5C	1	991	229	413265	0.423787	0.499463
mg132	VAMP8	1	991	166	413328	0.329844	0.418648
mg132	FOXK2	1	991	107	413387	0.22804	0.329336
mg132	TYROBP	1	991	95	413399	0.205515	0.312534
mg132	TOX	1	991	351	413143	0.569935	0.612633
mg132	CHRM3	1	991	144	413350	0.293554	0.38518
mg132	PDP1	1	991	7	413487	0.0189871	0.119348
mg132	DDX31	1	991	25	413469	0.0604018	0.16592
mg132	FLVCR2	1	991	54	413440	0.123483	0.236915
mg132	SLC29A1	1	991	15	413479	0.0376141	0.141053
mg132	FAM111A	1	991	29	413465	0.0693652	0.175406
mg132	LOC338799	1	991	293	413201	0.505758	0.564806
mg132	DAPK1	2	990	118	413376	0.0339277	0.137067
mg132	THAP7	1	991	7	413487	0.0189871	0.119348
mg132	TBC1D14	1	991	396	413098	0.613933	0.643168
mg132	ANGPT1	4	988	1377	412117	0.420999	0.497065
mg132	FASTK	1	991	3	413491	0.00953902	0.0983712
mg132	DDB2	1	991	99	413395	0.213095	0.320371
mg132	KSR1	1	991	189	413305	0.365794	0.449579
mg132	XYLT1	2	990	483	413011	0.323251	0.412835
mg132	C12orf47	1	991	32	413462	0.0760317	0.181815
mg132	C11orf83	2	990	8	413486	0.000254241	0.0111866
mg132	RUNX1	1	991	417	413077	0.632897	0.659893
mg132	DYRK1A	1	991	144	413350	0.293554	0.38518
mg132	MAML3	3	989	677	412817	0.223565	0.326119
mg132	EXOSC10	3	989	11	413483	4.87802e-06	0.000292681
mg132	ESCO1	1	991	67	413427	0.15037	0.264651
mg132	ARHGEF6	1	991	563	412931	0.741374	0.75278
mg132	STK11	1	991	59	413435	0.133923	0.247589
mg132	SMARCE1	1	991	12	413482	0.0306708	0.135857
mg132	PRR5L	3	989	281	413213	0.0314809	0.137067
mg132	CXorf21	1	991	125	413369	0.260637	0.362912
mg132	ASPH	1	991	137	413357	0.281601	0.378526
mg132	GRK7	1	991	79	413415	0.174457	0.285711
mg132	ATP8B4	4	988	919	412575	0.182066	0.295284
mg132	FBXL22	2	990	119	413375	0.0344442	0.137067
mg132	NLN	1	991	33	413461	0.0782432	0.183122
mg132	FAM120C	1	991	32	413462	0.0760317	0.181815
mg132	LY86	1	991	332	413162	0.549885	0.596915
mg132	EVL	2	990	366	413128	0.220407	0.324996
mg132	TMLHE	1	991	28	413466	0.0671324	0.175128
mg132	TTLL1	1	991	5	413489	0.0142744	0.110836
mg132	CDKN1B	1	991	32	413462	0.0760317	0.181815
mg132	TTC15	1	991	14	413480	0.0353052	0.137067
mg132	AHI1	2	990	712	412782	0.509945	0.565292
mg132	CNOT1	1	991	39	413455	0.0914018	0.198655
mg132	PRIM2	1	991	26	413468	0.0626507	0.167407
mg132	LYRM1	3	989	640	412854	0.200749	0.31102
mg132	CLIC4	1	991	71	413423	0.158476	0.273807
mg132	CCDC59	1	991	2	413492	0.00716282	0.0945493
mg132	GTF2H1	1	991	50	413444	0.11504	0.226647
mg132	COL15A1	2	990	69	413425	0.0127486	0.110836
mg132	TG	1	991	243	413251	0.442807	0.513625
mg132	TM9SF2	2	990	23	413471	0.00165502	0.0520151
mg132	ADAM28	1	991	115	413379	0.242701	0.34374
mg132	CELF2	1	991	406	413088	0.623083	0.650688
mg132	PIK3CG	2	990	103	413391	0.0265583	0.127018
mg132	CYTH1	1	991	135	413359	0.278148	0.375415
mg132	SKP1	1	991	2	413492	0.00716282	0.0945493
mg132	APPL1	1	991	13	413481	0.0329908	0.137067
mg132	DLG2	1	991	247	413247	0.448125	0.517973
mg132	KIAA1409	1	991	196	413298	0.376348	0.457439
mg132	FMNL1	2	990	407	413087	0.256455	0.360128
mg132	TBC1D2B	2	990	822	412672	0.586975	0.623838
mg132	ATXN1	1	991	59	413435	0.133923	0.247589
mg132	PSMD1	2	990	13	413481	0.000588531	0.0228489
mg132	CHD9	1	991	236	413258	0.433376	0.508947
mg132	FRY	2	990	660	412834	0.470388	0.535195
mg132	PHKB	1	991	131	413363	0.271194	0.368288
mg132	TATDN1	1	991	30	413464	0.0715927	0.17631
mg132	MCC	1	991	4	413490	0.0119095	0.110708
mg132	TCTA	1	991	48	413446	0.110789	0.219581
mg132	STAG2	1	991	129	413365	0.267692	0.366667
mg132	CAMK2G	2	990	117	413377	0.0334142	0.137067
mg132	LONRF1	1	991	39	413455	0.0914018	0.198655
mg132	TMEM173	1	991	100	413394	0.214979	0.321737
mg132	RRS1	1	991	30	413464	0.0715927	0.17631
mg132	DHX9	1	991	16	413478	0.0399175	0.143182
mg132	LSM12	1	991	73	413421	0.1625	0.277132
mg132	TPH1	2	990	1	413493	1.71394e-05	0.000942667
mg132	SYCE2	1	991	202	413292	0.385254	0.46484
mg132	NIF3L1	1	991	18	413476	0.0445078	0.147614
mg132	CCDC106	1	991	22	413472	0.0536227	0.162344
mg132	HARS2	1	991	2	413492	0.00716282	0.0945493
mg132	INPP5D	1	991	311	413183	0.526637	0.580824
mg132	CDH8	2	990	10	413484	0.000371703	0.0153327
mg132	KIAA0146	3	989	530	412964	0.137012	0.251888
mg132	MYB	3	989	109	413385	0.00256586	0.0564488
mg132	ZNF445	1	991	166	413328	0.329844	0.418648
mg132	CCDC14	1	991	12	413482	0.0306708	0.135857
mg132	TMEM164	1	991	71	413423	0.158476	0.273807
mg132	CHMP4B	1	991	7	413487	0.0189871	0.119348
mg132	RHOG	2	990	337	413157	0.195179	0.305717
mg132	NPAT	1	991	15	413479	0.0376141	0.141053
mg132	HORMAD2	1	991	139	413355	0.285036	0.380818
mg132	COMMD4	1	991	13	413481	0.0329908	0.137067
mg132	HMGN3	1	991	17	413477	0.0422154	0.147419
mg132	TERF1	1	991	3	413491	0.00953902	0.0983712
mg132	ETV6	4	988	920	412574	0.182539	0.295284
mg132	C5orf55	1	991	24	413470	0.0581475	0.16592
mg132	KIAA0319L	1	991	11	413483	0.0283452	0.129916
mg132	C21orf56	1	991	5	413489	0.0142744	0.110836
mg132	PGBD4	1	991	11	413483	0.0283452	0.129916
mg132	CSK	1	991	611	412883	0.769511	0.778876
mg132	ZNF521	3	989	1054	412440	0.464128	0.530891
mg132	TRIO	2	990	366	413128	0.220407	0.324996
mg132	DCAF7	1	991	20	413474	0.0490762	0.156475
mg132	GNAQ	2	990	692	412802	0.49496	0.556514
mg132	ZNF827	2	990	88	413406	0.0199431	0.124024
mg132	PNKD	1	991	457	413037	0.666484	0.685992
mg132	CD33	1	991	44	413450	0.102224	0.211498
mg132	CRLF3	1	991	144	413350	0.293554	0.38518
mg132	GRIK1	1	991	237	413257	0.434733	0.509634
mg132	PRDX5	1	991	12	413482	0.0306708	0.135857
mg132	FLJ13224	1	991	32	413462	0.0760317	0.181815
mg132	SLC39A13	1	991	7	413487	0.0189871	0.119348
mg132	GPC5	3	989	501	412993	0.121555	0.236915
mg132	STX16	1	991	36	413458	0.0848461	0.193766
mg132	AGPAT4	1	991	15	413479	0.0376141	0.141053
mg132	C15orf33	1	991	144	413350	0.293554	0.38518

## Sheet: pvalue_Velcade
screen name	gene	inactivating insertions in this gene in this screen	inactivating insertions in other genes in this screen	insertions in control dataset in this gene	insertions in control dataset in all other genes	p-value Fischer exact test	p-value Fischer exact test corrected for FDR
velcade	PSMC6	12	526	3	413491	9.2869e-33	3.77977e-30
velcade	PSMD2	9	529	3	413491	2.16512e-24	4.40602e-22
velcade	PSMD7	6	532	3	413491	3.91922e-16	5.31707e-14
velcade	PSMC5	3	535	3	413491	4.351e-08	4.42715e-06
velcade	ATIC	3	535	11	413483	7.85767e-07	5.74416e-05
velcade	NPRL3	4	534	50	413444	8.46805e-07	5.74416e-05
velcade	DHRS4L1	2	536	0	413494	1.68535e-06	9.7991e-05
velcade	PSMC4	2	536	2	413492	1.00946e-05	0.000513565
velcade	PSMD12	2	536	6	413488	4.6946e-05	0.002123
velcade	PSMC3	2	536	8	413486	7.53188e-05	0.00306548
velcade	LTB4R	2	536	14	413480	0.000199814	0.00715838
velcade	SFRS2B	2	536	15	413479	0.00022626	0.00715838
velcade	WT1	6	532	644	412850	0.00023682	0.00715838
velcade	ETV6	7	531	920	412574	0.000246234	0.00715838
velcade	WIPF1	5	533	423	413071	0.000270744	0.00734619
velcade	NBN	3	535	94	413400	0.000293746	0.00747216
velcade	CCDC140	2	536	19	413475	0.00034817	0.00787251
velcade	TYMP	2	536	19	413475	0.00034817	0.00787251
velcade	C2orf42	2	536	20	413474	0.000382657	0.00819692
velcade	PTPRO	2	536	21	413473	0.00041874	0.00852135
velcade	TM9SF2	2	536	23	413471	0.000495674	0.00960664
velcade	CCNB1IP1	2	536	30	413464	0.00081459	0.0146927
velcade	INTS6	2	536	31	413463	0.000866399	0.0146927
velcade	OSBPL8	2	536	31	413463	0.000866399	0.0146927
velcade	CAMSAP1	2	536	33	413461	0.00097466	0.0158675
velcade	PRTG	2	536	37	413457	0.00120965	0.0159965
velcade	ZNF114	2	536	38	413456	0.00127222	0.0159965
velcade	C1orf226	1	537	0	413494	0.00129942	0.0159965
velcade	DDX41	1	537	0	413494	0.00129942	0.0159965
velcade	MMP24	1	537	0	413494	0.00129942	0.0159965
velcade	SLC17A1	1	537	0	413494	0.00129942	0.0159965
velcade	TMEM63C	1	537	0	413494	0.00129942	0.0159965
velcade	ZIK1	1	537	0	413494	0.00129942	0.0159965
velcade	NARS2	2	536	39	413455	0.00133631	0.0159965
velcade	OGT	2	536	51	413443	0.00222262	0.0258459
velcade	RGS9	3	535	197	413297	0.00237019	0.0263533
velcade	AS3MT	1	537	1	413493	0.00259715	0.0263533
velcade	MIR1204	1	537	1	413493	0.00259715	0.0263533
velcade	PLEKHG4B	1	537	1	413493	0.00259715	0.0263533
velcade	CLPB	2	536	56	413438	0.00265476	0.0263533
velcade	MAK16	2	536	56	413438	0.00265476	0.0263533
velcade	HUWE1	2	536	65	413429	0.00352361	0.0341454
velcade	FRAT1	2	536	68	413426	0.00383883	0.0344463
velcade	FBP1	1	537	2	413492	0.0038932	0.0344463
velcade	FBXO21	1	537	2	413492	0.0038932	0.0344463
velcade	IRGM	1	537	2	413492	0.0038932	0.0344463
velcade	C17orf60	2	536	72	413422	0.00427876	0.0366651
velcade	MIAT	2	536	73	413421	0.00439222	0.0366651
velcade	TRIM22	2	536	78	413416	0.00498022	0.0366651
velcade	ACCN1	1	537	3	413491	0.00518756	0.0366651
velcade	AGBL1	1	537	3	413491	0.00518756	0.0366651
velcade	ESAM	1	537	3	413491	0.00518756	0.0366651
velcade	NGFRAP1	1	537	3	413491	0.00518756	0.0366651
velcade	ST6GALNAC1	1	537	3	413491	0.00518756	0.0366651
velcade	TMEM132D	1	537	3	413491	0.00518756	0.0366651
velcade	ZNF704	1	537	3	413491	0.00518756	0.0366651
velcade	CCDC162	2	536	80	413414	0.005225	0.0366651
velcade	TRERF1	2	536	80	413414	0.005225	0.0366651
velcade	LAPTM4B	2	536	83	413411	0.00560235	0.0382241
velcade	ADHFE1	1	537	4	413490	0.00648025	0.0382241
velcade	BICC1	1	537	4	413490	0.00648025	0.0382241
velcade	EFCAB7	1	537	4	413490	0.00648025	0.0382241
velcade	FLJ35024	1	537	4	413490	0.00648025	0.0382241
velcade	GLG1	1	537	4	413490	0.00648025	0.0382241
velcade	KHDRBS2	1	537	4	413490	0.00648025	0.0382241
velcade	MARCH1	1	537	4	413490	0.00648025	0.0382241
velcade	PRX	1	537	4	413490	0.00648025	0.0382241
velcade	SEPW1	1	537	4	413490	0.00648025	0.0382241
velcade	VWA3B	1	537	4	413490	0.00648025	0.0382241
velcade	C21orf34	2	536	92	413402	0.00680675	0.0395764
velcade	KCNN4	3	535	292	413202	0.00698067	0.040016
velcade	CKAP2	1	537	5	413489	0.00777126	0.0423195
velcade	GPC3	1	537	5	413489	0.00777126	0.0423195
velcade	MAP2	1	537	5	413489	0.00777126	0.0423195
velcade	C2orf65	4	534	587	412907	0.00779844	0.0423195
velcade	PARP8	2	536	105	413389	0.00873363	0.0467709
velcade	ALDH9A1	1	537	6	413488	0.0090606	0.0478917
velcade	EFHC2	2	536	111	413383	0.00969567	0.0505915
velcade	PXN	2	536	114	413380	0.0101936	0.0507439
velcade	CRTC2	1	537	7	413487	0.0103483	0.0507439
velcade	ERGIC1	1	537	7	413487	0.0103483	0.0507439
velcade	GRXCR2	1	537	7	413487	0.0103483	0.0507439
velcade	ZNF10	1	537	7	413487	0.0103483	0.0507439
velcade	CAMK2G	2	536	117	413377	0.0107026	0.0518565
velcade	MCM6	1	537	8	413486	0.0116343	0.0550598
velcade	PPIF	1	537	8	413486	0.0116343	0.0550598
velcade	TMEM51	2	536	129	413365	0.0128479	0.0570434
velcade	LOC730668	1	537	9	413485	0.0129186	0.0570434
velcade	PDE9A	1	537	9	413485	0.0129186	0.0570434
velcade	ZBTB24	1	537	9	413485	0.0129186	0.0570434
velcade	ZNF425	1	537	9	413485	0.0129186	0.0570434
velcade	ZNF708	1	537	9	413485	0.0129186	0.0570434
velcade	LEMD3	2	536	130	413364	0.0130345	0.0570434
velcade	DMD	2	536	133	413361	0.0136012	0.0577991
velcade	IL16	3	535	378	413116	0.0138926	0.0577991
velcade	ALKBH3	1	537	10	413484	0.0142012	0.0577991
velcade	AVPR1B	1	537	10	413484	0.0142012	0.0577991
velcade	CBR3	1	537	10	413484	0.0142012	0.0577991
velcade	LUZP2	1	537	10	413484	0.0142012	0.0577991
velcade	SPPL2B	1	537	10	413484	0.0142012	0.0577991
velcade	AMZ2P1	1	537	11	413483	0.0154822	0.0605892
velcade	ERP44	1	537	11	413483	0.0154822	0.0605892
velcade	METTL3	1	537	11	413483	0.0154822	0.0605892
velcade	S100A6	1	537	11	413483	0.0154822	0.0605892
velcade	FLJ39653	1	537	12	413482	0.0167616	0.0637567
velcade	FTSJ3	1	537	12	413482	0.0167616	0.0637567
velcade	SMARCE1	1	537	12	413482	0.0167616	0.0637567
velcade	ACAP1	1	537	13	413481	0.0180393	0.0649732
velcade	C8orf41	1	537	13	413481	0.0180393	0.0649732
velcade	C9orf85	1	537	13	413481	0.0180393	0.0649732
velcade	PSMD1	1	537	13	413481	0.0180393	0.0649732
velcade	RNASET2	1	537	13	413481	0.0180393	0.0649732
velcade	UBE2M	1	537	13	413481	0.0180393	0.0649732
velcade	TSPAN16	2	536	158	413336	0.0187253	0.0665078
velcade	ATP5E	1	537	14	413480	0.0193153	0.0665078
velcade	PGGT1B	1	537	14	413480	0.0193153	0.0665078
velcade	DNMT3B	2	536	162	413332	0.0196096	0.0665078
velcade	HNRNPL	2	536	162	413332	0.0196096	0.0665078
velcade	RALGAPA2	2	536	163	413331	0.0198333	0.0665078
velcade	ARIH1	1	537	15	413479	0.0205896	0.0665078
velcade	DGKG	1	537	15	413479	0.0205896	0.0665078
velcade	FAM129A	1	537	15	413479	0.0205896	0.0665078
velcade	FARSA	1	537	15	413479	0.0205896	0.0665078
velcade	FGF12	1	537	15	413479	0.0205896	0.0665078
velcade	RPL24	1	537	15	413479	0.0205896	0.0665078
velcade	ZBTB1	1	537	15	413479	0.0205896	0.0665078
velcade	CHST14	1	537	16	413478	0.0218623	0.0669021
velcade	CMC1	1	537	16	413478	0.0218623	0.0669021
velcade	CXorf58	1	537	16	413478	0.0218623	0.0669021
velcade	EEF1B2	1	537	16	413478	0.0218623	0.0669021
velcade	GSTO2	1	537	16	413478	0.0218623	0.0669021
velcade	RAG1AP1	1	537	16	413478	0.0218623	0.0669021
velcade	ZNF668	1	537	16	413478	0.0218623	0.0669021
velcade	VPS45	1	537	17	413477	0.0231334	0.0702634
velcade	TMEM189-UBE2V1	2	536	180	413314	0.0237991	0.07175
velcade	GANAB	1	537	18	413476	0.0244028	0.072496
velcade	LOC100133315	1	537	18	413476	0.0244028	0.072496
velcade	CAPN11	1	537	19	413475	0.0256706	0.0740988
velcade	MEI1	1	537	19	413475	0.0256706	0.0740988
velcade	PTBP2	1	537	19	413475	0.0256706	0.0740988
velcade	WBP2	1	537	19	413475	0.0256706	0.0740988
velcade	EMG1	1	537	20	413474	0.0269367	0.0756086
velcade	HERC4	1	537	20	413474	0.0269367	0.0756086
velcade	MIR1267	1	537	20	413474	0.0269367	0.0756086
velcade	WDR17	1	537	20	413474	0.0269367	0.0756086
velcade	GGT1	1	537	21	413473	0.0282012	0.0775533
velcade	PLEKHB2	1	537	21	413473	0.0282012	0.0775533
velcade	THUMPD2	1	537	21	413473	0.0282012	0.0775533
velcade	FLAD1	1	537	22	413472	0.029464	0.0794163
velcade	RPRD1B	1	537	22	413472	0.029464	0.0794163
velcade	ZNF335	1	537	22	413472	0.029464	0.0794163
velcade	PLCB3	1	537	23	413471	0.0307252	0.0822708
velcade	BHLHE40	1	537	24	413470	0.0319848	0.0834475
velcade	LRIG1	1	537	24	413470	0.0319848	0.0834475
velcade	SPINT2	1	537	24	413470	0.0319848	0.0834475
velcade	TMEM69	1	537	24	413470	0.0319848	0.0834475
velcade	C14orf156	1	537	25	413469	0.0332427	0.0840359
velcade	MARCH3	1	537	25	413469	0.0332427	0.0840359
velcade	PSD4	1	537	25	413469	0.0332427	0.0840359
velcade	TMEM216	1	537	25	413469	0.0332427	0.0840359
velcade	YTHDF2	1	537	25	413469	0.0332427	0.0840359
velcade	NR6A1	2	536	218	413276	0.0337081	0.0846864
velcade	SPRED2	1	537	26	413468	0.034499	0.0861417
velcade	ANGPT1	5	533	1377	412117	0.0357357	0.0881924
velcade	MTMR11	1	537	27	413467	0.0357537	0.0881924
velcade	TMLHE	1	537	28	413466	0.0370067	0.0907334
velcade	C17orf73	1	537	29	413465	0.0382581	0.0924295
velcade	ZC3H6	1	537	29	413465	0.0382581	0.0924295
velcade	ARHGEF6	3	535	563	412931	0.0383798	0.0924295
velcade	C12orf64	1	537	30	413464	0.0395079	0.0940335
velcade	NAA25	1	537	30	413464	0.0395079	0.0940335
velcade	DNAJC5B	1	537	31	413463	0.0407561	0.0953318
velcade	RICH2	1	537	31	413463	0.0407561	0.0953318
velcade	TAF4B	1	537	31	413463	0.0407561	0.0953318
velcade	SAMSN1	2	536	244	413250	0.0412537	0.0959443
velcade	BMPR1A	1	537	32	413462	0.0420027	0.0965824
velcade	LNP1	1	537	32	413462	0.0420027	0.0965824
velcade	RAD54B	1	537	33	413461	0.0432476	0.0988864
velcade	C11orf17	1	537	35	413459	0.0457326	0.102835
velcade	CCDC109A	1	537	35	413459	0.0457326	0.102835
velcade	IREB2	1	537	35	413459	0.0457326	0.102835
velcade	OGFOD2	1	537	36	413458	0.0469727	0.103902
velcade	TBC1D4	1	537	36	413458	0.0469727	0.103902
velcade	UBR2	1	537	36	413458	0.0469727	0.103902
velcade	ELOVL7	1	537	38	413456	0.0494481	0.107622
velcade	MTHFD1	1	537	38	413456	0.0494481	0.107622
velcade	TMEM189	1	537	38	413456	0.0494481	0.107622
velcade	MAD1L1	2	536	273	413221	0.0503356	0.108001
velcade	CAPN2	1	537	39	413455	0.0506834	0.108001
velcade	FOXO4	1	537	39	413455	0.0506834	0.108001
velcade	LONRF1	1	537	39	413455	0.0506834	0.108001
velcade	ABI1	1	537	40	413454	0.0519171	0.108919
velcade	CLN6	1	537	40	413454	0.0519171	0.108919
velcade	HEATR2	1	537	40	413454	0.0519171	0.108919
velcade	CETP	1	537	41	413453	0.0531491	0.110663
velcade	CCDC47	1	537	42	413452	0.0543796	0.110663
velcade	LATS2	1	537	42	413452	0.0543796	0.110663
velcade	NLK	1	537	42	413452	0.0543796	0.110663
velcade	S1PR4	1	537	42	413452	0.0543796	0.110663
velcade	SAFB	1	537	42	413452	0.0543796	0.110663
velcade	AP2B1	1	537	43	413451	0.0556085	0.110944
velcade	DPY19L3	1	537	43	413451	0.0556085	0.110944
velcade	LOC100289341	1	537	43	413451	0.0556085	0.110944
velcade	TRIM65	1	537	43	413451	0.0556085	0.110944
velcade	PRKCB	3	535	662	412832	0.0568185	0.11175
velcade	C20orf196	1	537	44	413450	0.0568358	0.11175
velcade	MDC1	1	537	44	413450	0.0568358	0.11175
velcade	TAG	1	537	45	413449	0.0580615	0.113611
velcade	C18orf1	2	536	301	413193	0.0597131	0.116283
velcade	HCST	1	537	48	413446	0.061729	0.118508
velcade	MYCBP2	1	537	48	413446	0.061729	0.118508
velcade	ST18	1	537	48	413446	0.061729	0.118508
velcade	ATN1	1	537	49	413445	0.0629484	0.119163
velcade	C7orf55	1	537	49	413445	0.0629484	0.119163
velcade	HMGA1	1	537	49	413445	0.0629484	0.119163
velcade	DOCK8	2	536	313	413181	0.0639014	0.11933
velcade	SELPLG	2	536	313	413181	0.0639014	0.11933
velcade	FSTL5	1	537	50	413444	0.0641662	0.11933
velcade	GUCY1A3	2	536	315	413179	0.0646089	0.11933
velcade	CARD6	1	537	51	413443	0.0653823	0.11933
velcade	IGF1R	1	537	51	413443	0.0653823	0.11933
velcade	MCM2	1	537	51	413443	0.0653823	0.11933
velcade	ZNF107	1	537	51	413443	0.0653823	0.11933
velcade	HLCS	1	537	52	413442	0.066597	0.120466
velcade	STAT5B	1	537	52	413442	0.066597	0.120466
velcade	ZGLP1	1	537	54	413440	0.0690215	0.1243
velcade	LCP1	2	536	329	413165	0.0696342	0.124851
velcade	AKAP11	1	537	55	413439	0.0702313	0.125369
velcade	KAZ	1	537	56	413438	0.0714397	0.126452
velcade	EVI2A	2	536	334	413160	0.0714591	0.126452
velcade	BAZ1A	1	537	57	413437	0.0726464	0.127444
velcade	LSM4	1	537	57	413437	0.0726464	0.127444
velcade	SPTLC2	2	536	342	413152	0.074411	0.12998
velcade	NKD1	1	537	59	413435	0.0750552	0.130545
velcade	MS4A7	1	537	61	413433	0.0774578	0.134134
velcade	TOX	2	536	351	413143	0.0777777	0.134134
velcade	MEGF6	1	537	62	413432	0.0786567	0.13451
velcade	SMG5	1	537	62	413432	0.0786567	0.13451
velcade	IL1B	1	537	63	413431	0.0798541	0.135419
velcade	RNF220	1	537	63	413431	0.0798541	0.135419
velcade	PAOX	1	537	64	413430	0.08105	0.136311
velcade	RENBP	1	537	64	413430	0.08105	0.136311
velcade	RBM33	1	537	65	413429	0.0822443	0.136931
velcade	TMPRSS4	1	537	65	413429	0.0822443	0.136931
velcade	RFX2	2	536	365	413129	0.0831076	0.136931
velcade	LHPP	1	537	66	413428	0.083437	0.136931
velcade	LOC100133985	1	537	66	413428	0.083437	0.136931
velcade	WHSC1	1	537	66	413428	0.083437	0.136931
velcade	C9orf3	1	537	67	413427	0.0846282	0.138328
velcade	C6orf204	1	537	68	413426	0.0858178	0.139711
velcade	ANKRD34A	1	537	69	413425	0.0870059	0.139966
velcade	KDM2A	1	537	69	413425	0.0870059	0.139966
velcade	PLEKHF2	1	537	69	413425	0.0870059	0.139966
velcade	C3orf54	1	537	70	413424	0.0881925	0.140762
velcade	LARP1	1	537	70	413424	0.0881925	0.140762
velcade	KDM5B	1	537	71	413423	0.0893775	0.142096
velcade	BAG2	1	537	72	413422	0.090561	0.14231
velcade	CRTC3	1	537	72	413422	0.090561	0.14231
velcade	MPDU1	1	537	72	413422	0.090561	0.14231
velcade	NUDT3	1	537	73	413421	0.0917429	0.143613
velcade	TPST1	1	537	74	413420	0.0929234	0.144903
velcade	CEP250	1	537	78	413416	0.0976297	0.151085
velcade	RAP1A	1	537	78	413416	0.0976297	0.151085
velcade	SLC20A2	1	537	79	413415	0.0988025	0.152321
velcade	HSD17B11	1	537	80	413414	0.0999738	0.153545
velcade	RNASEH2B	1	537	82	413412	0.102312	0.155958
velcade	ZNF385A	1	537	82	413412	0.102312	0.155958
velcade	XIAP	1	537	83	413411	0.103478	0.157148
velcade	CD109	1	537	84	413410	0.104644	0.158327
velcade	SCHIP1	1	537	85	413409	0.105807	0.158906
velcade	XPNPEP2	1	537	85	413409	0.105807	0.158906
velcade	MEIS2	1	537	86	413408	0.106969	0.160061
velcade	RNF216	1	537	87	413407	0.10813	0.161205
velcade	FLJ42709	1	537	92	413402	0.113911	0.169203
velcade	EIF4G3	1	537	93	413401	0.115063	0.170293
velcade	NFAT5	1	537	95	413399	0.117361	0.173066
velcade	PAN3	1	537	97	413397	0.119654	0.175177
velcade	RBM28	1	537	97	413397	0.119654	0.175177
velcade	SWAP70	2	536	458	413036	0.120995	0.176505
velcade	SMAD7	1	537	102	413392	0.12536	0.18222
velcade	PIK3CG	1	537	103	413391	0.126497	0.182569
velcade	PVT1	1	537	103	413391	0.126497	0.182569
velcade	TSPAN15	2	536	473	413021	0.127448	0.183291
velcade	GART	1	537	108	413386	0.132159	0.189397
velcade	MYB	1	537	109	413385	0.133287	0.190343
velcade	FAM78A	2	536	493	413001	0.136174	0.193786
velcade	GNG7	2	536	498	412996	0.138376	0.196233
velcade	XPO7	1	537	115	413379	0.140024	0.197882
velcade	DCAF12	1	537	117	413377	0.142259	0.200343
velcade	FBXL22	1	537	119	413375	0.144487	0.20278
velcade	ARAP1	1	537	120	413374	0.145599	0.202941
velcade	CREB3L2	1	537	120	413374	0.145599	0.202941
velcade	CALN1	1	537	121	413373	0.146709	0.203791
velcade	NFIC	1	537	122	413372	0.147818	0.204633
velcade	DCAKD	1	537	126	413368	0.152241	0.209331
velcade	LMO2	1	537	126	413368	0.152241	0.209331
velcade	TMTC2	1	537	127	413367	0.153342	0.210136
velcade	SSH1	1	537	128	413366	0.154443	0.210934
velcade	FLJ37453	1	537	130	413364	0.15664	0.213219
velcade	DOCK5	1	537	131	413363	0.157736	0.213284
velcade	PHKB	1	537	131	413363	0.157736	0.213284
velcade	ACACA	1	537	132	413362	0.158831	0.213407
velcade	CPA2	1	537	133	413361	0.159924	0.213407
velcade	PIK3AP1	1	537	133	413361	0.159924	0.213407
velcade	TESC	1	537	133	413361	0.159924	0.213407
velcade	CYTH1	1	537	135	413359	0.162107	0.215612
velcade	FNIP1	1	537	136	413358	0.163196	0.216354
velcade	CCDC135	1	537	139	413355	0.166455	0.219958
velcade	C10orf26	1	537	143	413351	0.17078	0.224943
velcade	STAT4	1	537	144	413350	0.171858	0.225633
velcade	C3orf21	2	536	574	412920	0.172694	0.226002
velcade	MLC1	1	537	147	413347	0.175083	0.228394
velcade	MDFIC	1	537	148	413346	0.176156	0.229059
velcade	PTPN6	1	537	151	413343	0.179364	0.23239
velcade	POC1A	1	537	152	413342	0.180431	0.23239
velcade	SH3BP2	1	537	152	413342	0.180431	0.23239
velcade	LPXN	1	537	153	413341	0.181496	0.232922
velcade	C1orf228	1	537	154	413340	0.18256	0.232922
velcade	ST8SIA4	1	537	154	413340	0.18256	0.232922
velcade	EIF4EBP1	1	537	157	413337	0.185744	0.236243
velcade	PPP2R4	1	537	159	413335	0.187859	0.238189
velcade	TMEM156	1	537	160	413334	0.188915	0.238784
velcade	C6orf106	1	537	162	413332	0.191022	0.2407
velcade	HDGF	1	537	166	413328	0.195221	0.245231
velcade	STARD8	1	537	169	413325	0.198355	0.248179
velcade	COL23A1	1	537	170	413324	0.199397	0.248179
velcade	GATAD2A	1	537	170	413324	0.199397	0.248179
velcade	INPP4B	1	537	174	413320	0.203552	0.252578
velcade	LSAMP	1	537	175	413319	0.204587	0.253092
velcade	PARVB	1	537	181	413313	0.210771	0.259861
velcade	DSCR3	1	537	182	413312	0.211797	0.259861
velcade	AHRR	2	536	658	412836	0.211975	0.259861
velcade	FRY	2	536	660	412834	0.212922	0.260238
velcade	SPTBN1	1	537	185	413309	0.214867	0.261507
velcade	ATF7IP	1	537	186	413308	0.215888	0.261507
velcade	MALAT1	1	537	186	413308	0.215888	0.261507
velcade	MAML3	2	536	677	412817	0.220985	0.266887
velcade	MAPKBP1	1	537	198	413296	0.228033	0.274585
velcade	TXNRD2	1	537	204	413290	0.234035	0.280302
velcade	HECW2	1	537	205	413289	0.235031	0.280302
velcade	LOC150381	1	537	206	413288	0.236026	0.280302
velcade	TMC6	1	537	206	413288	0.236026	0.280302
velcade	NEGR1	2	536	709	412785	0.236225	0.280302
velcade	FAM117A	1	537	209	413285	0.239001	0.282772
velcade	TSPAN14	1	537	211	413283	0.240979	0.284285
velcade	PDE3A	1	537	215	413279	0.244918	0.288098
velcade	CTSH	1	537	217	413277	0.24688	0.289569
velcade	CAP1	1	537	223	413271	0.252736	0.295585
velcade	MBP	2	536	753	412741	0.257262	0.300016
velcade	AMN1	1	537	235	413259	0.264312	0.306481
velcade	FGD4	1	537	235	413259	0.264312	0.306481
velcade	ARHGEF2	1	537	244	413250	0.272876	0.315513
velcade	RAI1	1	537	245	413249	0.273821	0.315709
velcade	MED12L	1	537	246	413248	0.274765	0.315903
velcade	ZBTB20	1	537	251	413243	0.279468	0.320404
velcade	DIAPH1	1	537	252	413242	0.280405	0.320575
velcade	C10orf105	1	537	255	413239	0.283208	0.322873
velcade	PIWIL3	1	537	258	413236	0.286	0.325146
velcade	EPS8	1	537	266	413228	0.293394	0.332622
velcade	SEPT6	1	537	272	413222	0.298888	0.33791
velcade	PHLPP1	1	537	279	413215	0.305245	0.34414
velcade	PRR5L	1	537	281	413213	0.307051	0.34522
velcade	FAM49A	1	537	285	413209	0.310648	0.348302
velcade	ARMC2	1	537	288	413206	0.313333	0.350348
velcade	GIN1	1	537	297	413197	0.321328	0.358303
velcade	MPZL3	1	537	306	413188	0.329229	0.36611
velcade	PLCG2	1	537	320	413174	0.341338	0.378542
velcade	PTPRC	1	537	326	413168	0.346461	0.383178
velcade	ADRBK1	1	537	329	413165	0.349007	0.384949
velcade	ZDHHC14	1	537	334	413160	0.353229	0.388552
velcade	LOC285780	1	537	354	413140	0.369846	0.405734
velcade	RAB31	1	537	356	413138	0.371484	0.406435
velcade	IL2RA	1	537	363	413131	0.377183	0.411565
velcade	EVL	1	537	366	413128	0.37961	0.413105
velcade	FLJ43663	1	537	377	413117	0.388428	0.420453
velcade	SMG6	1	537	377	413117	0.388428	0.420453
velcade	DLGAP1	2	536	1048	412446	0.396054	0.427571
velcade	CYTH4	1	537	393	413101	0.401032	0.431799
velcade	PLAC8	1	537	395	413099	0.402589	0.432331
velcade	C3orf26	1	537	401	413093	0.407236	0.436171
velcade	FMNL1	1	537	407	413087	0.411847	0.439952
velcade	ZMYND8	1	537	429	413065	0.42845	0.456489
velcade	ZMIZ1	1	537	433	413061	0.431418	0.458042
velcade	PRUNE2	1	537	434	413060	0.432157	0.458042
velcade	CRADD	1	537	436	413058	0.433633	0.458365
velcade	C10orf107	1	537	439	413055	0.435841	0.458365
velcade	NFATC2	1	537	439	413055	0.435841	0.458365
velcade	RCBTB1	1	537	457	413037	0.448905	0.470888
velcade	SSH2	2	536	1176	412318	0.452765	0.473716
velcade	KIAA0146	1	537	530	412964	0.498866	0.520611
velcade	DOCK11	1	537	543	412951	0.507276	0.528034
velcade	ZC3H4	1	537	563	412931	0.519941	0.539837
velcade	PLCH1	1	537	566	412928	0.521813	0.540402
velcade	EVI2B	1	537	606	412888	0.546081	0.564099
velcade	CSK	1	537	611	412883	0.549027	0.565706
velcade	ABCC1	1	537	619	412875	0.553701	0.569081
velcade	C5orf56	1	537	671	412823	0.582923	0.597606
velcade	GNAQ	1	537	692	412802	0.594176	0.607612
velcade	AHI1	1	537	712	412782	0.604611	0.616733
velcade	PTK2B	1	537	754	412740	0.625661	0.63661
velcade	ANKS1A	1	537	800	412694	0.647434	0.657121
velcade	RPTOR	1	537	819	412675	0.656054	0.663921
velcade	TBC1D2B	1	537	822	412672	0.657396	0.663921
velcade	ZNRF1	1	537	847	412647	0.668375	0.673339
velcade	CDH23	1	537	902	412592	0.69131	0.694724
velcade	SMYD3	1	537	958	412536	0.713035	0.714792
velcade	ZNF521	1	537	1054	412440	0.746787	0.746787
