# Supplementary material for: Compromising the 19S proteasome complex protects cells from reduced flux through the proteasome
Source: eLife. 2015 Sep 1;4:e08467. doi: 10.7554/eLife.08467 (PMC4551903; doi:10.7554/eLife.08467)
Supplement: Supplementary file 2. — Validation reagents: lentivirus clones, selected shRNAs, antibodies. DOI: http://dx.doi.org/10.7554/eLife.08467.017 [file elife08467s002.xlsx]

## Sheet: viral plate
Clone ID	RefSeq	Symbol	NCBI Gene ID	Region	Target Seq	well	Viralparticles/ml
TRCN0000298162	pLKO_TRC005	NM_002809.2	PSMD3	CDS	CCATGAGGTTTCCTCCCAAAT	A1	51800000
TRCN0000231782	pLKO_TRC021					A2	34000000
TRCN0000058118	pLKO.1	NM_002809.2	PSMD3	CDS	GCAGGGCTTCTTCACTTCAAA	A3	57900000
TRCN0000293570	pLKO_TRC005	NM_002809.2	PSMD3	3UTR	TTTCCCACACACAGCTCATAT	A4	76800000
TRCN0000058121	pLKO.1	NM_002809.2	PSMD3	CDS	GCCGCAAAGTGTTACTATTAT	A5	61900000
TRCN0000072256	pLKO.1	promegaLuc.1	LUCIFERASE	CDS	ACGCTGAGTACTTCGAAATGT	A6	76500000
TRCN0000330282	pLKO_TRC005	NM_002817.3	PSMD13	CDS	CTATGATCTCTCCAGTAAATA	A7	40300000
TRCN0000330284	pLKO_TRC005	NM_002817.3	PSMD13	CDS	GACACTTCAGGTGCTTGATTT	A8	38000000
TRCN0000330283	pLKO_TRC005	NM_002817.3	PSMD13	CDS	AGATGGTCTCATTAAGCTTTA	A9	59500000
TRCN0000330217	pLKO_TRC005	NM_002817.3	PSMD13	3UTR	CAGACGGTCGACATTGAATTT	A10	24900000
TRCN0000208001	pLKO.1					A11	25600000
TRCN0000072250	pLKO.1	promegaLuc.1	LUCIFERASE	CDS	AGAATCGTCGTATGCAGTGAA	A12	9980000
TRCN0000072199	pLKO.1	clonetechGfp.1	GFP	CDS	TGACCCTGAAGTTCATCTGCA	B1	61400000
TRCN0000296469	pLKO_TRC005	NM_002811.3	PSMD7	CDS	GCTCAGTGTGGTGGATCATTT	B2	64100000
TRCN0000290012	pLKO_TRC005	NM_002811.3	PSMD7	CDS	GCCATCAACGAACTCATGAAA	B3	79200000
TRCN0000307155	pLKO_TRC005	NM_002811.3	PSMD7	CDS	GCTGAGGAAGTTGGAGTTGAA	B4	70900000
TRCN0000072242	pLKO.1	lacZ.1	lacZ	CDS	GTCGGCTTACGGCGGTGATTT	B5	65500000
TRCN0000296468	pLKO_TRC005	NM_002811.3	PSMD7	CDS	ATTCCGTATTGGTCATCATTG	B6	79200000
TRCN0000003950	pLKO.1	NM_002815.2	PSMD11	CDS	CCGACGTGGAAAGGAAATTAT	B7	54500000
TRCN0000272509	pLKO_TRC005	NM_002815.2	PSMD11	CDS	GGACATGCAGTCGGGTATTAT	B8	63700000
TRCN0000272450	pLKO_TRC005	NM_002815.2	PSMD11	CDS	CTGGTGTCTTTGTACTTTGAT	B9	64600000
TRCN0000272451	pLKO_TRC005	NM_002815.2	PSMD11	3UTR	CCTCATTTGGTGCATCTGTAT	B10	62100000
TRCN0000286432	pLKO_TRC005	NM_007002.2	ADRM1	CDS	AGTCAACGAGTATCTGAACAA	B11	36400000
TRCN0000293817	pLKO_TRC005	NM_007002.2	ADRM1	CDS	CAGACGGACGACTCGCTTATT	B12	25800000
TRCN0000298206	pLKO_TRC005	NM_007002.2	ADRM1	CDS	CCCTGACGACTGTGAGTTCAA	C1	58200000
TRCN0000115942	pLKO.1	NM_007002.2	ADRM1	CDS	TGCCGGAAAGTCAACGAGTAT	C2	53300000
TRCN0000297976	pLKO_TRC005	NM_014814.1	PSMD6	CDS	GACAGCCTTTCGCAAGACATA	C3	71600000
TRCN0000143904	pLKO.1	NM_014814.1	PSMD6	CDS	CAGGAACTGTCCAGGTTTATT	C4	67900000
TRCN0000142957	pLKO.1	NM_014814.1	PSMD6	CDS	CTTGAAGTGTTGCACAGTCTT	C5	79200000
TRCN0000144555	pLKO.1	NM_014814.1	PSMD6	CDS	GCAGTACCAAGAAACTATCAA	C6	73000000
TRCN0000293628	pLKO_TRC005	NM_174871.2	PSMD12	CDS	TATCGACATCCCGTATCTTAG	C7	46200000
TRCN0000286174	pLKO_TRC005	NM_174871.2	PSMD12	CDS	GTAGACAGATTAGCAGGAATT	C8	44700000
TRCN0000293629	pLKO_TRC005	NM_174871.2	PSMD12	3UTR	GACTGTTATAATGGTGTATAT	C9	60000000
TRCN0000058059	pLKO.1	NM_174871.1	PSMD12	CDS	CCTTCCTATCAAACTTCGATT	C10	40700000
TRCN0000058100	pLKO.1	NM_002812.3	PSMD8	CDS	GCCAAACAGGTCATCGAGTAT	C11	33100000
TRCN0000058099	pLKO.1	NM_002812.3	PSMD8	CDS	GCTGACCAAACAGCAGCTAAT	C12	4580000
TRCN0000058102	pLKO.1	NM_002812.3	PSMD8	CDS	GATGACAGACTACGCCAAGAA	D1	55200000
TRCN0000058101	pLKO.1	NM_002812.3	PSMD8	CDS	CCCAGCTCAAATGCTACTACT	D2	22900000
TRCN0000050601	pLKO.1	NM_002806.2	PSMC6	CDS	GCTGGAGTCTAAATTGGACTA	D3	72600000
TRCN0000299493	pLKO_TRC005	NM_002806.3	PSMC6	CDS	CATTGGTGAAAGTGCTCGTTT	D4	79200000
TRCN0000299492	pLKO_TRC005	NM_002806.3	PSMC6	CDS	CCTCTTACAAACCCAGAGTTA	D5	79200000
TRCN0000050599	pLKO.1	NM_002806.2	PSMC6	CDS	CCCATTACAAAGCATGGTGAA	D6	69100000
TRCN0000352618	pLKO_TRC005	NM_002797.3	PSMB5	CDS	CCAGACGGTGAAGAAGGTGAT	D7	59500000
TRCN0000003916	pLKO.1	NM_002797.2	PSMB5	CDS	TCTGGCTCTGTGTATGCATAT	D8	42300000
TRCN0000003917	pLKO.1	NM_002797.2	PSMB5	CDS	CGAAATAAGGAACGCATCTCT	D9	34500000
TRCN0000003919	pLKO.1	NM_002797.2	PSMB5	CDS	CAATGTCGAATCTATGAGCTT	D10	52500000
TRCN0000279799	pLKO_TRC005	NM_002788.2	PSMA3	CDS	CAAGCTGCAAAGACGGAAATA	D11	38700000
TRCN0000003882	pLKO.1	NM_002788.2	PSMA3	CDS	AGAAATGACCTGCCGTGATAT	D12	5560000
TRCN0000279800	pLKO_TRC005	NM_002788.2	PSMA3	CDS	CATCAGGTGTTTCATACGGTT	E1	61800000
TRCN0000003883	pLKO.1	NM_002788.2	PSMA3	CDS	GTACATGACGAAGTTAAGGAT	E2	79200000
TRCN0000072194	pLKO.1	clonetechGfp.1	GFP	CDS	CCACATGAAGCAGCACGACTT	E3	79200000
TRCN0000058116	pLKO.1	NM_005047.2	PSMD5	CDS	GCTGTCATGGATAGTCCTCAA	E4	79200000
TRCN0000290086	pLKO_TRC005	NM_005047.2	PSMD5	CDS	CCATACTATGTGAAACCTGTT	E5	79200000
TRCN0000290087	pLKO_TRC005	NM_005047.2	PSMD5	CDS	CCCTGCTTAACGAGAACCATA	E6	56400000
TRCN0000058113	pLKO.1	NM_005047.2	PSMD5	CDS	CCCTGTCAAGAATATCACTAA	E7	24800000
TRCN0000072181	pLKO.1	clonetechGfp.1	GFP	CDS	ACAACAGCCACAACGTCTATA	E8	51200000
TRCN0000273124	pLKO_TRC005	NM_005805.3	PSMD14	CDS	CAGATTGATCAATGCTAATAT	E9	56200000
TRCN0000273126	pLKO_TRC005	NM_005805.3	PSMD14	CDS	ACAGCAGAACAAGTCTATATC	E10	65000000
TRCN0000006457	pLKO.1	NM_005805.1	PSMD14	CDS	CATGGACTAAACAGACATTAT	E11	42000000
TRCN0000006456	pLKO.1	NM_005805.1	PSMD14	CDS	CAAGCCATCTATCCAGGCATT	E12	20100000
TRCN0000003945	pLKO.1	NM_002813.4	PSMD9	CDS	GCGGGTCTGCAAGTGGATGAT	F1	64100000
TRCN0000003942	pLKO.1	NM_002813.4	PSMD9	CDS	GCGCAGATCAAGGCCAACTAT	F2	79200000
TRCN0000369096	pLKO_TRC005	NM_002813.4	PSMD9	3UTR	AGGTACTGGTGTGATTATTAT	F3	72300000
TRCN0000003941	pLKO.1	NM_002813.4	PSMD9	CDS	ACCAGCTTAGACTTGTTCCAA	F4	75800000
TRCN0000290093	pLKO_TRC005	NM_002808.3	PSMD2	CDS	GAGGATAAACAGCTTCAAGAT	F5	67300000
TRCN0000290022	pLKO_TRC005	NM_002808.3	PSMD2	CDS	CCACATTTGTAGCGAACACTT	F6	65800000
TRCN0000058089	pLKO.1	NM_002808.3	PSMD2	CDS	GCTGGCTCAAATCGTGAAGAT	F7	53900000
TRCN0000290023	pLKO_TRC005	NM_002808.3	PSMD2	CDS	CGAAACATTATTCTAGGCAAA	F8	71300000
TRCN0000020232	pLKO.1	NM_002804.3	PSMC3	CDS	CACGGAGCAATACAGTGACAT	F9	56000000
TRCN0000278219	pLKO_TRC005	NM_002804.4	PSMC3	CDS	GTGCAGATGTTCATTGGAGAT	F10	44700000
TRCN0000020231	pLKO.1	NM_002804.3	PSMC3	CDS	CCAGCCCAACACCCAAGTTAA	F11	40300000
TRCN0000072209	pLKO.1	rfp.1	RFP	CDS	CTCAGTTCCAGTACGGCTCCA	F12	30600000
TRCN0000020233	pLKO.1	NM_002804.3	PSMC3	CDS	GCTCCTGGATGTTGATCCTAA	G1	72800000
TRCN0000020259	pLKO.1	NM_002805.4	PSMC5	CDS	GCACAGAGGAACGAACTAAAT	G2	4580000
TRCN0000072240	pLKO.1	lacZ.1	lacZ	CDS	TCGTATTACAACGTCGTGACT	G3	79200000
TRCN0000020261	pLKO.1	NM_002805.4	PSMC5	CDS	GAAGATTCATTCTCGGAAGAT	G4	4580000
TRCN0000352809	pLKO_TRC005	NM_002805.4	PSMC5	CDS	CAAGGTTATCATGGCTACTAA	G5	77600000
TRCN0000072236	pLKO.1	lacZ.1	lacZ	CDS	CCAACGTGACCTATCCCATTA	G6	63700000
TRCN0000020263	pLKO.1	NM_002805.4	PSMC5	CDS	TGCTCCATCTATCATCTTCAT	G7	53700000
TRCN0000003928	pLKO.1	NM_002799.2	PSMB7	3UTR	GAGCATTGAGGCCCAGTAAGA	G8	53200000
TRCN0000003927	pLKO.1	NM_002799.2	PSMB7	CDS	ACATTGGTGCAGCCCTAGTTT	G9	43100000
TRCN0000010831	pLKO.1	NM_002799.2	PSMB7	CDS	GAGATTGAGGTGCTGGAAGAA	G10	32200000
TRCN0000315140	pLKO_TRC005	NM_002799.2	PSMB7	CDS	TGCCGTCTTGGAAGCCGATTT	G11	41900000
TRCN0000003940	pLKO.1	NM_002810.1	PSMD4	3UTR	GCACGGAATATAGGGTTAGAT	G12	23400000
TRCN0000273213	pLKO_TRC005	NM_002810.2	PSMD4	CDS	ACAATGAAGCCATTCGAAATG	H1	55700000
TRCN0000273214	pLKO_TRC005	NM_002810.2	PSMD4	CDS	CTCTCATCAGTTCTCCGATTT	H2	55200000
TRCN0000273215	pLKO_TRC005	NM_002810.2	PSMD4	CDS	GTGGACAACAGTGAGTATATG	H3	60000000
TRCN0000296520	pLKO_TRC005	NM_002814.2	PSMD10	3UTR	GTTCTACTGTTGTCGTATATT	H4	65800000
TRCN0000058077	pLKO.1	NM_002814.2	PSMD10	CDS	GAAGAGTTGAAGGAGAGTATT	H5	59400000
TRCN0000072261	pLKO.1	promegaLuc.1	LUCIFERASE	CDS	CACTCGGATATTTGATATGTG	H6	37800000
TRCN0000058074	pLKO.1	NM_002814.2	PSMD10	CDS	GCTCAAGTGAATGCTGTCAAT	H7	31300000
TRCN0000058075	pLKO.1	NM_002814.2	PSMD10	CDS	CAAGGGTAACTTGAAGATGAT	H8	51800000
TRCN0000231782	pLKO_TRC021					H9	17400000
TRCN0000231782	pLKO_TRC021					H10	11800000
EMPTY						H11	0
EMPTY						H12	0

## Sheet: shRNAs
Clone ID	Vector	Gene	shRNA
TRCN0000290022	pLKO_TRC005	PSMD2	CCACATTTGTAGCGAACACTT
TRCN0000058089	pLKO.1	PSMD2	GCTGGCTCAAATCGTGAAGAT
TRCN0000058090	pLKO.1	PSMD2	CCCTATAACATGGCCCACAAT
TRCN0000290023	pLKO_TRC005	PSMD2	CGAAACATTATTCTAGGCAAA
TRCN0000290093	pLKO_TRC005	PSMD2	GAGGATAAACAGCTTCAAGAT
TRCN0000020259	pLKO.1	PSMC5	GCACAGAGGAACGAACTAAAT
TRCN0000020261	pLKO.1	PSMC5	GAAGATTCATTCTCGGAAGAT
TRCN0000352809	pLKO_TRC005	PSMC5	CAAGGTTATCATGGCTACTAA
TRCN0000020263	pLKO.1	PSMC5	TGCTCCATCTATCATCTTCAT

## Sheet: Antibodies
Protein	clone	company	dillution	origin
20S (alphabeta)	PW8195	Enzo Life Sciences	1:10,000	Mouse
Nrf1	D5B10	Cell signaling	1:5,000	Rabbit
Hsp70	c92f3a-5	Enzo Life Sciences	1:4,000	Mouse
PSMD2	H-300	Santa-cruz	1:4,000	Rabbit
PSMC5	SAB2702171	Sigma	1:4,000	Mouse
PSMC2	PW8825	Enzo Life Sciences	1:2,000	Mouse
RFP	10367	life technologies	1:2,000	Rabbit
Tubulin	ab80779	Abcam	1:4,000	Mouse
Actin		Cell signaling	1:2,000	Rabbit
Ubiquitin	PW8810	Enzo Life Sciences	1:2,000	Mouse
p-Hsf1 (S326)	EP1713Y	Epitomics	1:2,000	Rabbit
Hsf1	AB4	Thermo	1:1,000	Rat
