# Supplementary material for: Compromising the 19S proteasome complex protects cells from reduced flux through the proteasome
Source: eLife. 2015 Sep 1;4:e08467. doi: 10.7554/eLife.08467 (PMC4551903; doi:10.7554/eLife.08467)
Supplement: Supplementary file 3. — RNA-seq analysis. DOI: http://dx.doi.org/10.7554/eLife.08467.018 [file elife08467s003.xlsx]

## Sheet: README
Log2Expression	average expression of genes in control LacZ or the two PSMD2 KD cells in the presence or absence of bortezomib
Gorilla_NoBORT_siPSMD2_UP	Gene Ontology enRIchment of the genes that are upregulated following PSMD2 KD in the absence of Bortezomib
Gorilla_NoBORT_siPSMD2_DOWN	Gene Ontology enRIchment of the genes that are downregulated following PSMD2 KD in the absence of Bortezomib
6 Groups	Genes that comprise the 6 groups from the gene set enrichment analsyis and their expression levels
Gorilla_Group 1-6	Gene Ontology enRIchment of the genes in each group

## Sheet: Log2 Expression
GENE	LacZ_control (Log2)	PSMD2-1_control (Log2)	PSMD2-2_control (Log2)	LacZ_velcade (Log2)	PSMD2-1_velcade (Log2)	PSMD2-2_velcade (Log2)
MARC1	4.75257	4.38965	4.55575	2.64391	3.15054	3.48211
MARCH1	0.2022	0.161662	0.200234	0.126188	0.133556	0.0730008
MARC2	2.71898	2.41501	2.76972	2.15173	2.24509	2.5642
MARCH2	3.48352	3.40233	3.22475	3.05521	3.69777	3.69726
MARCH3	1.18169	0.787822	0.691462	1.07752	0.542385	0.350772
MARCH5	3.6237	3.68603	3.78057	4.20625	3.93643	4.02885
MARCH6	4.33259	4.61192	4.44894	4.9441	4.82674	4.77248
MARCH7	4.33013	4.25283	4.52834	5.35475	4.85291	4.95394
MARCH8	3.49892	3.58814	3.36145	3.38569	3.51871	3.70978
MARCH9	1.95086	2.14353	1.98384	1.69201	2.15472	2.16987
SEPT1	1.18475	1.39953	1.29357	1.05786	1.60048	1.10803
SEPT2	7.5658	7.62984	7.84989	7.36568	7.58103	7.7871
SEPT3	0.0258444	0.0255858	0.0427698	0.0219272	0	0
SEPT4	0.724369	0.537201	0.497489	1.20426	1.43396	1.26702
SEPT6	3.24881	3.63313	3.41039	2.09586	3.03051	2.98067
SEPT7	3.93089	3.95923	3.94614	4.25325	4.08171	3.9019
SEPT8	4.44295	4.48059	4.50954	3.46989	3.88216	3.95932
SEPT9	8.24063	8.26014	8.08819	7.64284	7.95106	7.89442
SEPT10	4.50521	4.57187	4.77005	4.03276	4.28513	4.2673
SEPT11	4.75599	4.49793	4.62119	4.08154	4.15536	4.17461
SEP15	6.16188	5.85322	6.41818	6.61144	6.09052	6.64292
1/2-SBSRNA4	0.795767	0.644842	0.79909	0	0.366857	0.458993
A1BG	5.24007	5.26202	4.9859	4.37333	4.89029	4.62734
A1BG-AS1	0.300135	0.325352	0.2627	0.0344223	0	0.143104
A1CF	3.84702	3.944	4.04078	3.71232	4.00852	3.92135
A2LD1	1.55825	1.28094	1.58222	0.565413	1.04184	1.19864
A2M	9.4199	9.40703	9.23957	8.31483	9.8336	9.63224
A4GALT	0.244372	0.199035	0.471217	0.404657	0.236215	0.273084
AAA1	1.83495	1.89914	2.24854	0.788572	1.9301	1.79247
AAAS	4.91362	4.90123	4.6598	4.37968	4.46	4.29793
AACS	4.34916	4.61885	4.40047	4.25173	4.55481	4.2974
AACSP1	0.0565615	0.0581364	0	0.0486817	0.0301102	0.028953
AADAC	1.12014	0.923289	0.971351	0.595896	0.95384	0.991208
AADAT	2.48467	2.27657	2.49169	1.50247	1.62077	1.57576
AAGAB	3.48588	3.21484	3.39943	4.29726	3.9295	3.89145
AAK1	1.64575	1.50732	1.59331	3.57037	2.83535	2.90351
AAMP	6.95854	6.93349	6.84756	7.18181	6.89331	6.92128
AANAT	0.0315517	0.0612089	0.117163	0.0284558	0	0
AARS	6.55784	6.17225	6.16259	7.50885	7.10211	7.0355
AARS2	3.56039	3.41633	3.3684	3.75671	3.11729	2.91887
AARSD1	3.28885	3.20795	3.32471	3.62831	3.33904	3.51028
AASDH	2.18844	2.12431	2.21278	1.90071	2.3238	2.2238
AASDHPPT	4.23114	4.4004	4.67166	4.25053	4.67553	4.79282
AASS	2.55261	2.56995	2.55422	2.63804	2.66104	2.64922
AATF	5.18955	5.03618	5.02559	6.08184	5.43294	5.33398
AATK	2.81773	2.92243	2.96214	1.70873	2.68661	2.94749
AATK-AS1	0.0769107	0.157284	0	0.136493	0	0.0384666
ABAT	5.60841	5.00273	5.41841	6.06712	5.41155	5.90024
ABCA1	4.19443	4.22616	4.15577	3.13292	3.50101	3.65787
ABCA10,ABCA5	1.29423	0.904897	1.20159	2.16921	1.80837	2.09446
ABCA11P,ZNF721	2.57896	2.73391	2.80667	3.13166	3.06772	2.91118
ABCA12	0.0294587	0	0.0194575	0.0279751	0.0074899	0.00669351
ABCA13	0.0031711	0.0068216	0.00844582	0.0782981	0.031433	0.0357798
ABCA2	2.80739	3.47271	3.52562	1.90614	3.17147	3.2967
ABCA3	0.201428	0.164598	0.232836	0.124003	0.117855	0.192389
ABCA4	0.299387	0.317456	0.350803	0.759542	0.381739	0.436875
ABCA7	3.04851	3.50748	3.00091	1.83521	2.37945	2.10921
ABCA8	0.0289934	0.0198179	0.0279014	0.00880392	0	0.0197942
ABCB1	3.98672	3.36591	3.98632	5.95035	4.41007	4.95436
ABCB10	3.97309	3.98945	4.22029	3.17018	3.53213	3.76674
ABCB11	0.036067	0.0126822	0.0106675	0.323796	0.184356	0.171075
ABCB4	2.57227	2.39904	2.67516	1.59206	1.83172	1.90414
ABCB6	5.63109	5.68222	5.62305	6.47008	6.72516	6.47427
ABCB7	3.78904	3.96471	3.83757	4.11084	4.55888	4.25155
ABCB8	2.92762	2.69022	2.73274	3.90864	3.2679	3.32006
ABCB9	2.53131	2.59006	2.34259	1.57605	1.72363	1.44431
ABCC1	4.5619	4.49153	4.38264	5.3269	4.73021	4.84046
ABCC10	3.43114	3.25175	3.26704	3.31937	3.56464	3.68951
ABCC11	0.962029	0.658325	0.411517	0.450039	0.414581	0.254844
ABCC2	5.50524	5.62916	5.68327	6.99542	6.56961	6.67588
ABCC3	4.31528	4.22957	4.26	3.74521	4.36077	4.56588
ABCC4	2.34785	2.24845	2.42647	3.02314	3.14721	3.10685
ABCC5	2.73578	2.41598	2.42841	3.81894	3.26014	3.09475
ABCC6	4.94513	4.6951	4.78091	4.43176	4.74834	5.00507
ABCC6P1	3.78797	3.69032	3.63556	3.49671	3.67271	3.37085
ABCC6P2	2.83737	2.9976	3.02386	0.639287	2.12651	2.2191
ABCD1	4.5921	4.62654	4.66795	5.04568	5.27614	5.2637
ABCD3	5.33979	5.24427	5.49544	5.00311	5.11021	5.30695
ABCD4	3.30344	3.36261	3.18488	3.81248	3.69862	3.51641
ABCE1	4.2137	4.08131	4.49844	4.70156	4.33836	4.42054
ABCF1	6.12626	5.89723	5.75457	6.19094	5.66964	5.72093
ABCF2	4.48548	4.09922	4.18659	5.04235	4.44012	4.4595
ABCF3	4.43797	4.2987	4.14327	4.78748	4.42429	4.4433
ABCG1	0.0391434	0	0	0.0871174	0	0.0193954
ABCG2	2.43214	2.74161	2.90173	2.25425	2.77093	2.93754
ABCG5	2.8628	3.11411	2.91364	2.76971	3.1168	2.97665
ABCG8	2.98611	2.96069	2.95167	2.18819	2.47439	2.71852
ABHD1	0.425546	0.327621	0.299002	0.2537	0.3493	0.377089
ABHD10	3.97523	4.10206	4.06255	2.57078	3.05362	3.02378
ABHD11	3.10348	2.75515	2.53372	2.34581	1.9753	2.16891
ABHD12	6.34839	5.92523	6.12695	6.30389	5.71576	6.1289
ABHD12B	0.0460268	0.132061	0.227783	0	0.137509	0
ABHD13	2.03389	1.86705	2.21586	2.20426	1.79482	2.20541
ABHD14A,ABHD14A-ACY1,ACY1	6.76867	6.65854	6.64546	5.49426	6.08505	6.24725
ABHD14B	4.92642	5.24154	5.02583	3.27349	4.63164	4.53643
ABHD15	2.61314	2.26562	2.40873	2.0001	2.49173	2.54359
ABHD16A	3.97943	4.0824	4.06356	4.20555	4.35547	4.4841
ABHD16B	3.57714	3.23559	3.50398	3.58179	3.16012	3.4855
ABHD2	3.54597	3.15341	3.19323	3.96008	3.08122	3.31593
ABHD3	3.99318	3.82483	4.16125	5.60046	4.75571	5.01275
ABHD4	4.51218	4.4915	4.74833	7.80557	7.13646	7.13168
ABHD5	1.24119	1.13477	1.03258	1.81141	1.33916	1.12508
ABHD6	2.87827	2.86301	2.67842	2.12192	2.05884	2.11922
ABHD8	3.57826	3.7336	3.4185	3.24979	3.67751	3.52834
ABI1	3.7249	3.90596	3.98911	4.52798	4.25256	4.3939
ABI2	3.58418	3.68619	3.62923	3.65652	3.61891	3.50417
ABI3BP	0.0251285	0.0389214	0.0334306	0.0113086	0.0139229	0
ABL1	4.78195	4.8176	4.70094	5.4392	5.29472	5.20664
ABL2	2.46126	2.63872	2.69119	2.75462	2.75616	2.83128
ABLIM1	5.3311	5.39322	5.37776	4.79565	4.85174	5.04445
ABLIM2	0.148359	0.122608	0.06053	0.0606318	0	0.0222429
ABLIM3	1.85968	1.50259	1.99289	2.90875	2.22821	2.6643
ABO	0.156555	0.0375087	0.0697121	0.0695271	0.125992	0.133859
ABR	3.60896	3.70025	3.53151	3.2725	3.51209	3.6211
ABT1	5.25296	5.22474	5.02001	4.7871	4.91151	4.73834
ABTB1	2.10791	2.72311	2.21473	2.92244	2.98975	3.0541
ABTB2	3.63779	3.49387	3.30709	3.67256	3.24566	3.41259
ACAA1	6.89688	7.16083	6.75091	5.82053	6.71612	6.32447
ACAA2	5.98064	6.05555	5.90525	5.43856	5.91297	5.81691
ACACA	4.00615	3.80935	3.83279	3.82398	3.59336	3.66381
ACACB	2.25712	2.25482	2.12133	1.15023	1.69213	1.67346
ACAD10	2.60531	2.7155	2.69768	2.12921	2.70049	2.70699
ACAD11,NPHP3,NPHP3-ACAD11	3.95745	3.80956	3.76906	3.92297	3.95638	3.9384
ACAD8	3.19829	3.22054	3.3681	3.17283	3.37266	3.50325
ACAD9	4.10513	3.87925	4.02304	3.73082	3.44613	3.63065
ACADM	4.86511	4.89412	5.16657	4.31455	4.87312	4.92133
ACADS	4.64968	4.70878	4.43568	3.75483	4.40771	4.35175
ACADSB	5.85887	5.71562	5.74319	4.83483	5.53589	5.51489
ACADVL	6.52895	6.89266	7.19354	7.69696	7.88927	7.95482
ACAP1	0.114819	0.221876	0.106161	0.179075	0.102086	0.0711791
ACAP2	2.52442	2.61224	2.76676	3.41936	3.10143	3.19051
ACAP3	4.51456	4.53036	4.3726	3.03168	4.04788	3.84668
ACAT1	6.15524	6.22542	6.28852	5.56681	5.9593	6.04465
ACAT2	7.54196	7.10261	7.22142	6.79819	6.12102	6.30373
ACBD3	4.96007	5.17515	5.21668	5.31977	5.14112	5.18104
ACBD4	3.9795	4.24582	4.2092	2.51354	3.93677	3.69708
ACBD5	3.31379	3.28822	3.31121	3.55788	3.288	3.43731
ACBD6	4.78842	4.98725	4.77764	4.66954	4.75644	4.73756
ACBD7	1.30178	1.53801	1.60654	0.677457	0.788947	0.486723
ACCN2	1.24087	1.78794	1.41485	0.130824	0.896386	0.455454
ACCN3	0.0875503	0.0898188	0.0531766	0.400887	0.302511	0.39506
ACCN4	0	0.0219107	0	0.0183977	0	0.042797
ACCS	0.063477	0.0863499	0.0769703	0	0.0702043	0.161729
ACD	4.59332	4.57901	4.38792	4.35717	4.08337	3.84909
ACE	0.0228647	0.0299118	0.0205753	0.0164397	0.0131831	0
ACE2	0.595736	0.718897	0.493511	0.352818	0.845728	0.868969
ACER2	1.08993	0.691492	0.839628	1.4478	1.1156	1.22475
ACER3	2.15694	2.02705	2.13179	2.78115	2.28	2.35105
ACHE	0.223022	0.114207	0.085971	0.791771	0.419658	0.293133
ACIN1	6.4852	5.87145	5.91546	7.19975	5.7675	5.85194
ACLY	7.24862	6.97873	7.07113	6.66618	6.26767	6.52867
ACMSD	0	0.0553664	0	0.0914	0.0568337	0
ACN9	3.53948	3.8088	3.82682	2.77475	3.32785	3.29652
ACO1	4.64772	4.63192	4.55705	4.55773	4.50736	4.57295
ACO2	5.65053	5.80614	5.63766	6.62982	6.28424	6.2643
ACOT1	4.55547	4.61874	4.56528	2.82836	4.16841	4.15553
ACOT11	1.72533	1.82366	1.7632	0.658342	1.47915	1.59253
ACOT12	0.0302063	0	0.0801873	0	0.0657235	0
ACOT13	2.93468	3.13759	3.23983	3.04765	3.72697	3.5389
ACOT2	5.56637	5.57779	5.56724	4.37228	5.45257	5.44637
ACOT4	0	0.0361218	0.0401696	0	0.0416268	0.0400099
ACOT6	0.204082	0.125832	0.205107	0.0606054	0.148272	0
ACOT7	5.30463	5.36395	5.07956	5.32423	5.10716	4.98994
ACOT8	4.21602	4.24484	4.21973	4.36344	4.64399	4.47836
ACOT9	3.99633	4.08105	4.06149	4.91402	4.50533	4.69374
ACOX1	4.82313	4.92569	5.06457	4.76904	5.0846	5.29545
ACOX2	4.37326	4.28639	4.22889	3.51641	4.18656	4.39197
ACOX3	2.91467	2.95467	2.80124	3.20671	3.27926	3.11377
ACOXL	0.0248518	0.101271	0.0485698	0.0222784	0.0273192	0.038666
ACP1	7.19635	7.38935	7.43747	7.43027	7.53522	7.41354
ACP2	4.07418	3.69075	4.02088	4.58235	4.25196	4.66153
ACP5	1.98144	2.03464	1.89548	1.08523	2.03927	1.90932
ACP6	3.37676	3.72145	3.72047	2.7246	3.56477	3.7787
ACPL2	2.63096	2.75292	2.4808	1.79434	1.86291	1.52837
ACPT	0.179277	0.045086	0.0428722	0.0423501	0.104233	0
ACR	0.13363	0.133899	0.159073	0	0	0.0490889
ACRBP	0.0348175	0	0	0.0852571	0.0352828	0.0313919
ACRC	0.15588	0.0928888	0.10044	0.199281	0.0597663	0.062782
ACRV1	0.210981	0.134228	0.0527094	0.113067	0.0678938	0
ACSBG1	0.36868	0.153414	0.322754	0.0855283	0.203902	0.158934
ACSBG2	0.0444844	0.0457783	0.0228802	0.0195328	0	0
ACSF2	5.4023	5.64297	5.57406	3.59386	4.94208	4.94583
ACSF3	3.13592	3.18677	2.8711	3.12368	3.13822	2.91714
ACSL1	4.55212	3.2843	3.705	5.60507	4.66233	4.65904
ACSL3	6.95889	7.06096	7.03783	6.75936	6.2741	6.3834
ACSL4	7.14804	7.45922	7.65661	5.89298	6.67926	6.98568
ACSL5	5.16856	4.83115	5.33603	5.20207	4.96403	5.40898
ACSL6	1.05018	1.16425	1.38392	0.120249	0.537408	0.714956
ACSM1	0.797291	0.587855	0.399351	0.452708	0.808959	0.591529
ACSM2A	1.71321	1.09034	1.32441	0.373474	1.0669	0.87415
ACSM2B	3.18984	2.59149	2.59968	0.885918	2.71182	2.35204
ACSM3	3.0344	3.44576	3.5732	2.2888	3.13836	3.32293
ACSM5	1.77715	2.09192	2.08149	1.19441	2.36703	2.18925
ACSS1	4.48515	4.0549	4.3327	3.84582	3.78344	4.16775
ACSS2	5.51901	5.00096	5.02196	5.00241	4.64005	4.68801
ACSS3	5.73662	5.67495	5.78853	4.86108	5.73348	5.71223
ACTA1	2.10244	1.37587	1.34147	2.64625	2.83451	3.22573
ACTA2	4.48113	4.37917	3.84946	4.81606	5.21013	4.85413
ACTB	10.851	10.6976	10.5358	10.0789	10.4634	10.8576
ACTC1	0	0.0165986	0	0.183794	0.146779	0.061846
ACTG1	10.3972	10.5204	10.2007	10.8327	11.0071	11.2622
ACTG2	0	0	0.0491437	0.0431973	0	0.0529445
ACTL10	0.352941	0.310133	0.209032	0.456634	0.27244	0.330062
ACTL6A	5.37147	5.25791	5.37305	5.18041	4.75031	4.76628
ACTL8	0.722695	0.665071	0.41598	0.0861911	0.0708226	0.098494
ACTN1	6.65913	6.74342	6.51151	6.20387	6.4646	6.51153
ACTN2	0.0248101	0.0514724	0.0677517	0	0.0677061	0.0193673
ACTN3	0.0201117	0.121843	0.075043	0.0182077	0.151812	0.041059
ACTN4	7.67332	7.53479	7.50036	7.4213	7.29524	7.44402
ACTR10	3.57049	3.48358	3.92457	4.13478	4.05578	4.35318
ACTR1A	5.05817	5.05448	4.95154	5.75877	5.60885	5.56928
ACTR1B	5.63944	5.7073	5.4697	4.84182	5.60324	5.22383
ACTR2	6.85277	6.74796	6.94136	7.09101	6.75484	6.93786
ACTR3	6.53265	6.32218	6.54137	6.82041	6.54599	6.76758
ACTR3B	3.04224	3.22701	3.1862	2.59603	2.97329	2.84038
ACTR3C	0.517949	0.320458	0.507531	0.943498	0.747713	0.501989
ACTR5	3.48213	3.29707	3.16473	3.25549	3.17489	3.19948
ACTR6	3.28088	3.24929	3.57562	4.54606	3.7499	3.96962
ACTR8	3.37786	3.3783	3.35122	3.79786	3.83774	3.98181
ACVR1	2.94487	2.70965	2.56144	3.87758	3.03995	3.15059
ACVR1B	3.7908	3.78164	3.69327	3.36948	3.26188	3.31172
ACVR1C	0.0819076	0.0265636	0.0323874	0.0517828	0.0144048	0.0196022
ACVR2A	2.13617	2.07547	2.16067	2.12153	2.06207	2.16413
ACVR2B	2.67495	3.02139	2.80476	2.20712	2.65503	2.4203
ACY3	2.56157	2.21066	2.45225	1.02224	1.57425	1.91284
ACYP1	3.66665	3.85935	4.12133	3.43751	3.40947	2.9511
ACYP2	2.78476	2.85927	3.0952	2.36442	3.01749	2.85425
ADA	2.87551	3.07314	3.00929	2.85305	2.95762	2.99701
ADAL	2.6007	2.63651	2.76252	2.32156	2.98987	3.1399
ADAM1	0.523261	0.322929	0.372438	0.358839	0.466893	0.392446
ADAM10	5.84313	5.89451	5.97011	5.59958	5.6419	5.68232
ADAM11	0.766079	0.356279	0.330198	0.133248	0.110139	0.12941
ADAM15	4.33606	4.59048	4.70509	4.06191	4.21639	4.43064
ADAM17	3.9231	3.63107	3.82122	5.19575	4.51018	4.50583
ADAM19	0.546454	0.439947	0.502812	0.23553	0.153694	0.182256
ADAM21	0.0873055	0.131099	0.0614635	0.0391295	0.0949841	0.0231475
ADAM22	1.11342	1.11843	0.687264	0.599572	0.707296	0.245786
ADAM23	0.0560739	0	0.0400503	0.0170735	0.0207947	0.0294476
ADAM28	0.0555756	0	0	0.0162437	0	0
ADAM32	0.0442217	0	0	0.0754419	0	0.0209201
ADAM33	0	0.0159616	0	0.0151281	0	0
ADAM8	0.0189345	0.0386054	0.0170246	0.1004	0.102892	0.0201988
ADAM9	5.6244	5.33045	5.79444	6.68429	6.05616	6.28153
ADAMTS1	0.0251598	0	0.0216639	0.286986	0.0133656	0.0430549
ADAMTS10	0.27355	0.0947911	0.30446	0.0358654	0.283837	0.45099
ADAMTS13	0.614003	1.05618	0.554527	0.11714	0.386074	0.272084
ADAMTS16	0.0563071	0.0242001	0.0322366	0.126948	0.109357	0.0741118
ADAMTS17	0.0346559	0.0548742	0.0463054	0.100117	0.0196174	0.0178241
ADAMTS2	1.26645	1.4602	1.71083	0.430904	1.32872	1.14389
ADAMTS4	0.994489	0.939856	1.2823	1.90187	1.69437	1.79658
ADAMTS6	0.166758	0.42177	0.297562	0.0999533	0.392919	0.348065
ADAMTS7	0.290712	0.112979	0.102662	0.0183421	0.0883404	0.0467481
ADAMTS9	0.0156791	0	0.00807583	0.0272555	0	0
ADAMTSL2	0.866237	1.06118	0.887256	2.04396	2.14233	1.67009
ADAMTSL4	3.38062	3.6455	3.47696	2.14096	3.26891	3.13329
ADAMTSL5	1.16598	0.944463	0.940117	1.3053	1.35718	1.70776
ADAP1	4.39451	3.79141	4.06359	3.53776	3.76615	3.91662
ADAP2	1.69546	1.1902	1.6138	1.56572	1.32165	1.8477
ADAR	5.55212	5.60166	5.39565	5.43687	5.53467	5.43957
ADARB1	2.83029	2.62105	2.41769	2.39981	2.31089	2.29419
ADAT1	2.36608	2.20787	2.24607	2.27805	2.29134	2.26538
ADAT2	1.57252	1.6148	1.73329	1.32737	1.55906	1.4312
ADAT3,SCAMP4	5.73584	5.58827	5.32349	5.64401	5.65409	5.43069
ADC	0.983737	1.4303	1.28864	1.58213	1.67306	1.33985
ADCK1	1.93485	1.61073	1.48129	1.35424	1.78603	1.77933
ADCK2	3.47522	3.74994	3.51477	3.13202	3.55808	3.38816
ADCK3	5.55127	5.98826	5.56273	5.04255	5.82733	5.4465
ADCK4	3.09166	3.23541	3.24263	3.618	3.75756	3.6745
ADCK5	3.14069	2.99426	2.7501	2.9806	2.86954	2.96102
ADCY1	0.531948	0.501201	0.343897	0.058115	0.241328	0.114787
ADCY10	0.0224126	0.0349182	0	0.0101977	0.0124802	0.0175824
ADCY3	0.0897587	0.148732	0.106473	0.0415018	0.0658318	0.0555488
ADCY5	0.0269467	0.023466	0.0116681	0.00987265	0	0
ADCY6,MIR4701	3.21984	3.61449	3.31192	2.54498	3.25103	3.10171
ADCY7	1.32825	1.36816	1.27667	1.06534	1.23437	1.11429
ADCY9	4.20074	4.49883	4.41118	3.56546	4.21302	4.2327
ADD1	5.79018	5.71069	5.65993	5.90224	5.91808	5.88689
ADD2	0.0305167	0.0329651	0	0	0.0503632	0
ADD3	4.26168	4.3853	4.52899	3.64704	4.13402	4.09828
ADH1B	0.065899	0.0665219	0.0388072	0.0196126	0.402103	0.0229786
ADH1C	0	0	0.0451979	0.0383499	0.137939	0.0887712
ADH4	5.28924	5.12605	5.66947	5.03284	6.26924	6.77281
ADH5	6.41992	6.48041	6.45263	6.12289	6.54569	6.4172
ADH6	5.3403	5.60659	5.53416	4.19824	6.27997	6.02517
ADHFE1	0.320004	0.412322	0.332554	0.804273	0.848319	0.983415
ADI1	6.70846	6.37625	6.65916	6.55234	6.18469	6.53174
ADIG	0.10383	0.368881	0.389717	0.0858556	0.295789	0.0935101
ADIPOR1	5.59144	5.65201	5.63781	5.75049	5.35371	5.52853
ADIPOR2	5.23218	5.2711	5.31783	5.21046	4.75623	4.94444
ADK	5.65186	5.57707	5.72093	5.44991	5.31418	5.40039
ADM	3.8867	4.48919	4.25746	3.71946	3.71166	3.71741
ADM2	2.39931	2.10278	2.11635	3.52662	3.30853	3.33992
ADNP	4.48567	4.72818	4.64229	4.10249	4.91553	4.76118
ADNP2	3.73252	3.83689	3.86188	4.32889	3.90035	3.89252
ADO	3.58248	3.60162	3.73408	3.39169	3.54923	3.59114
ADORA1	0	0.0190335	0.041192	0.0747667	0.177168	0.0743386
ADORA2A	3.24587	3.41009	3.22728	2.46606	2.99414	2.82954
ADORA2B	3.19902	3.60294	3.45678	2.40926	2.62009	2.27965
ADORA3	0.0286849	0	0.0235199	0	0.0290421	0.0258651
ADPGK	4.53353	4.56275	4.6696	4.90211	4.56873	4.59741
ADPRH	0.034538	0.0337005	0.0440255	0.546058	0.158751	0.208251
ADPRHL1	0.478711	0.422341	0.544828	0.555995	0.694721	0.669328
ADPRHL2	4.50978	4.58668	4.3996	4.70299	4.5956	4.39912
ADRA1D	0.302511	0.215115	0.55856	0.0779949	0.287758	0.587947
ADRA2C	5.70237	5.56235	5.59654	3.89318	5.21918	5.09103
ADRBK1	5.4566	5.81049	5.46864	4.99655	5.17849	4.97395
ADRBK2	2.6906	2.41295	2.71555	2.32818	2.31167	2.56184
ADRM1	7.19988	7.18378	7.53189	8.95681	8.65828	8.58446
ADSL	6.18515	6.29946	6.12253	6.06728	6.02345	6.0607
ADSS	4.29403	4.3447	4.48137	4.04642	4.02928	3.96511
ADSSL1	2.73625	3.56474	3.14853	0.749799	2.38467	1.61767
AEBP1,MIR4649	0.147735	0.226853	0.137846	0.0736542	0.104331	0.105198
AEBP2	3.18423	2.9902	3.46742	3.39801	2.93849	3.25997
AEN	5.45049	5.25235	5.06399	6.13478	5.52117	5.4007
AES	6.97432	7.22409	6.97438	6.2062	6.76871	6.70423
AFAP1	1.91427	2.16	1.96606	1.86742	1.56669	1.60079
AFAP1-AS1	0.00827638	0.023644	0	0.00736211	0.0183539	0.00861592
AFAP1L1	0.681352	0.410116	0.629672	0.342942	0.328402	0.59957
AFF1	3.17244	3.20376	3.23146	3.87858	3.63689	3.80488
AFF4	3.42807	3.46456	3.59528	4.26776	3.99793	4.2309
AFG3L1P	2.49192	2.03344	2.09512	2.65659	2.04421	2.05021
AFG3L2	5.41328	5.4177	5.37483	5.34431	5.26029	5.24627
AFM	0.0300713	0.0913972	0.0272644	0	0.160588	0.0911416
AFMID	6.1505	6.46587	6.39235	4.65786	5.57316	5.70171
AFP	12.7238	12.7784	12.7279	11.7702	12.6556	12.4438
AFTPH	3.79366	3.67178	3.87815	3.95757	3.90017	4.20824
AGA	3.39673	3.49448	3.3727	3.24251	3.77082	3.70322
AGAP1	4.04784	4.26681	3.92145	3.82979	3.90637	3.63219
AGAP11,C10orf116	0.0180745	0.109371	0.383045	0	0.13479	0.291235
AGAP2	0.740378	0.622474	0.430083	0.687981	0.624544	0.612912
AGAP3	4.94465	5.18043	5.02313	4.60953	5.00176	4.8919
AGAP4	0.524855	0.56267	0.347149	0.573261	0.399835	0.431715
AGAP5	0.74463	0.52187	0.527087	0.915382	0.558618	0.578121
AGAP6	1.3891	1.32278	1.13945	2.24106	1.20848	1.18662
AGAP7	0.0264168	0.0964279	0.0513303	0.0861726	0.0798041	0.0238208
AGAP8	0.373819	0.317255	0.392143	0.545714	0.294223	0.208096
AGAP9	0.0485064	0.0525086	0.143435	0.169152	0.158442	0.0479636
AGBL2	0.180304	0.186318	0.13126	0.176367	0.229145	0.126137
AGBL3	0.201321	0.0796004	0.157124	0.38452	0.233802	0.228029
AGBL5	5.46635	5.83678	5.34434	4.65273	5.49914	5.12825
AGER	1.54464	1.50901	1.42103	0.971869	1.35664	0.786787
AGFG1	4.02776	3.78074	3.98256	4.70831	4.35547	4.36037
AGFG2	5.02523	5.542	5.10496	3.98926	4.57722	4.21571
AGGF1	3.11923	3.20365	3.40133	3.14942	3.47633	3.52649
AGK	3.60692	3.57182	3.54147	3.27571	3.49401	3.28007
AGL	2.57983	2.52719	2.63459	2.20232	2.58888	2.69353
AGMAT	6.73679	6.6152	6.61536	5.367	5.90782	6.02906
AGMO	0.0698416	0.0478683	0	0.0636047	0.0526545	0.0461183
AGPAT1	6.38321	6.51431	6.39353	4.99627	6.17678	6.12739
AGPAT2	2.70378	2.23045	1.56751	1.9751	0.901892	0.951635
AGPAT3	4.51203	4.57604	4.42891	4.15824	4.49683	4.37161
AGPAT4	0.0426248	0.0299828	0.0137956	0.297095	0.0383747	0.0395345
AGPAT5	3.90743	3.87079	3.95306	3.41951	3.27875	3.24784
AGPAT6	3.74389	3.39085	3.4648	4.2055	3.68911	3.69646
AGPAT9	2.62777	2.15262	2.46632	3.88387	2.94566	3.17564
AGPHD1	2.24416	2.08829	1.87123	1.47506	2.04557	1.94467
AGPS	4.87632	4.74553	4.99475	5.20981	4.97163	5.19044
AGR2	4.41801	2.94747	4.19696	2.67989	2.0961	3.17243
AGRN	6.19558	6.56193	6.28968	3.92737	5.27665	5.17928
AGSK1,LOC727849	0.0174267	0.0649679	0.0592221	0.0408634	0.0380182	0.0224129
AGSK1,LOC727849	0.159718	0.238351	0.227267	0.229524	0.212855	0.0789528
AGSK1,LOC727849	0	0	0.0613384	0.0411451	0.0507808	0
AGT	9.54921	9.71079	9.4978	8.37391	9.35773	9.18004
AGTPBP1	2.75797	2.83779	3.00928	3.69278	3.54207	3.68257
AGTR1	0.643952	1.70471	1.08821	0.959001	1.36176	0.722463
AGTRAP	4.7507	4.76427	4.66947	4.6978	4.67364	4.76374
AGXT	4.49777	5.0435	3.95421	1.47961	4.18257	3.14327
AGXT2	0.142088	0.0465379	0.0860161	0	0.0543832	0
AGXT2L1	2.02594	1.35077	2.01758	1.27174	1.14512	1.43634
AGXT2L2	2.37092	2.80159	2.59231	2.36082	3.1828	2.95185
AHCTF1	2.82276	2.72078	2.85893	2.85565	2.53274	2.62096
AHCY	8.28754	8.60305	8.2228	7.59935	8.22967	7.8665
AHCYL1	5.64274	6.11237	5.72048	5.7237	5.77421	5.55272
AHCYL2	2.70746	2.85232	2.70139	2.66075	2.85182	2.76882
AHDC1	2.34914	2.45423	2.22616	2.15958	2.57645	2.60987
AHI1	1.83369	1.91911	1.99786	2.01755	2.24149	1.80314
AHNAK	3.96207	4.07752	3.8939	2.84835	3.48289	3.83625
AHNAK2	0.156115	0.0570109	0.0665726	0.0132842	0.013121	0.0318913
AHR	4.02335	4.08393	4.5396	4.27231	4.59447	5.05863
AHRR,PDCD6	5.82484	5.72832	5.77585	5.95395	5.66168	5.75035
AHSA1	7.273	7.02829	7.0044	8.32678	7.29009	7.34911
AHSA2	3.73185	3.60209	3.5245	4.26951	4.11597	3.79046
AHSG	11.4742	11.9543	11.6796	9.94345	11.3276	11.2376
AIDA	2.60011	2.70695	2.89405	2.86978	2.54804	2.46703
AIF1	1.6648	1.81589	1.58245	0.568212	1.15057	0.917687
AIF1L	4.05968	3.99204	3.53946	2.56403	3.48822	3.08858
AIFM1	5.60666	5.521	5.49779	5.32252	5.23208	5.28479
AIFM2	5.34603	5.09321	5.21843	6.27801	5.94667	5.93187
AIFM3	3.19687	3.16916	3.15059	1.44079	2.66488	2.71125
AIG1	5.88908	5.82591	6.02899	5.41897	6.03216	6.20936
AIM1	2.92475	3.44907	3.28381	2.01701	2.68801	2.61987
AIM1L	0.974899	0.971198	0.631231	1.50439	1.35634	1.21641
AIMP1	4.60663	4.36498	4.62738	5.04419	4.91328	4.94411
AIMP2	5.37634	4.95082	5.09158	5.27172	5.04898	5.1349
AIP	5.62811	6.06249	5.78341	5.51223	5.79929	5.58537
AJUBA	6.23568	6.09431	6.02875	5.49629	6.1788	6.27389
AK1	4.08675	3.68599	3.59872	3.48952	3.63637	3.63582
AK2	5.13986	5.32297	5.28124	4.79995	4.81479	4.76816
AK3	5.14478	5.23141	5.50392	5.13151	5.33715	5.44818
AK4	4.55293	4.72224	4.83628	3.42365	4.22246	4.28272
AK5	0	0.0549508	0	0.0156965	0.0189551	0
AK7	0.302302	0.212123	0.151324	0.874671	0.1858	0.358435
AK8	0.114546	0.089532	0.100146	0.025563	0.152832	0.155058
AKAP1	6.02002	5.981	5.77109	4.58918	5.21239	5.19141
AKAP10	3.15567	3.14119	3.18976	3.42171	3.50677	3.54618
AKAP11	2.70135	2.593	2.84797	2.20466	2.31329	2.55199
AKAP12	5.40401	4.75116	5.17308	5.6089	4.09905	5.08914
AKAP13	2.06403	1.9402	1.98367	2.8755	2.33224	2.55134
AKAP14	0.527547	0.18951	0.624064	0.149794	0	0
AKAP2,PALM2,PALM2-AKAP2	2.82161	2.77914	2.54661	2.21927	2.46383	2.55153
AKAP3	0.0562898	0.185691	0.13515	0.179246	0.423731	0.394303
AKAP5	0.481052	0.374297	0.474338	0.29977	0.246252	0.200437
AKAP6	0.277435	0.238174	0.200228	0.257201	0.371251	0.34288
AKAP7	2.46599	2.47744	2.58526	1.85235	2.28429	2.12988
AKAP8	3.94872	3.91224	3.91626	4.68151	3.98756	4.11212
AKAP8L	4.70655	4.94713	4.74464	6.1337	5.73063	5.59087
AKAP9	2.79396	2.95807	2.94704	3.28651	3.46883	3.65145
AKD1	1.28378	1.10179	1.20392	1.74389	1.85981	1.74962
AKIP1	3.84097	3.77349	3.77143	3.93164	3.89214	3.73958
AKIRIN1	6.45692	6.68966	6.81581	6.26918	6.22775	6.30833
AKIRIN2	5.46637	5.41366	5.41734	5.67072	6.07894	5.86104
AKIRIN2-AS1	3.32741	3.66423	3.74702	3.64996	3.7809	3.90166
AKNA	1.84415	1.80176	1.68339	3.03612	2.59536	2.17577
AKR1A1	6.25123	6.51945	6.28808	5.18299	5.69446	5.47724
AKR1B1	6.38396	6.57594	6.35786	6.32368	5.65117	5.57877
AKR1B10	4.4419	4.05904	3.69282	4.77959	3.72531	3.21526
AKR1C1	7.05247	6.88853	6.47369	9.75276	8.81251	8.485
AKR1C2	5.10582	5.23473	4.76425	6.45629	6.14905	5.60842
AKR1C3	6.42244	6.49647	6.35404	6.93721	7.49611	7.30833
AKR1C4	0.53336	0.254662	0.605093	0.39394	0.329071	0.646299
AKR1D1	3.90246	3.77824	3.98505	2.21168	3.72111	3.94275
AKR7A2	4.49712	4.51573	4.45572	3.27014	3.931	3.99235
AKR7A2P1	0.0988296	0.051464	0.133754	0	0.0552359	0.2253
AKR7A3	0.254726	0.109328	0.269085	0.179545	0.221329	0.129356
AKR7L	0.0802099	0.108109	0.103372	0.145977	0.0635987	0.0706306
AKT1	6.44448	6.5868	6.40173	5.86181	6.11289	6.01567
AKT1S1	5.70836	5.61665	5.46012	6.12902	6.07198	5.86682
AKT2	4.94578	5.0441	4.89902	3.99526	4.62501	4.48747
AKT3	0.0160987	0.0479251	0.0215955	0.0421072	0.0265033	0.0937876
AKTIP	2.81566	2.83591	2.84029	3.34121	3.09524	3.15762
ALAD	4.44453	4.67185	4.36491	3.5092	4.2992	4.264
ALAS1	4.73316	4.45614	4.51107	5.72956	5.29559	5.32417
ALB	12.8072	12.7355	12.3397	12.182	12.7159	12.2308
ALCAM	4.8033	4.94531	5.15965	3.88518	4.83885	4.79806
ALDH16A1	4.49424	4.64887	4.40834	3.45026	3.33518	3.19628
ALDH18A1	6.77785	7.12833	6.80265	5.2911	6.16848	5.89788
ALDH1A1	7.30283	6.88227	6.96723	7.2151	7.15746	7.11123
ALDH1B1	6.48799	6.34728	6.04019	4.68253	5.9299	5.82582
ALDH1L1	3.84897	4.4695	3.92154	3.70875	5.02835	4.62859
ALDH1L2	1.68745	1.62492	1.97655	1.51868	2.24397	2.61723
ALDH2	6.73702	6.47347	6.58095	6.43416	6.24613	6.55023
ALDH3A1	0.894424	0.469175	1.18742	0.231443	0.40634	0.666816
ALDH3A2	5.9766	6.04861	6.15592	5.67395	6.20993	6.22459
ALDH3B1	3.46562	3.89602	3.77888	1.74442	3.32233	3.24448
ALDH3B2	0	0.0718708	0.0213239	0.671874	0.938797	0.625266
ALDH4A1,MIR4695	6.63744	6.84302	6.55516	5.27565	5.98936	5.93262
ALDH5A1	4.53354	4.50568	4.52405	2.81817	3.95353	3.91333
ALDH6A1	4.40863	4.60945	4.48089	3.69614	4.16936	4.27405
ALDH7A1	4.83763	5.01178	4.84413	3.26144	3.78823	3.80973
ALDH8A1	1.51637	1.29646	0.867316	0.086002	0.651394	0.41233
ALDH9A1	4.32421	4.30964	4.28624	4.39287	4.17683	4.18029
ALDOA	10.2755	10.8129	10.4955	10.002	10.4312	10.3107
ALDOB	0.913121	0.665067	0.83705	0.903486	0.932829	0.919531
ALDOC	5.28036	5.75488	5.48871	2.89483	4.46665	4.40537
ALG1	4.32721	3.81908	4.11492	3.86534	3.74637	3.92482
ALG10	1.58351	1.65087	1.89863	1.3462	1.33999	1.24524
ALG10B	0.907903	0.900206	1.0488	0.755352	0.585318	0.514904
ALG11,UTP14C	3.77364	3.55259	3.84828	4.03338	3.73667	4.00529
ALG12	3.89612	3.70805	3.84263	4.3306	4.1145	4.26831
ALG13	2.2493	2.16172	2.28062	2.452	2.46489	2.31136
ALG14	4.30668	4.16841	4.46815	4.26419	4.38574	4.46131
ALG1L	0.101458	0.116219	0.185823	0	0.103303	0
ALG1L2	0	0.0672082	0.0952822	0	0.0777206	0.110251
ALG2	4.37079	4.13507	4.43393	4.52973	3.96945	4.23944
ALG3	5.40098	5.32233	5.30568	5.17486	5.29121	5.32142
ALG5	4.31289	3.76405	4.29229	4.50271	3.76426	4.08621
ALG6	1.63728	1.51269	1.59675	1.05717	1.28519	1.53544
ALG8	5.10231	4.92279	5.28783	4.93892	4.90415	5.10499
ALG9	2.77752	2.91549	2.94736	2.64258	2.74303	2.97311
ALKBH1	2.64178	2.50668	2.56107	3.34784	2.82972	2.89456
ALKBH2	4.27523	4.0912	4.12545	3.93341	4.26903	4.20094
ALKBH3	3.01105	2.97155	3.02635	3.97841	3.46994	3.42108
ALKBH4	2.49254	2.27341	2.35725	2.48448	2.41301	2.32466
ALKBH5	6.12737	6.23975	6.13406	5.86857	5.88003	5.84889
ALKBH6	3.74983	3.96244	3.94357	5.39747	5.08973	5.09706
ALKBH7	4.42676	4.75744	4.47382	4.31516	4.63956	4.75918
ALKBH8	2.02056	1.81217	1.94358	2.53416	2.11743	2.27022
ALLC	0.0435123	0	0.0387775	0.0779357	0.139357	0
ALMS1	2.01384	2.00821	1.94133	2.02827	1.97279	1.96276
ALMS1P	0.0385443	0	0.034627	0.0350535	0.0844101	0.0411725
ALOX12	0.220215	0.233557	0.133223	0.190865	0.107188	0.0881322
ALOX12B	0.117004	0.0716778	0.0624838	0.0623011	0	0.117175
ALOX12P2	1.18332	1.0849	1.33202	2.83573	2.56522	2.49046
ALOX15B	0.113426	0.0253145	0.0419888	0.0423172	0	0
ALOX15P1	0.322359	0	0	0.104474	0	0
ALOX5	0.0258904	0	0	0.0653168	0	0
ALOX5AP	1.07629	0.838409	1.26061	0	0.389463	0.499272
ALOXE3	0.135856	0	0.11396	0.701882	0.039502	0.158073
ALPI	0.134081	0.0247031	0.048511	0.0411422	0.0746269	0
ALPK1	0.190117	0.098606	0.227233	0.549528	0.407002	0.552492
ALPK2	1.69519	0.797374	1.30021	1.81977	0.851464	1.58163
ALPK3	0.0558032	0.0515476	0.0285196	0.943217	0.113114	0.0949866
ALPL	0.100498	0.0716395	0.0271754	0.045421	0	0
ALPPL2	0.0484664	0	0	0.0210991	0	0.0366172
ALS2	3.29187	3.22287	3.14169	4.65348	4.26353	4.36483
ALS2CR11	0	0.0198682	0	0.00890534	0	0
ALS2CR12	0	0.029656	0.0275926	0.185667	0.035371	0.0775736
ALS2CR8	0.666907	0.713846	0.781493	0.33945	0.874057	0.771189
ALX3	0.444926	0.384749	0.398903	0.460205	0.553925	0.538755
ALX4	0.0303843	0.0327935	0.0109083	0	0.0112265	0
ALYREF	7.84142	7.79069	7.71123	7.70133	7.11763	7.10083
AMACR,C1QTNF3,C1QTNF3-AMACR	3.50365	3.42609	3.48416	2.36791	3.25457	3.31169
AMBP	10.2494	10.5791	10.2733	10.2982	10.8186	10.5912
AMBRA1	3.64364	3.69602	3.53843	3.94623	3.84304	3.93145
AMD1	5.54695	5.65825	5.79821	5.45361	5.30426	5.47805
AMDHD1	3.17681	3.3692	3.05124	2.33601	3.45615	3.01128
AMDHD2	4.01983	4.18653	4.04877	3.00925	3.29258	3.32937
AMFR	5.59209	5.81953	5.60132	6.21951	6.3075	6.23286
AMH,MIR4321	0.0294535	0	0.0883906	0.104097	0	0.0291052
AMHR2	0.295408	0.220017	0.280282	0	0.420468	0.210238
AMICA1	1.91898	1.74606	1.97859	1.56627	1.92482	2.03627
AMIGO1	1.24169	1.42789	1.11629	0.867577	1.37286	1.26786
AMIGO3	1.45411	1.0771	1.18354	1.57137	0.965644	0.884328
AMMECR1	1.76407	1.35746	1.91564	1.75515	1.29108	1.81181
AMMECR1L	3.23426	3.13857	3.01426	3.83831	3.21582	3.10203
AMN	5.45481	5.21683	5.00157	4.77068	5.31124	5.06867
AMN1	1.91302	2.1737	2.25135	2.5896	2.78562	2.59757
AMOT	0.158122	0.0587409	0.00759328	0.0154169	0	0.0179409
AMOTL1	0.0486507	0.0911909	0.0452969	0.0806175	0.0539397	0.0286622
AMOTL2	2.97604	3.08744	3.01162	3.04833	2.68906	2.6978
AMPD2	4.68417	4.9035	4.69039	4.29242	4.45838	4.37859
AMPD3	0.578677	0.680395	0.718966	2.01268	1.2341	1.1089
AMT,NICN1	4.74828	5.08566	4.9765	4.75722	4.68008	4.71421
AMTN	0	0	0.119257	0.0618144	0	0
AMY2B,RNPC3	1.65018	1.45559	1.4664	1.94832	1.82024	1.45585
AMZ1	0.0525162	0.0528409	0.0384985	0.419752	0.29695	0.126348
AMZ2	5.83881	5.76273	5.80424	5.08521	5.7327	5.7942
AMZ2P1	1.4184	1.64135	1.47652	1.34953	1.47495	1.54826
ANAPC1	3.69306	3.71375	3.7107	3.50519	3.31575	3.18888
ANAPC10	2.38541	2.538	2.77298	3.10667	2.61823	2.80316
ANAPC11	6.58635	6.65939	6.46361	5.47939	5.72597	5.69894
ANAPC13	5.30871	5.13599	5.36328	4.83326	5.23355	5.23254
ANAPC16	3.96628	4.04662	4.25904	3.6815	4.07404	4.10316
ANAPC2	4.27904	4.11552	4.09105	4.32428	3.93126	4.02246
ANAPC4	2.84232	2.66405	2.90074	2.84635	2.63747	2.96625
ANAPC5	5.68597	5.80706	5.73547	5.03783	5.38401	5.27712
ANAPC7	4.33444	4.21999	4.36417	4.40081	4.44707	4.36834
ANG,RNASE4	7.88956	8.20742	8.09227	5.70661	7.38844	7.28669
ANGEL1	3.7884	3.97695	3.68992	2.79844	3.75263	3.67383
ANGEL2	2.27696	2.23147	2.43152	2.2207	2.18173	2.19263
ANGPT2	0.0460701	0.0231714	0.0388424	0.246994	0.149035	0.0441448
ANGPTL1	1.37608	1.69192	2.1033	0.0573228	0.981551	1.07351
ANGPTL2	1.53401	2.62668	1.84036	0.898931	1.33742	0.788572
ANGPTL3	1.39552	0.187046	0.716322	0.255866	0.311706	0.318253
ANGPTL4	2.43899	3.42382	2.47856	0.849024	2.33129	1.77703
ANGPTL6	0.743681	1.02327	0.571232	0.386828	0.739123	0.467817
ANGPTL7	0	0.0253887	0.024022	0.116282	0.0291426	0
ANK1	0	0.00692234	0	0	0.00789926	0
ANK2	1.07811	0.657667	0.504127	1.0329	1.00174	1.20377
ANK3	0.0140648	0	0	0.00689482	0	0
ANKAR	0.369809	0.36251	0.447202	0.919683	0.751255	0.651194
ANKDD1A	0.0368257	0.160362	0.127498	0.09799	0.120862	0.223769
ANKFN1	0.0263454	0	0	0.022046	0	0
ANKFY1	3.40071	3.1957	3.29225	3.19934	2.9796	3.20958
ANKH	3.16685	3.12935	3.02999	2.64249	2.90761	2.72059
ANKHD1,ANKHD1-EIF4EBP3,EIF4EBP3	5.27494	5.48519	5.27655	5.78821	5.5868	5.45537
ANKIB1	3.19204	3.11533	3.28198	3.44705	3.12612	3.43228
ANKLE1	0.283259	0.14135	0.228809	0.908992	0.445514	0.235726
ANKLE2	3.86149	3.7299	3.84603	4.70113	3.98064	4.00757
ANKMY1	2.13069	2.00567	1.82998	2.12376	2.01431	1.91524
ANKMY2	3.06672	3.12576	3.21795	3.70104	3.63899	3.53863
ANKRA2	3.06929	2.96718	3.05575	3.07604	3.52118	3.67262
ANKRD1	4.84227	4.58104	4.34771	5.94988	4.65104	4.86281
ANKRD10	3.81497	4.02192	3.77205	3.92961	4.04711	3.56716
ANKRD11	5.26796	5.04304	5.11429	5.72609	5.15245	5.23075
ANKRD12	1.73681	1.89811	1.95577	2.10444	2.2031	2.25865
ANKRD13A	3.85356	4.01799	3.93221	3.8452	4.26837	4.3355
ANKRD13B	1.58153	1.60663	1.62023	1.50951	1.74563	1.90916
ANKRD13C	2.53995	2.5107	2.48889	2.89107	2.55091	2.62764
ANKRD13D	2.69173	2.78591	2.78533	3.38546	3.07457	3.02922
ANKRD16	3.0553	3.11817	3.08606	2.17069	2.35226	2.32715
ANKRD17	4.71442	4.68446	4.75226	5.32799	5.04036	5.07423
ANKRD18A	1.30572	1.38996	1.2496	1.23354	1.29742	1.22541
ANKRD18B	0.0314964	0	0.0612786	0	0	0.0160221
ANKRD19P	0.416055	0.395022	0.33964	0.473459	0.376664	0.18491
ANKRD2	0.0466528	0.044886	0.0392748	0.123183	0	0
ANKRD20A5P	0.537714	0.392757	0.357708	1.04536	0.687303	0.696784
ANKRD20A9P	0.038326	0.0519242	0.0287664	0.032189	0.020804	0.0187994
ANKRD23	1.12026	0.944022	0.894046	1.50687	1.44758	1.16166
ANKRD24	0.216202	0.154155	0.0764687	0.179877	0.06253	0.078627
ANKRD26	1.70855	1.6926	1.75784	1.40047	1.64309	1.77154
ANKRD26P3	0	0	0.0136151	0.0137932	0	0
ANKRD27	3.58482	3.49511	3.50235	3.58346	3.59999	3.79123
ANKRD28	3.12572	2.92372	3.12294	3.43158	3.02258	3.12976
ANKRD30A	0.0128234	0	0	0	0	0.0199352
ANKRD31	0.0192017	0.0264492	0.0277249	0.0731409	0.0705462	0.0880005
ANKRD32	1.61924	1.51325	1.67451	1.53835	0.920511	0.985763
ANKRD33B	0.0237575	0.0063527	0	0.00531825	0	0.0124067
ANKRD34A	0.0933386	0.0151694	0.104258	0.0421808	0.068365	0.0932132
ANKRD34B	0.0144399	0	0.0255893	0.0385574	0	0
ANKRD35	0.0170568	0.0504644	0.0151822	0	0.0187269	0
ANKRD36	0.506627	0.364796	0.592189	0.410277	0.448306	0.525395
ANKRD36B	0.325305	0.31989	0.425698	0.233016	0.25698	0.154111
ANKRD36BP1	2.76328	2.68914	3.06925	2.87474	2.50142	2.84689
ANKRD37	3.52322	4.15323	3.288	1.93529	2.7887	2.31692
ANKRD39	4.72234	4.8013	4.77374	5.94539	5.65198	5.74654
ANKRD40	5.10267	4.91293	5.06622	4.96823	4.6971	4.81833
ANKRD42	1.0494	0.696503	0.842577	1.49322	0.775104	1.10721
ANKRD45	0.0218465	0	0	0.0389032	0	0.0230815
ANKRD46	2.46027	2.7403	2.66567	2.36504	2.525	2.307
ANKRD49	1.99545	2.03796	2.11539	2.72466	2.55774	2.50878
ANKRD5	2.421	2.35719	2.43407	3.66278	3.52539	3.44983
ANKRD50	1.67448	1.45334	1.51823	1.8718	1.58609	1.70745
ANKRD52	3.54598	3.22517	3.38747	3.53991	2.90962	3.07148
ANKRD53	0.24486	0.118765	0.16592	0.250259	0.151953	0.367576
ANKRD54,MIR658	4.06706	3.88505	4.01198	3.90379	4.01271	4.10788
ANKRD55	0.225606	0.14265	0.205063	0.0832329	0.389362	0.241651
ANKRD6	0.2185	0.0823271	0.084707	0.077962	0.120316	0.111774
ANKRD65	3.65516	3.2284	3.24011	2.35044	3.25284	3.36537
ANKRD9	4.45861	4.72467	4.38619	4.03869	4.5538	4.26945
ANKS1A	3.83832	3.6736	3.80298	3.82186	3.61362	3.65986
ANKS1B	0	0.0186117	0.0657451	0	0	0.012574
ANKS3	2.18329	2.10254	2.11316	2.61329	2.28372	2.17738
ANKS4B	4.3294	3.61639	4.05426	3.61726	3.53157	4.19605
ANKS6	2.09059	2.0836	1.86191	1.39174	1.84961	1.57711
ANKUB1	0	0.0255409	0.0215258	0	0.0261962	0
ANKZF1	4.65499	5.14528	4.88359	5.0585	5.31149	5.11848
ANLN	4.64443	4.48118	4.49151	4.30049	3.18007	2.77104
ANO10	3.02283	2.9044	2.54961	3.15795	3.37425	2.94839
ANO3	0.0834946	0.157083	0.187572	0.114464	0.14808	0.145581
ANO5	0.00906085	0.00898037	0	0.0444414	0.0366257	0.00817261
ANO6	4.82944	4.89608	4.96623	4.61379	4.93064	4.95109
ANO7	1.62549	1.5982	1.62389	1.13678	1.52233	1.36714
ANO8	2.22197	2.38123	2.25924	1.9363	2.38398	2.21288
ANO9	2.45866	2.30125	2.30623	1.4611	1.95458	2.31802
ANP32A	6.4187	6.39133	6.43959	5.56696	5.56089	5.5973
ANP32A-IT1	0.232139	0.123184	0.227168	0.206726	0.234297	0.191335
ANP32AP1	5.98649	5.97089	5.98913	5.25551	5.24189	5.2959
ANP32B	7.05094	7.22887	7.05538	6.91774	6.9364	6.87934
ANP32C	2.38339	2.5769	2.46056	1.2179	1.64378	1.66927
ANP32E	5.42598	5.35407	5.76103	5.69873	5.00775	5.18942
ANPEP	6.69273	6.88557	6.66263	4.93655	6.3346	6.26477
ANTXR1	3.54381	3.68978	3.38811	1.75	2.83615	2.38112
ANTXR2	2.63253	2.22916	2.41515	2.30066	2.31197	2.30261
ANXA1	0.13477	0	0.0876655	0.545571	0.191341	0.0478859
ANXA11	5.09636	5.19213	5.05996	5.18003	5.26879	5.26905
ANXA2	5.05472	5.34309	5.2735	3.79241	4.80572	4.77903
ANXA2P1	0.690932	0.81881	0.732498	0.345756	0.460564	0.308583
ANXA2P2	6.23378	6.45887	6.45402	4.85082	5.83818	5.78077
ANXA3	2.53969	1.80357	2.45838	4.00842	3.016	3.6963
ANXA4	7.18307	6.6412	6.83023	5.71212	5.9506	6.42095
ANXA5	7.80909	7.52862	7.64308	7.62828	7.32733	7.46596
ANXA6	6.48512	6.51154	6.28276	5.80773	6.00392	5.97335
ANXA7	5.53401	5.40685	5.59688	6.59224	6.41865	6.56101
ANXA9	3.60071	3.60943	3.30919	2.04061	3.59859	3.30713
AOC2	1.19047	1.1229	0.954209	1.3533	1.39705	1.13372
AOC3	3.69331	4.08597	3.88819	1.44709	3.01081	2.95147
AOC4	1.27888	1.36736	1.01812	0.195998	1.16249	1.02803
AOX1	4.38543	4.14266	4.23089	5.07271	4.99272	4.95448
AOX2P	0.0152671	0	0	0	0.0173647	0
AP1AR	4.81447	4.82907	4.94766	4.7819	4.83677	5.03573
AP1B1	4.87816	4.83562	4.708	4.82449	4.63475	4.71567
AP1G1	4.26637	3.96714	4.2747	4.99167	4.67579	4.84476
AP1G2,JPH4	4.94606	4.985	4.83147	4.77062	4.92185	4.94437
AP1M1	5.37622	5.31657	5.12038	5.04998	5.24473	5.20199
AP1M2	4.46646	4.30976	4.47602	4.87101	5.11645	4.94263
AP1S1	5.56078	5.73045	5.55658	4.55547	5.10058	5.05968
AP1S2	1.61668	1.57029	1.76886	1.78093	1.3675	1.16285
AP1S3	2.64434	2.01533	2.34928	2.53525	1.72792	2.13364
AP2A1	5.30928	5.59225	5.27275	5.23326	5.54025	5.39459
AP2A2	4.4323	4.54254	4.39353	4.66559	4.77206	4.66095
AP2B1	4.8488	5.08723	4.99436	5.3349	5.66096	5.62976
AP2M1	6.98415	6.66001	6.96151	6.55011	6.4265	6.96766
AP2S1	6.51838	6.39661	6.32633	6.14148	5.92831	5.94731
AP3B1	4.69929	4.76279	4.88098	5.01324	5.05635	5.12501
AP3B2	0.0153893	0	0	0.0137923	0	0
AP3D1	6.20817	6.08028	5.87516	6.57077	6.22562	6.14323
AP3M1	3.40778	3.42316	3.63167	4.20387	4.02221	4.07494
AP3M2	2.16832	2.26151	2.10707	1.60207	1.45621	1.66476
AP3S1	5.84152	5.86098	5.98146	5.4292	5.74454	5.81971
AP3S2,C15orf38,C15orf38-AP3S2	4.23758	4.20627	4.16565	4.24943	4.50153	4.41347
AP4B1	2.21906	2.11643	2.26307	3.25352	2.93917	3.06893
AP4E1	2.06056	1.95162	2.18759	2.8572	2.43488	2.52744
AP4M1	2.45615	2.47533	2.23704	2.14515	2.27071	2.40805
AP4S1	2.39322	2.10715	2.46925	2.68421	2.77387	3.0121
AP5B1	2.19585	2.01837	1.93654	3.06742	2.96602	2.83724
APAF1	2.80368	2.68479	2.64303	2.60815	2.507	2.42139
APBA1	0.00916813	0.00908651	0	0.0226897	0.00925577	0.01312
APBA2	1.88532	1.66174	2.09043	1.37537	1.42003	1.77491
APBA3	3.33556	3.29708	3.03761	3.93096	3.52212	3.36196
APBB1	1.06199	1.01327	0.948614	1.32833	1.78807	1.51831
APBB1IP	0.045634	0	0.0197222	0.134423	0	0.0234056
APBB2	2.48713	2.59978	2.3815	1.89296	2.49427	2.43252
APBB3	0.213327	0.0847201	0.087466	0.0499667	0.148716	0.0981732
APC	1.73486	1.83881	1.79624	1.85975	2.06495	2.08997
APC2	0.323578	0.216867	0.270613	0.287941	0.321905	0.267555
APCDD1	1.59633	1.47381	1.6183	0.2482	0.743442	1.0164
APCDD1L	0	0.0177726	0.016495	0.0168468	0	0
APEH	5.89677	5.94775	5.88829	5.2001	5.6931	5.69479
APEX1	7.79526	7.98291	7.88745	7.64626	7.8498	7.75148
APEX2	3.7764	3.68575	3.68028	3.96587	3.53654	3.5478
APH1A	6.20053	6.35874	6.22959	6.02199	6.15719	6.02765
APH1B	0.336355	0.193924	0.467796	0.608334	0.484365	0.80907
API5	4.5328	4.49757	5.0021	5.19833	4.66989	5.02902
APIP	3.82718	3.82176	3.8921	3.22079	3.61991	3.61696
APITD1,APITD1-CORT,CORT	3.72661	3.41891	3.52107	2.91724	2.78199	2.91963
APLF	0.778891	0.709109	0.623129	0.755262	0.801783	0.656148
APLN	0.106098	0.154739	0.0655274	0.0162222	0.0195921	0.0277474
APLP1	1.34765	1.52465	0.698076	0.43155	1.37304	0.769131
APLP2	8.42003	8.66716	8.62157	8.89981	8.6782	8.73775
APOA1	11.8327	11.9913	11.7843	10.5024	11.7898	11.6686
APOA1BP	5.91545	6.01237	6.00309	5.12083	5.56954	5.63618
APOA2	12.5759	12.6279	12.6852	11.8957	12.4228	12.6445
APOA4	3.52224	2.88366	3.16039	1.61791	2.15252	2.23596
APOA5	5.81054	5.50856	5.65123	3.52109	5.33169	5.57143
APOB	8.915	8.82785	8.98676	8.54775	9.0776	9.33255
APOBEC1	0.0785702	0	0	0.0711494	0	0
APOBEC2	0.21772	0.211922	0	0.223247	0.081955	0.2011
APOBEC3A,APOBEC3B	2.45307	2.55889	2.66847	3.58896	1.81706	1.778
APOBEC3C	4.2221	4.71162	4.73099	3.09133	4.25002	4.04267
APOBEC3D	0.156017	0.185297	0.21525	0.122205	0.172488	0.201659
APOBEC3F	1.15702	1.24028	1.26045	1.03935	1.45991	1.215
APOBEC3G	0.468909	0.540214	0.743709	0.545802	0.806039	0.874603
APOBEC3H	0.190747	0.0609992	0	0.268123	0.0763716	0.062678
APOBEC4	0.0411679	0	0	0	0.0238457	0
APOBR	0.230436	0.412182	0.134301	0.117495	0.218814	0.123848
APOC1	8.7397	8.94777	9.02901	8.35686	9.26829	9.49442
APOC1P1	2.27015	2.12541	2.06517	1.38378	2.13476	2.99453
APOC2,APOC4,APOC4-APOC2	8.5481	8.60323	8.61276	7.29482	8.48076	8.60514
APOC3	8.36728	8.69289	8.7058	5.65795	8.42407	8.48226
APOD	0.118829	0.122106	0.152567	0.0526107	0	0.0619711
APOE	10.5986	10.4398	10.3449	10.797	11.043	11.0937
APOF	3.34546	3.65744	3.42173	1.90048	2.89332	2.65451
APOH	10.6377	10.6986	10.6881	8.8905	10.1789	9.99558
APOL1	5.84378	5.87362	6.19735	5.16289	5.78615	6.02848
APOL2	4.91405	4.94525	5.14751	5.3533	5.55024	5.72126
APOL3	1.27841	1.562	1.77644	0.757791	1.466	1.64393
APOL4	0.874266	0.459573	0.489669	0.224536	0.0586474	0.215517
APOL6	2.25772	2.1697	2.34795	2.03255	2.66235	2.64298
APOLD1	0.0604	0.0981564	0.113538	0.116003	0.0521223	0.0546275
APOM	8.51866	8.86283	8.80591	5.97299	7.85527	8.07821
APOO	3.15041	2.84208	3.14444	3.14371	2.91105	3.14051
APOOL	2.0929	2.25654	2.41847	2.86504	3.08093	3.07101
APOPT1	3.85961	4.20108	4.16118	5.04369	4.86839	4.71252
APP	6.46643	6.61003	6.39299	6.59253	6.30008	6.16612
APPBP2	3.37718	3.41496	3.70947	4.1903	4.00445	4.17539
APPL1	3.35037	3.45932	3.56925	3.49866	3.57541	3.68176
APPL2	2.79236	3.06022	2.97688	2.51337	2.90589	2.99591
APRT	7.22676	7.12561	7.00859	6.45464	6.78536	6.70846
APTX	4.1019	3.90944	4.03267	4.79843	4.40911	4.53129
AQP10	0.23513	0.432923	0.45578	0.0306482	0.0374101	0.170178
AQP11	3.05656	2.84065	2.81216	1.48449	2.17989	2.31832
AQP3	3.23812	2.17085	2.69468	3.4667	2.8938	3.39421
AQP4	0.186898	0.261647	0.0727239	0.00986773	0.128457	0.119708
AQP6	0.249693	0.190928	0.138911	0.0970146	0.248666	0.0215439
AQP7	1.13327	1.35929	0.721143	0.606183	0.8859	0.671605
AQP7P1	0.298776	0.208716	0.209044	0.227033	0.116824	0.125434
AQP8	1.90927	0.647707	0.72595	3.28144	2.10472	1.97547
AQP9	0.0189376	0.0183456	0	0	0	0.0202022
AQPEP	0.0132451	0.0376161	0.0663506	0.0219091	0.0266364	0.0256172
AQR	3.36437	3.31384	3.41049	3.58659	3.39791	3.50482
AR	0	0.00733603	0	0.0245303	0	0.0133198
ARAF	4.00489	4.05349	3.81272	4.14023	4.03902	4.03346
ARAP1	4.97595	4.97775	4.7783	4.48635	4.98584	4.86916
ARAP2	0.153369	0.0540799	0.197547	0.160745	0.0650908	0.138762
ARAP3	0.113349	0.116736	0.124989	0.520574	0.188915	0.10557
ARC	0.0196748	0.0420149	0.118933	0.136111	0.0639714	0.224208
ARCN1	6.20419	6.40426	6.42896	6.31001	6.32667	6.33708
AREG	1.34695	0.748531	1.554	1.95959	0.926288	1.77337
ARF1	7.79138	7.93706	7.76898	7.83331	7.68903	7.63376
ARF3	5.74953	5.66908	5.48699	5.0255	5.16927	5.16709
ARF4	6.87562	6.8852	7.04166	7.17107	6.96278	7.06708
ARF5	6.37415	6.50464	6.3329	5.64832	6.07549	6.02178
ARF6	5.16167	5.02613	5.17911	4.98275	4.75909	4.91838
ARFGAP1	6.21377	6.31001	6.14186	6.77414	6.26109	6.20635
ARFGAP2	4.96472	4.85254	4.70189	4.89574	4.85885	4.66423
ARFGAP3	4.60707	4.87315	4.88268	5.10957	5.08893	5.10592
ARFGEF1	3.1075	3.15823	3.14962	3.63865	3.58291	3.58809
ARFGEF2	4.79176	4.71331	4.72572	4.99176	5.10001	5.14993
ARFIP1	3.34899	3.23867	3.52925	3.44002	3.40336	3.41289
ARFIP2	3.78316	3.67771	3.71578	3.80361	3.53946	3.77947
ARFRP1	4.68245	4.43696	4.46186	4.20649	4.36582	4.39019
ARG1	2.30763	3.048	1.87868	0.570907	1.72438	0.439277
ARG2	3.23334	2.99189	2.9411	4.61335	3.70184	3.53653
ARGFXP2	0	0.160656	0	0.141676	0.22453	0.161447
ARGLU1	4.8183	4.78491	4.73853	4.73053	4.35519	4.57657
ARHGAP1	5.04667	5.11123	4.88183	4.25149	4.52906	4.61287
ARHGAP10	1.58336	1.25068	0.953279	1.56583	1.10961	1.24569
ARHGAP11A	4.48645	4.36916	4.37428	3.99507	2.58106	2.41225
ARHGAP11B	1.94655	2.01725	1.86808	2.40209	1.21091	1.08143
ARHGAP12	3.87185	3.82135	4.11249	4.19366	4.2689	4.54853
ARHGAP15	0	0.104901	0	0.0312803	0	0
ARHGAP17	4.90949	4.98431	4.76107	5.62137	5.46998	5.34969
ARHGAP18	5.95248	6.20669	6.26439	4.0359	5.59381	5.58436
ARHGAP19,ARHGAP19-SLIT1,SLIT1	2.65665	2.4733	2.76917	2.59162	1.90143	2.07413
ARHGAP21	2.53662	2.38801	2.27272	2.62437	2.23422	2.31524
ARHGAP22	0.125097	0.0240303	0	0.112676	0.0198131	0.0183818
ARHGAP23	0.0750514	0.0665515	0.0513258	0.0991871	0.0818124	0.0426793
ARHGAP24	0.0501397	0	0.0679972	0.0122749	0	0
ARHGAP26	2.50601	2.28805	2.54311	1.68694	1.9419	2.32989
ARHGAP27	3.55917	3.41377	3.39682	4.14724	3.80665	4.0707
ARHGAP27	1.05229	0.556877	0.728181	1.01543	1.29237	1.42162
ARHGAP29	2.82348	3.08774	2.83041	2.80963	2.80726	2.7714
ARHGAP30	0.142412	0.0161407	0.0689955	0.091812	0.190453	0.185642
ARHGAP31	0	0.0146872	0.00608427	0.0122293	0.0229009	0
ARHGAP32	2.02429	1.96333	2.11527	1.98667	2.03118	2.17988
ARHGAP33	1.40435	1.79028	1.47593	0.686645	0.755147	0.613378
ARHGAP35	4.64144	4.66542	4.51118	4.42698	4.55637	4.40175
ARHGAP39	2.04399	1.94739	1.86687	2.37155	2.17566	2.2103
ARHGAP4	0.0176742	0.106613	0.116159	0.0623612	0.0194066	0.0778634
ARHGAP40	0.895139	0.714057	0.992999	0.444259	0.449562	0.8766
ARHGAP42	0.953604	0.597529	0.662549	1.47021	1.04006	0.978514
ARHGAP44	1.03012	1.19174	0.963183	0.808154	0.800259	0.543781
ARHGAP5	4.31413	4.3406	4.55073	4.67338	4.50236	4.62421
ARHGAP5-AS1	1.41609	1.35981	1.47568	0.895355	1.41441	1.70989
ARHGAP8,PRR5,PRR5-ARHGAP8	4.14553	3.84261	3.70409	4.84342	4.57768	4.48968
ARHGAP9	0.256873	0.149586	0.174538	0.199502	0.0945426	0.414793
ARHGDIA	7.72251	7.63466	7.57612	7.69576	7.60154	7.69592
ARHGDIB	0.78831	0.338888	0.147614	0.937797	0.416675	0.280794
ARHGDIG	0.0732257	0.21452	0.0666449	0.507252	0.236811	0.278533
ARHGEF1	4.82715	5.0097	4.79958	4.615	4.81692	4.59839
ARHGEF10	0.00989003	0.00960239	0	0	0.0219155	0
ARHGEF10L	4.87804	4.98181	4.55101	3.9039	4.70253	4.46395
ARHGEF11	3.38917	3.18149	3.18652	3.07079	2.97594	3.01001
ARHGEF12	4.34085	4.40107	4.44288	4.44589	4.40658	4.50746
ARHGEF16	3.68062	3.84395	3.61573	2.96699	3.85284	3.76718
ARHGEF17	2.97832	3.21067	3.01196	2.33365	2.7708	2.74472
ARHGEF18	3.93357	3.98254	3.74319	4.02694	3.71653	3.83902
ARHGEF19	0.952909	1.05627	1.02766	0.296107	0.588818	0.517101
ARHGEF2	3.11318	3.59307	3.11276	4.71838	4.13686	3.96223
ARHGEF25	3.50307	3.87323	3.65029	2.662	3.38528	3.22873
ARHGEF26	1.81576	1.75299	1.65898	0.963885	1.206	0.922054
ARHGEF3	4.19299	3.9982	3.90246	3.02395	3.88279	3.64223
ARHGEF33	0.0258846	0.0317588	0.0116933	0.0815431	0.0297216	0
ARHGEF37	0.0228993	0.0848858	0.135037	0.0206395	0	0.0234158
ARHGEF4	0.0868756	0.0496563	0.0140911	0.12893	0.0346618	0.046411
ARHGEF40	4.93517	5.13533	4.94458	2.70336	3.98702	3.97109
ARHGEF5	0.285602	0.324594	0.164195	0.596093	0.395445	0.325664
ARHGEF7	3.27619	3.22999	3.2157	3.62499	3.45587	3.36173
ARHGEF9	0.445199	0.57264	0.500688	0.165691	0.250401	0.317387
ARID1A	4.02141	4.10008	3.92678	4.0875	4.13757	4.11718
ARID1B	3.90777	4.0914	3.81837	3.85603	4.00418	3.79336
ARID2	2.25355	2.47053	2.38231	2.43849	2.7249	2.62004
ARID3A	6.85383	6.793	6.41585	6.1615	6.32856	6.17103
ARID3B	2.83286	3.05152	2.70945	4.0052	3.30871	2.93627
ARID3C	0.20125	0	0.0473788	0	0.0598361	0
ARID4A	2.40998	2.47193	2.37981	2.92294	2.58194	2.7802
ARID4B	3.05884	3.23036	3.23219	3.72784	3.42624	3.47177
ARID5A	3.37854	3.49155	3.36969	2.68928	3.04451	2.95187
ARID5B	2.98762	3.46486	3.38706	2.69271	3.55213	3.53119
ARIH1	3.96465	4.0361	3.94735	4.69977	4.42499	4.25219
ARIH2	4.33208	4.15761	4.09853	4.97811	4.49797	4.46164
ARL1	4.56692	4.67928	4.84333	4.41902	4.4655	4.66993
ARL10	0	0.0521873	0.0260698	0.0220848	0.0804229	0.0475742
ARL11	0.0606309	0.107074	0.120827	0.156123	0.220131	0.327098
ARL13B	1.85952	1.76583	1.83556	1.87974	1.26869	1.21425
ARL14	0.14416	0.0989962	0.0529032	0.962407	0.109952	0.237868
ARL15	1.0807	1.26479	1.43595	1.00944	1.19328	1.24881
ARL16	3.75827	3.6914	3.76503	4.3066	3.97855	3.74093
ARL17A	0.736986	0.637574	0.572687	0.896163	0.629544	0.860248
ARL17A,ARL17B	0.487597	0.637214	0.599479	0.820525	0.536248	0.702089
ARL2,ARL2-SNX15,SNX15	6.80976	6.91211	6.64991	5.77166	6.51305	6.19911
ARL2BP	5.17596	5.05338	5.28503	5.25561	5.46527	5.67692
ARL3	2.20057	2.22242	2.25947	1.75674	1.83127	1.82669
ARL4A	2.11308	1.89552	2.29978	1.90006	2.70532	2.6259
ARL4C	0.0704921	0.100305	0.131342	0.169834	0.0156249	0.0513098
ARL4D	4.73599	4.58735	4.43826	3.50906	4.08641	3.97406
ARL5A	5.12611	5.13726	5.49379	4.43536	4.49152	4.62464
ARL5B	4.49362	4.56696	4.70426	4.49541	4.31653	4.46207
ARL6	0.960781	0.67735	0.923908	0.802942	0.701913	0.660236
ARL6IP1	7.86078	7.74604	7.80714	7.79883	6.78735	6.75319
ARL6IP4	6.66384	6.86376	6.70993	5.7309	6.35163	6.33813
ARL6IP5	4.13168	3.97145	4.40009	4.39098	4.37195	4.64883
ARL6IP6	4.25134	4.3655	4.39152	3.66917	3.46802	3.2651
ARL8A	3.00087	3.11376	3.0524	5.00427	4.57258	4.55536
ARL8B	3.97932	4.11537	4.3996	5.04282	4.74121	4.85474
ARMC1	3.93801	4.09218	4.23916	3.79572	4.06974	4.08749
ARMC10	2.41409	2.59395	2.56424	2.22912	2.31995	2.30168
ARMC12	0.0559485	0.117289	0.155472	0	0.179884	0.138845
ARMC2	0.350925	0.470114	0.48377	0.0882849	0.351709	0.343695
ARMC5	3.41286	3.30619	3.24982	2.90392	2.99503	3.09374
ARMC6	4.23253	4.11099	3.98883	4.19184	3.75028	3.84005
ARMC7	2.7445	2.21407	2.46582	2.70509	2.48082	2.68385
ARMC8	3.0005	2.84724	2.96674	3.08733	2.74064	2.9982
ARMC9	2.9762	3.04393	2.81739	3.01242	2.68601	2.75453
ARMCX3	3.95511	3.95714	3.96195	4.68567	4.50706	4.49016
ARMCX5,ARMCX5-GPRASP2,GPRASP2	2.46753	2.56269	2.46789	3.02701	2.76532	2.8315
ARMCX6	2.32377	2.48216	2.53342	2.38346	2.89628	2.75838
ARNT	3.3131	3.48357	3.21777	3.41463	3.76567	3.50246
ARNT2	0.412298	0.322541	0.341608	0.339969	0.289576	0.253637
ARNTL	1.77711	1.2897	1.58997	1.56908	0.894497	1.09567
ARNTL2	2.61173	2.42682	2.541	1.77322	1.9343	1.96959
ARPC1A	5.77156	5.76409	5.80347	5.47498	5.5509	5.70356
ARPC1B	6.37009	6.22619	6.37527	6.28136	6.21396	6.57584
ARPC2	7.50867	7.38094	7.43529	7.657	7.45725	7.58413
ARPC3	6.16319	6.15156	6.20881	6.31993	6.30224	6.39853
ARPC4,ARPC4-TTLL3,TTLL3	5.5472	5.31846	5.41261	5.57368	5.25465	5.60358
ARPC5	6.06267	5.99381	6.05548	6.03768	6.05793	6.17927
ARPC5L	5.40765	5.23903	5.35371	5.79883	5.22487	5.31582
ARPM1	0.422854	0.537342	0.618267	0.647177	0.749553	0.883053
ARPP19	5.15886	5.12033	5.50371	5.42289	5.22603	5.43248
ARR3	0.0530451	0	0.101996	0.0868219	0	0
ARRB1	3.17247	3.41895	3.06753	2.50875	3.02816	2.94239
ARRB2	5.16327	5.25551	5.12476	5.24596	5.18109	5.00994
ARRDC1	4.35272	4.45964	4.28721	3.59313	4.39849	4.34722
ARRDC2	2.0161	2.09337	2.1058	2.5886	2.23197	2.49446
ARRDC3	2.16146	2.09646	2.28007	2.50834	2.45367	2.6083
ARRDC4	2.74782	2.70752	2.85243	4.86898	4.45864	4.37424
ARRDC5	0.0373011	0	0	0	0	0.0368281
ARSA	2.87664	3.08959	3.19159	2.49908	3.5148	3.43855
ARSB	5.49873	5.32055	5.46397	4.73559	4.99847	5.21002
ARSD	1.84369	2.16574	1.9948	1.40203	2.00326	2.02718
ARSE	4.74005	4.76171	4.57569	4.96875	5.09776	5.02821
ARSG	2.21534	2.60888	2.34315	0.935028	2.21547	2.09376
ARSI	2.53715	2.53183	3.13489	1.98223	2.51556	2.50737
ARSK	1.91477	1.76133	1.98025	1.32763	1.14457	1.41588
ART4	3.24651	3.31938	3.29972	2.47169	3.16108	3.04926
ART5	0.639186	0.661441	0.448741	0.381714	0.482085	0.454109
ARTN	0.239683	0.194905	0.123183	0.576191	0.417485	0.208536
ARV1	3.06894	3.21811	3.34676	2.69069	3.29613	3.34746
ARVCF	3.25453	3.25305	3.02183	3.2079	3.35069	3.05513
ARX	0.0416042	0	0.0182838	0.0360665	0	0
AS3MT,C10orf32,C10orf32-AS3MT	4.49604	4.46031	4.6768	4.30025	4.57753	4.71318
ASAH1	6.13266	5.55583	5.9382	6.5806	6.51043	6.67092
ASAH2	0.218203	0.551575	0.49121	0	0.423606	0.0784668
ASAH2B	0.126578	0.119443	0.407718	0.114279	0.147809	0.317565
ASAP1	3.49438	3.643	3.56754	4.54885	4.32962	4.14792
ASAP2	3.41199	3.19217	3.4496	4.02704	3.669	3.86899
ASAP3	3.78118	3.43376	3.38313	4.56466	4.47961	4.15547
ASB1	3.77044	4.0094	3.93669	3.67895	3.59933	3.61496
ASB13	3.52334	3.51934	3.34415	1.6647	2.50361	2.21615
ASB14	0.0270214	0.100809	0.0759782	0.118309	0.171896	0.107055
ASB16	0.855806	0.741058	0.671952	1.23748	1.22824	1.34351
ASB2	0.760624	0.418731	0.533546	0.758628	0.608687	0.615304
ASB3,GPR75,GPR75-ASB3	3.77156	3.86187	3.90482	4.43501	4.09504	4.00368
ASB4	1.87344	1.28213	2.004	0.627643	0.974682	1.59783
ASB6	2.51431	2.34723	2.34982	3.15294	2.56514	2.65639
ASB7	2.68958	2.64231	2.66028	3.26438	3.19516	3.19074
ASB8	2.50474	2.74419	2.71649	3.05534	3.32954	3.36402
ASB9	2.68399	3.16665	2.52754	0.790033	2.56887	1.993
ASB9P1	0.704486	0.492969	0.679115	0.417899	0.986111	1.17614
ASCC1	3.41907	3.35962	3.3886	3.87796	3.85699	3.9179
ASCC2	4.81535	4.49168	4.50594	5.39484	4.86384	4.97311
ASCC3	3.72618	3.55952	3.62942	3.89512	3.85472	3.90012
ASF1A	4.0604	3.83957	4.26527	5.22343	4.60986	4.76889
ASF1B	4.71216	4.90698	4.77616	3.83165	2.99889	2.56588
ASGR1	8.28967	8.76497	8.47104	6.7037	7.87941	7.80651
ASGR2	7.95202	7.98864	7.88871	7.15086	7.7389	7.76194
ASH1L,MIR555	1.86241	2.07932	2.14202	2.29435	2.35139	2.3972
ASH2L	4.99097	5.15584	5.16854	5.11954	5.03283	5.09385
ASIP	0.804515	0.528625	0.82593	1.2617	1.47932	1.30449
ASL	5.5654	5.20653	5.3791	5.7758	5.186	5.5737
ASNA1	5.71409	5.19268	5.25569	6.12101	5.16511	5.31896
ASNS	4.7149	4.09342	4.3953	5.79609	5.99858	5.96837
ASNSD1	4.78088	4.65494	4.90453	5.26079	5.03745	4.99023
ASPDH	2.22773	2.05761	2.26775	1.51096	1.86683	2.15844
ASPH	6.41149	6.17953	6.65011	7.26859	6.34658	6.73269
ASPHD1	4.65294	5.07843	5.01171	4.8028	5.00397	5.12787
ASPHD2	0.138483	0.169081	0.178728	0.0912679	0.164265	0.191378
ASPM	2.9072	2.87067	2.98854	2.96223	2.21183	1.86053
ASPRV1,PCBP1-AS1	1.02854	0.84373	0.914815	0.926659	0.880792	0.704241
ASPSCR1	6.77831	7.33133	7.13048	5.46201	7.00095	6.81288
ASRGL1	4.85185	5.18467	4.8254	3.26444	3.81523	3.38474
ASS1	5.81202	5.44196	5.49257	5.09948	5.77855	5.91787
ASTE1	1.77356	1.48323	1.57577	1.28924	1.50317	1.51743
ASTN2	2.89353	2.79945	2.53916	2.06819	2.81389	2.75078
ASUN	3.97592	3.94933	4.08383	3.93396	4.05964	4.07076
ASXL1	5.12441	5.34377	5.09811	5.40915	5.35922	5.21438
ASXL2	3.99856	4.00337	3.98901	4.407	4.16379	4.29242
ATAD1	3.68708	3.61126	3.94313	4.02116	3.88486	3.96319
ATAD2	5.36107	5.526	5.42789	4.374	3.96858	3.70218
ATAD2B	2.04892	1.99353	2.00434	2.60781	2.23803	2.2268
ATAD3A	4.35525	4.07867	4.11569	4.15077	3.68661	3.56961
ATAD3B	3.3505	2.98058	2.98093	3.93631	2.86975	2.75442
ATAD3C	0.850418	0.941355	1.13562	1.0717	1.46935	1.63185
ATAD5	2.1268	2.04878	2.01504	1.77081	1.23743	0.884765
ATAT1	3.33544	3.65615	3.17941	3.49915	3.96652	3.44242
ATE1	4.16712	4.17751	4.23095	4.28703	4.23175	4.33462
ATF1	2.932	2.81197	3.00261	2.76001	2.8234	2.69614
ATF2	4.62839	4.56889	4.67878	4.9484	4.90286	4.84476
ATF3	2.49159	2.14256	2.04439	5.52121	4.13191	3.9354
ATF4	8.35433	8.01537	8.12476	9.14353	8.75182	8.75701
ATF5,MIR4751	4.41624	4.06231	4.07929	4.72494	4.13563	4.29419
ATF6	2.94766	2.99811	3.06091	3.76502	3.47044	3.5612
ATF6B	4.60117	4.89555	4.87242	4.93478	5.3514	5.22461
ATF7	3.3468	3.50123	3.5035	3.48958	3.64871	3.79441
ATF7IP	1.69415	1.83271	1.78691	1.04953	2.33323	2.24016
ATF7IP2	2.49361	2.36198	2.49442	2.72499	2.38147	2.26763
ATG10	1.88643	2.05129	1.91818	1.6644	2.2928	2.11336
ATG12	2.4505	2.47907	2.77567	3.24517	2.83184	2.92312
ATG13	4.22961	4.1115	4.13561	4.52055	4.34045	4.50276
ATG14	2.51404	2.60345	2.45318	3.53793	3.33337	3.2259
ATG16L1	4.16815	3.73769	3.94265	4.7001	4.03212	4.06828
ATG16L2	1.55371	1.66735	1.42953	1.60958	1.57041	1.27276
ATG2A	3.19277	2.91418	2.80903	4.61927	3.90897	3.80229
ATG2B	1.48395	1.39396	1.50899	2.19031	1.97712	2.06301
ATG3	4.67053	4.49786	4.68136	5.10056	4.6642	4.83473
ATG4A	1.81331	1.32028	1.65187	3.35493	2.50427	2.64147
ATG4B	5.06938	5.08143	4.9083	5.2589	5.13025	5.05257
ATG4C	2.16794	2.18862	2.2037	2.27245	2.23004	2.16287
ATG4D	3.51942	3.52202	3.28901	4.20878	3.82025	3.71715
ATG5	3.1944	3.08062	3.27704	3.66607	3.52608	3.65564
ATG7	2.11723	2.17414	2.17766	2.46331	2.27058	2.38874
ATG9A	5.31501	5.69127	5.45401	5.79482	5.92122	5.73888
ATG9B	0.145774	0.0285423	0.139026	1.34222	0.628375	0.547907
ATHL1	2.4221	2.2679	2.30893	2.04561	2.02055	2.42906
ATIC	6.77099	6.811	6.68887	6.63589	6.72919	6.58323
ATL1	0.56233	0.510499	0.521466	0.274299	0.554742	0.648565
ATL2	5.20696	5.3257	5.37654	5.02247	5.04899	4.91583
ATM	2.66772	2.71147	3.09684	2.57804	2.86565	3.14455
ATMIN	3.84005	3.5636	3.5904	4.0598	3.86229	3.99921
ATN1	4.65844	4.91213	4.60497	5.16414	5.20906	4.97671
ATOH7	0	0.0819309	0	0.0372428	0.0452156	0
ATOH8	0.0854202	0	0.0812885	0.0255923	0.0209301	0
ATOX1	6.17577	6.21201	6.17019	5.56991	5.86716	5.90625
ATP10A	1.56668	1.71169	1.4899	0.522414	0.672504	0.677362
ATP10D	0.453975	0.317364	0.289184	0.933996	0.62768	0.654918
ATP11A	4.41209	4.47408	4.56264	3.80993	4.00465	4.06721
ATP11B	2.43408	2.61539	2.5724	3.0106	2.76309	2.80071
ATP11C	2.72385	2.65489	2.86795	2.83535	2.70378	2.7345
ATP13A1	4.61284	4.35997	4.37991	4.61664	4.3919	4.48837
ATP13A2	4.08904	4.20928	4.05129	3.68614	3.9846	3.7416
ATP13A3	4.43755	4.68489	4.73815	4.66602	4.66783	4.55451
ATP13A4	0	0	0.0352543	0.012038	0	0
ATP1A1	8.40515	8.53128	8.36871	7.84354	8.13586	8.25389
ATP1A1OS	1.12751	1.50637	1.42356	1.43984	2.28137	2.17161
ATP1A2	0.0411228	0.0328552	0.0217717	0.215247	0.0893294	0.0706128
ATP1A3	0.113702	0.083061	0.0292516	0.0148896	0.0187885	0
ATP1B1	6.50413	6.70718	6.6825	6.10604	6.63937	6.58056
ATP1B2	0.148806	0.0185301	0.018347	0.0311562	0.0930871	0.141338
ATP1B3	5.37788	5.06642	5.24393	5.50698	5.06275	5.0125
ATP2A1	1.51429	1.41374	1.2682	1.54849	1.32025	1.06174
ATP2A2	6.0693	5.97833	6.07464	6.93745	6.36558	6.44093
ATP2A3	0.0833966	0.0551799	0.0863563	0.108935	0.0675624	0.0756651
ATP2B1	3.83956	3.76244	3.85606	3.87579	3.58984	3.52054
ATP2B2	0.437166	0.468659	0.158998	0.00559142	0.0944445	0.0405368
ATP2B3	0.00866095	0	0	0.0154832	0	0
ATP2B4	2.15095	2.20439	2.10108	2.22356	2.32726	2.25651
ATP2C1	4.19991	4.20357	4.24751	5.0959	4.783	4.80264
ATP2C2	0.0835022	0.0182018	0.015077	0	0.0370444	0
ATP4A	0.0657057	0.0660632	0.0171061	0	0.0177161	0
ATP5A1	8.4101	8.54724	8.40723	8.15973	8.35147	8.27197
ATP5B	8.88919	8.67842	8.82875	8.41799	8.21718	8.55489
ATP5C1	7.24212	7.38355	7.4677	6.95018	7.27737	7.31367
ATP5D	7.19735	7.12732	7.00799	6.25637	6.50126	6.53763
ATP5E,SLMO2,SLMO2-ATP5E	8.83075	8.76415	8.84922	8.1367	8.37204	8.49888
ATP5EP2	6.25871	6.0642	6.10272	5.07499	5.09433	5.43016
ATP5F1	5.79896	5.68928	5.80076	5.5678	5.63594	5.69607
ATP5G1	7.78118	7.85578	7.95286	6.288	7.01508	7.09491
ATP5G2	6.47225	6.80858	6.59741	5.73284	6.51272	6.3397
ATP5G3	7.0133	6.99434	6.94265	6.13721	6.28815	6.26085
ATP5H	7.6313	7.7283	7.77603	7.46218	7.66154	7.78872
ATP5I	8.41469	8.36793	8.36157	7.16204	7.49645	7.73902
ATP5J	6.50198	6.37038	6.61518	6.08576	6.08857	6.19605
ATP5J2,ATP5J2-PTCD1,PTCD1	8.29926	8.23613	8.2558	7.55421	7.66986	7.72501
ATP5L	5.90332	6.10882	6.18189	5.98407	6.12673	6.18947
ATP5L2	0.499265	0.0862616	0.232642	0.0816591	0.377242	0.23047
ATP5O	7.42134	7.44966	7.38073	6.65572	6.91543	6.91762
ATP5S	2.39348	2.74238	2.68144	2.25879	2.68121	2.84052
ATP5SL	5.03723	5.09832	5.06184	5.47347	5.44265	5.33667
ATP6AP1	6.43803	6.4346	6.35045	6.59718	6.48358	6.53856
ATP6AP1L	1.9795	2.32221	2.34341	2.00742	2.46316	2.13873
ATP6AP2	5.32264	5.2283	5.43379	5.27605	5.11616	5.21089
ATP6V0A1	3.96879	3.57875	3.81157	4.89516	4.72355	4.81297
ATP6V0A2	2.29431	2.02125	2.17011	2.91776	2.39364	2.37682
ATP6V0A4	0.0190385	0	0	0.0510465	0	0.029615
ATP6V0B	6.51699	6.19637	6.44731	7.23459	6.74005	6.87533
ATP6V0C	7.65954	7.64037	7.58367	7.6562	7.58577	7.73646
ATP6V0D1	5.22688	4.68888	4.74837	5.82822	5.32986	5.41534
ATP6V0D2	0.0752488	0.101356	0.144516	3.37694	0.570141	0.48802
ATP6V0E1	6.57597	6.23401	6.48684	7.46132	7.16694	7.36317
ATP6V0E2	5.95598	5.97132	5.90025	3.91827	5.40572	5.13906
ATP6V1A	4.60796	4.60064	4.8113	5.42624	5.30452	5.3798
ATP6V1B1	0.882274	0.73856	0.857632	0.882481	0.870243	1.05604
ATP6V1B2	5.50193	5.312	5.2204	5.62237	5.22438	5.23656
ATP6V1C1	3.76308	3.52602	3.5647	4.1327	3.71842	3.86053
ATP6V1C2	0.70687	0.731535	0.64759	0.869457	0.497892	0.600889
ATP6V1D	3.93959	3.69539	3.88087	5.0865	4.47561	4.79757
ATP6V1E1	5.57976	5.20171	5.41556	6.61081	5.82236	6.17189
ATP6V1E2	0.306391	0.383918	0.447985	0.321285	0.673711	0.559828
ATP6V1F	6.63109	6.52061	6.42459	6.92254	6.75914	6.69769
ATP6V1G1	5.82531	5.58536	5.88579	6.37388	5.89007	6.15542
ATP6V1G2,ATP6V1G2-DDX39B,DDX39B	6.95454	6.80014	6.83867	6.63709	6.39787	6.52568
ATP6V1H	4.07145	4.18276	3.88954	5.18185	4.90939	4.75147
ATP7A	1.08809	1.10522	1.08465	1.19195	1.17001	1.12233
ATP7B	4.49832	4.32499	4.37587	4.12609	4.16149	4.33422
ATP8A1	0.252624	0.308071	0.3681	0.133251	0.37891	0.192675
ATP8A2	0.0121826	0.0120675	0.0337955	0.0596406	0.0371097	0.0568601
ATP8B1	2.33998	2.01819	2.29466	1.70593	1.59359	1.94342
ATP8B2	4.69173	4.51805	4.40066	3.89501	4.26597	4.27317
ATP8B3	1.17755	1.60315	1.46783	3.24949	2.35519	2.37629
ATP8B4	0.0948121	0.0804638	0.107015	0.0778525	0.0428921	0.116223
ATP8B5P	0.488102	0.477033	0.420603	0.705166	0.466447	0.486383
ATP9A	4.03241	4.34108	4.19426	3.62288	4.18421	4.20848
ATP9B	2.17783	2.04693	1.95215	2.30257	2.17738	1.99547
ATPAF1	5.28113	5.3452	5.31891	4.411	4.94671	4.86061
ATPAF2	3.63849	3.34842	3.29854	3.29919	3.31327	3.40282
ATPBD4	2.37143	2.05541	2.11353	2.17516	2.20879	2.33824
ATPIF1	7.25009	7.38672	7.38098	6.7607	7.4056	7.45014
ATR	1.9533	1.86401	1.96218	2.19363	2.1069	2.24386
ATRIP	2.29452	2.32974	2.1984	2.34104	2.08955	1.99707
ATRN	5.3481	5.62188	5.39801	5.27858	5.48295	5.32824
ATRNL1	0.0126023	0.00606799	0.0531211	0.255498	0.233888	0.276304
ATRX	2.65027	2.87187	2.94289	2.89351	3.22002	3.18984
ATXN1	2.60806	2.52435	2.84678	3.34787	2.95404	3.27732
ATXN10	5.0713	5.20431	5.13145	5.00771	5.18401	5.15879
ATXN1L	3.89072	3.63491	3.61788	4.37144	3.60243	3.71217
ATXN2	2.99502	3.25425	3.05516	3.67412	3.85797	3.68934
ATXN2L	5.83266	5.91966	5.71632	6.57311	6.72829	6.57105
ATXN3	1.65341	1.769	1.81611	1.66684	2.02284	2.09123
ATXN7	2.16006	2.12961	2.11099	2.24737	2.47395	2.44838
ATXN7L1	1.30734	1.31572	1.1687	1.80967	1.76289	1.78691
ATXN7L2	1.22308	1.05338	0.986027	1.37411	1.17179	1.01327
ATXN7L3	5.22754	5.22005	5.10193	4.81341	4.82541	4.83979
ATXN7L3B	5.4898	5.54972	5.58064	5.15809	5.41747	5.32758
AUH	4.60749	4.87585	5.05562	3.68514	4.54054	4.72058
AUP1	6.85439	6.65319	6.74292	7.38052	6.79272	6.81588
AURKA	6.55609	6.58898	6.44127	6.90064	5.70314	5.18936
AURKAIP1	7.00437	6.96329	6.94179	6.83752	6.53696	6.59596
AURKAPS1	0.968524	1.02242	0.839435	1.41387	0.76489	0.596704
AURKB	5.74455	5.90065	5.73911	4.42268	4.16319	3.64307
AURKC	0.274839	0.125107	0.275331	0.250502	0.510159	0.220507
AUTS2	0.0277031	0.0564817	0.0250781	0.0246412	0	0.14864
AVEN	3.56707	3.53325	3.46653	3.2251	3.17502	3.22364
AVIL	0.237654	0.295339	0.389197	0.313392	0.444864	0.52405
AVL9	4.14431	4.21633	4.07928	4.07811	4.26371	4.36106
AVP	0.260626	0.24965	0	0	0.143296	0.140338
AVPI1	4.99543	5.44647	5.16659	4.82576	5.12602	5.10583
AVPR1B	0.10047	0.285587	0	0	0.0378424	0.0535131
AVPR2	0.0412209	0.081461	0.0350066	0	0.0425236	0.0953905
AWAT1	0.088271	0	0	0.192873	0	0
AXDND1	0.0763976	0.0482033	0.0139483	0.0140452	0.0847909	0.0801534
AXIN1	5.04486	5.4064	4.96551	4.79618	5.00702	4.75407
AXIN2	5.19806	5.2809	5.35508	4.96617	5.45174	5.57461
AXL	2.13796	1.93049	1.91639	1.69254	1.21492	1.7246
AZGP1	6.25701	6.3206	6.38729	6.03308	5.88376	6.16094
AZGP1P1	0.315338	0.441531	0.595299	0.277053	0.33614	0.313255
AZI1	3.88482	3.83491	3.63013	4.00558	3.68112	3.36175
AZI2	3.90074	4.08079	4.20728	4.85346	4.55485	4.51232
AZIN1	4.86125	4.79667	4.8724	5.42813	4.86096	4.9154
B2M	8.48698	8.23553	8.488	8.67635	8.44019	8.65737
B3GALNT2	3.53487	3.47394	3.67924	3.64414	3.33921	3.51267
B3GALT1	0	0.0262911	0	0	0.0313099	0
B3GALT4	0.0363936	0.0390918	0.0647124	0.0961336	0.0400811	0.0385407
B3GALT5	0.0436799	0.0238509	0.0393005	0.153026	0.0426513	0
B3GALT6	3.86801	3.71902	3.7571	2.91957	3.60378	3.91892
B3GALTL	1.89177	1.80968	1.94994	1.55685	1.48059	1.64889
B3GAT3	4.21098	4.19546	4.27968	4.20038	4.43613	4.43027
B3GNT1	6.1292	6.40639	6.28389	3.70154	5.4769	5.27511
B3GNT2	4.66404	4.77391	4.63139	4.19787	4.18057	4.04461
B3GNT3	3.46267	3.14778	3.68239	3.44771	3.37082	4.21061
B3GNT4	0.308122	0.342647	0.189037	0.0739189	0.134726	0.0646424
B3GNT5	0.0430318	0	0	0.0728807	0	0
B3GNT7	0.244759	0.293896	0.170445	0.200007	0.227932	0.238996
B3GNT8	1.16927	0.946499	0.658375	0.892986	1.13135	0.987385
B3GNT9	1.58717	1.54959	1.57394	2.10607	1.83967	2.07218
B3GNTL1	3.03173	3.26891	3.09559	2.96799	3.71683	3.58205
B4GALNT1	2.03214	1.88622	2.70786	4.94258	4.61977	4.77304
B4GALNT2	0.0336032	0.0636727	0.059765	0.0889897	0.0384055	0
B4GALNT3	2.15748	1.91535	1.80142	1.71566	1.39413	1.22189
B4GALNT4	4.68713	4.93234	4.73064	2.68956	4.07726	3.8225
B4GALT1	5.05741	5.08968	5.11547	5.11094	5.35926	5.47126
B4GALT2	5.92585	5.93606	5.78145	4.85512	5.24833	5.10688
B4GALT3	4.51307	4.64195	4.55445	4.7858	4.79369	4.69785
B4GALT4	4.34801	4.33569	4.40396	4.37236	4.14206	4.27174
B4GALT5	4.9079	4.68841	4.78027	4.94956	4.6633	4.89948
B4GALT6	1.17105	1.20275	1.21423	0.590979	0.852684	0.833879
B4GALT7	4.19044	4.26298	4.10048	3.52166	3.83377	3.85912
B7H6	3.61371	3.21136	3.43135	2.94273	2.92704	2.90195
B9D1	3.92457	3.95096	4.14496	2.80462	3.73956	4.17749
B9D2	2.20284	1.68199	1.85066	2.48155	2.11573	1.95313
BAAT	2.61783	2.39866	2.79652	3.67468	3.70125	3.74413
BABAM1	5.62548	5.66717	5.86147	6.44152	6.43844	6.43388
BACE1	2.32553	2.49595	2.32242	1.80372	2.6344	2.31027
BACE1-AS	1.16792	1.56681	1.05325	1.041	2.10332	1.57314
BACE2	0.0203246	0.021925	0.0363595	0.108341	0.0232513	0.0319557
BACH1	2.97108	3.17922	3.28911	3.94587	3.91906	4.05049
BACH2	0.0320217	0	0	0.0897458	0.0268253	0
BAD	4.26877	4.37678	4.10631	4.77675	4.67236	4.47745
BAG1	4.03933	4.02736	3.99073	3.89619	3.48819	3.49195
BAG2	4.46393	4.32174	4.85732	6.24195	5.83509	5.82819
BAG3	4.1101	4.24475	4.03039	7.265	5.34035	5.25053
BAG4	3.73481	3.77262	3.96191	3.48318	3.5707	3.64612
BAG5	3.13404	3.0313	3.00401	3.57489	3.23517	3.25825
BAG6	7.0912	7.28189	7.06737	7.06482	7.29766	7.27444
BAHCC1	0.949978	1.54639	1.1298	0.249938	1.14607	0.648745
BAHD1	3.06214	2.96643	2.90283	3.78797	3.46747	3.51432
BAI1	0.0109875	0.0108861	0.00915662	0.0538012	0	0.00991009
BAI2	0.0112259	0	0.0184939	0.0278058	0.0899657	0.0209501
BAIAP2	4.3272	4.57153	4.25997	4.6967	4.53857	4.40115
BAIAP2L1	3.75367	3.6904	3.64651	5.08737	4.36389	4.52204
BAIAP2L2	3.59066	3.62784	3.57512	2.90638	4.00411	4.05542
BAIAP3	1.17358	1.11972	1.01498	0.562248	0.320261	0.466685
BAK1	3.36348	3.16558	2.98213	3.83126	3.17192	3.14091
BAMBI	4.1184	4.04097	4.1422	3.3653	3.9209	4.07466
BANF1	6.0425	6.03538	5.87963	5.76012	5.68593	5.5109
BANK1	0.162229	0.0203634	0.0341433	0.0172344	0	0.0383332
BANP	3.21391	3.24341	3.19559	3.48614	3.32145	3.3028
BAP1	5.53906	5.57569	5.43884	5.3076	5.15284	5.06461
BARD1	2.28635	2.20987	2.26016	2.10681	1.60225	1.41416
BARX1	0.0458484	0	0.0448799	0.0749669	0	0
BATF	1.28395	0.569127	1.66793	2.80981	1.45999	2.42934
BATF2	2.1681	1.60732	1.85421	1.61141	1.86212	1.9409
BATF3	0.141592	0.0745054	0	0	0	0.068048
BAX	7.54267	7.44206	7.216	7.27766	7.54195	7.42406
BAZ1A	4.12816	3.7498	3.97071	5.08688	4.38283	4.41607
BAZ1B	5.27334	5.02121	5.05405	5.4909	5.01829	5.00993
BAZ2A	4.28142	4.56087	4.32504	4.76345	4.67923	4.6907
BAZ2B	1.34508	1.08366	1.48972	1.89946	1.60108	2.05295
BBC3	3.81591	3.82166	3.49946	4.69482	5.07688	4.98772
BBIP1	2.04215	2.10508	2.22648	2.93266	2.95966	2.94082
BBOX1	0.032059	0	0	0.0852571	0.0366074	0
BBS1	2.55134	2.55593	2.76542	2.71468	2.80608	3.0677
BBS10	2.05171	2.13941	2.36382	1.73386	2.23308	2.21058
BBS12	0.710716	0.726811	0.780083	1.51696	1.56981	1.47169
BBS2	4.01505	4.34175	4.10994	2.99826	4.01281	3.97088
BBS4	2.31308	2.25468	2.56995	3.49876	3.38566	3.48895
BBS5	2.4044	2.10112	2.18996	2.69007	2.26661	2.68508
BBS7	2.40742	2.40417	2.30987	2.75641	2.50615	2.5229
BBS9	1.83124	1.89228	1.88792	1.88003	2.62133	2.55312
BBX	2.79009	3.20406	3.15483	2.726	3.37308	3.32627
BCAM	6.68967	7.36081	7.04178	4.95714	6.67539	6.32211
BCAN	1.95041	1.75544	2.03282	2.75833	3.29205	3.27042
BCAP29	2.37401	2.11664	2.64984	2.43009	2.51409	2.72011
BCAP31	7.00313	7.08541	7.02693	7.61562	7.12431	7.29088
BCAR1	5.47438	5.34082	5.25579	6.20573	5.79939	5.85509
BCAR3	2.24367	1.94766	2.14407	2.78095	2.32218	2.48135
BCAS1	2.56584	2.24517	2.11822	0.895016	1.46668	1.29086
BCAS2	5.04801	4.8769	5.00758	5.91422	5.26123	5.27178
BCAS3	2.56738	2.77376	2.53067	2.53237	3.34905	3.1196
BCAS4	3.05165	3.19155	2.76376	2.60291	2.88938	2.78099
BCAT1	3.45789	3.536	3.93877	3.54589	3.63755	3.92915
BCAT2	1.3958	2.08157	1.96403	1.85076	2.77012	2.57956
BCCIP	6.2519	6.01289	6.24659	6.41818	5.79673	5.89231
BCDIN3D	0.763017	0.931286	0.969272	1.03875	1.56814	1.51895
BCKDHA	4.51666	5.03742	4.72303	4.93107	5.23225	5.03589
BCKDHB	3.69097	3.86063	3.82497	2.50418	3.00179	3.05728
BCKDK	5.56896	5.77838	5.49225	4.63327	5.31876	5.24849
BCL10	2.37983	2.11967	2.4967	3.26418	2.93063	3.06422
BCL2	0.435863	0.543489	0.45232	0.424916	0.376287	0.28606
BCL2A1	0.778799	0.222792	0.529491	1.96635	0.401746	0.799575
BCL2L1	7.70346	7.53073	7.47046	7.634	7.78151	7.82955
BCL2L11	2.67526	2.73541	2.57098	2.27862	2.20538	2.0875
BCL2L12	4.2634	4.17631	4.15638	3.8535	3.30564	3.09999
BCL2L13	3.04041	3.11986	3.20838	4.41363	4.39594	4.345
BCL2L14	0.155795	0	0	0.0850582	0	0.0498858
BCL2L2,BCL2L2-PABPN1,PABPN1	6.99559	7.21981	7.13124	6.92405	7.05124	7.04986
BCL3	3.05516	2.9377	2.62335	3.59466	3.44979	3.36875
BCL6	4.01205	4.27031	3.87594	4.23439	4.52309	4.33197
BCL7A	3.03121	2.81765	2.65057	3.21994	2.86902	2.53051
BCL7B	4.17965	3.8664	3.89925	4.41099	4.10723	4.13053
BCL7C	5.74095	6.05342	5.82266	4.55085	5.39022	5.30468
BCL9	1.95327	2.08871	2.09611	2.12292	2.16004	2.10623
BCL9L	3.706	3.68019	3.60905	3.85317	4.3881	4.5956
BCLAF1	4.71017	4.48157	4.78943	4.52733	4.19586	4.44828
BCMO1	0.0240155	0.0232355	0.0723829	0.0854574	0.105724	0
BCO2	0.108109	0.0234048	0	0.274977	0.0991515	0.0787428
BCOR	3.88885	4.23082	4.00636	2.88047	3.51126	3.30701
BCORL1	1.65053	1.9571	1.74302	1.59423	2.23664	1.95632
BCR	4.15163	4.1154	3.93531	3.80882	3.77256	3.76663
BCRP3	0.728308	0.686384	0.568219	0.22399	0.66691	0.451475
BCS1L	4.64399	4.44583	4.47127	4.10319	4.08454	4.03741
BDAG1,C9orf174,LOC100499484	0.770584	0.757905	0.737329	0.404789	0.700059	0.559036
BDH1	2.98551	2.61648	3.06321	2.2648	2.95215	3.43948
BDH2	1.76446	1.56528	1.72837	1.05221	1.52065	1.57248
BDNF-AS1	0.131878	0.134487	0.129245	0.0231405	0.157217	0.147069
BDP1	2.95272	2.8238	3.03608	3.61301	3.13884	3.23514
BEAN1	0.135964	0.257454	0.166049	0.0354298	0.0467725	0.141122
BECN1	5.44024	5.44664	5.60104	5.93164	5.89522	5.93452
BEND3	2.05075	1.86153	1.90916	1.44433	1.60214	1.68377
BEND5	0	0	0.0436018	0	0.106062	0
BEND6	0.042483	0.0231998	0	0.0764913	0.16037	0.0762877
BEND7	2.31861	2.31996	2.43338	3.30883	2.87688	3.02742
BEST1	0.105241	0.0219987	0.0193598	1.04321	0.663989	0.707084
BEST3	0.0630003	0	0	0.236002	0.0440228	0.0197341
BEST4	1.75569	1.56858	1.66606	1.18765	1.50041	1.33215
BET1	3.07344	2.8945	3.42199	3.39382	3.18087	3.57148
BET1L	5.06457	5.1593	4.93673	4.85443	5.02802	5.02345
BEX1	5.67102	5.26588	5.43906	5.62113	5.77941	5.88305
BEX2	0.917966	0.466368	0.300331	3.1316	2.00199	1.7918
BFAR	5.36274	5.50917	5.41561	6.14658	5.89681	5.70913
BFSP1	0.669163	0.362501	0.337343	0.996864	0.693652	0.380167
BGLAP,PMF1,PMF1-BGLAP	5.63474	5.73691	5.48141	5.35924	5.33671	4.98634
BGN	0.627478	0.906527	0.732224	0.494809	0.515495	0.555777
BHLHA15	2.74922	2.76884	2.63597	2.60559	2.44706	2.71807
BHLHB9	0.456471	0.48684	0.543095	0.334856	0.548977	0.602458
BHLHE40	5.85793	6.56383	6.00796	4.6626	5.84378	5.49338
BHLHE41	0.175401	0.103215	0.0683796	0.284327	0.0668569	0.0159007
BHMT	3.4466	2.90181	3.01608	1.60541	1.72333	1.88426
BHMT2	3.35195	3.7723	4.32203	5.52507	5.68742	5.85644
BICC1	2.3419	2.78578	2.67747	1.13488	2.19827	2.28056
BICD1	1.47843	1.42648	1.61029	2.23484	1.86327	1.85158
BICD2	3.67429	3.79995	3.80045	3.86753	3.64527	3.6255
BID	3.86803	3.83292	3.99803	4.55343	3.90385	4.16395
BIK	1.07482	0.754965	0.985622	1.87893	1.50819	1.91582
BIN1	0.862634	1.66723	2.05291	3.62517	4.50255	4.07465
BIN3	3.33346	3.304	3.326	3.77904	3.45402	3.57794
BIRC2	4.12487	4.3829	4.49892	4.41919	4.80602	4.86146
BIRC3	0.65234	0.939409	0.975865	0.069395	0.798391	0.732377
BIRC5	6.18323	6.16894	6.08886	5.11962	4.54622	4.10153
BIRC6	3.19402	3.11584	3.20643	3.62302	3.77268	3.8649
BIRC7	1.70478	1.87251	1.23815	1.12743	0.844231	0.634996
BIVM,BIVM-ERCC5,ERCC5	4.00187	4.24308	4.2202	4.07138	4.36574	4.39141
BK250D10.8	0.285707	0.161143	0.150864	0	0.218219	0.162021
BLCAP	5.78754	5.77472	5.87343	5.52861	5.53009	5.82914
BLM	1.87878	1.88127	1.92894	1.63005	0.989685	0.956223
BLMH	4.83437	5.09338	5.11749	5.77078	5.92051	5.71393
BLOC1S1,BLOC1S1-RDH5,RDH5	5.85741	5.80341	5.71901	4.77836	5.18786	5.38058
BLOC1S2	3.83029	3.67385	3.92453	5.1643	4.70924	4.9426
BLOC1S3	2.81923	2.66506	2.4704	3.60661	3.15931	3.07566
BLVRA	6.15734	6.1565	6.10534	6.27979	6.19552	6.30266
BLVRB	5.03202	5.46167	5.59647	7.7319	7.84601	7.78858
BLZF1	2.1243	1.90815	2.35472	3.47302	3.03767	3.10742
BMF	2.485	2.36227	2.09596	1.41464	2.93259	2.52898
BMI1,COMMD3,COMMD3-BMI1	5.39061	5.46297	5.46234	5.00338	5.37872	5.34043
BMP1	3.40323	3.23128	3.24508	2.96624	2.86202	3.10098
BMP2	0.230788	0.0196498	0.0862895	0.111529	0.0400734	0
BMP2K	2.67043	2.24759	2.32547	2.87999	2.29974	2.26967
BMP4	6.63439	6.77403	6.62056	4.96095	6.02922	5.99171
BMP6	0.0186929	0	0.0494282	0.1138	0.100479	0.018293
BMP7	0.0280188	0	0	0.0126161	0	0
BMP8A	0.0874377	0.0318393	0.0576148	0.0700624	0.0112851	0.0104758
BMP8B	0.829986	0.762155	0.782339	0.790873	0.766263	0.73434
BMPR1A	2.79909	2.62522	2.91169	2.79414	2.47436	2.58799
BMPR2	2.09077	2.22304	2.25011	2.24714	2.49533	2.54987
BMS1	3.95765	4.05451	3.9986	4.19011	3.99485	3.96256
BMS1P1	0.0537388	0.0948648	0.0239058	0.0358288	0.0152016	0.0346947
BMS1P4	0.729949	0.938688	0.687476	1.41555	1.07442	0.906509
BMS1P5	0.0791045	0.0948419	0.0589238	0.0933028	0.127649	0.06112
BNIP1	2.87483	3.06167	2.82049	4.07805	3.80979	3.53474
BNIP2	4.07099	3.97258	4.2287	4.29116	3.93034	4.21678
BNIP3	5.98452	6.84857	6.5775	5.38146	6.05197	5.89873
BNIP3L	4.5056	5.20515	5.09055	4.31059	4.9557	4.9589
BNIPL	0.0541038	0.111838	0.0865261	0.0973042	0.0893088	0.0291443
BOD1	5.31786	5.64764	5.38016	5.34496	5.59098	5.46243
BOD1L	2.89952	3.10679	2.94651	3.11102	3.22102	3.24355
BOK	5.53127	5.87233	5.76046	4.88676	5.6902	5.701
BOK-AS1	0.553228	0.469854	0.741494	0.368442	0.28449	0.540497
BOLA1	1.93121	2.0709	1.81991	1.40511	2.06701	1.36678
BOLA2B	0.316775	0.821113	0.18355	0.279192	0.46391	0.421956
BOLA3	6.82385	6.60473	6.70938	5.77176	5.50679	5.81354
BOLA3-AS1	2.47212	2.71912	2.323	2.14555	2.92926	2.58823
BOP1	2.83842	2.66597	2.74986	2.65767	2.25648	2.24521
BORA	2.56843	2.15822	2.52046	2.62817	1.75102	1.64879
BPGM	2.34081	2.42589	2.53118	2.64403	2.50771	2.56165
BPHL	4.47908	4.51093	4.64334	3.11349	4.41722	4.63919
BPIFB1	0.29553	0.351292	0.507611	0.236863	0.288541	0.223456
BPIFB2	7.61634	8.27716	7.94598	5.88727	7.18889	6.83255
BPIFB6	0	0.262418	0.129477	0.0417995	0	0
BPNT1	3.91312	3.89637	3.9861	4.1011	4.24329	4.3376
BPTF	3.91552	3.96431	3.95841	3.76845	4.09235	4.06247
BRAF	2.03013	2.3558	2.15417	2.5481	2.9469	2.80233
BRAP	2.70709	2.66306	2.68696	3.72466	3.16015	3.20169
BRAT1	3.64027	3.55648	3.41917	3.42269	3.28277	3.17708
BRCA1	3.1711	3.10713	3.13725	2.98905	2.15507	1.79734
BRCA2	1.50683	1.41683	1.63225	1.38471	0.927289	0.796464
BRCC3	3.88324	3.65111	3.92519	3.39366	3.19312	3.40492
BRD1,LOC90834	3.55202	3.6335	3.5332	3.69495	3.54632	3.48039
BRD2	5.75938	5.74259	5.73054	6.13004	5.75037	5.74217
BRD3	4.32902	4.8141	4.48197	3.70673	4.44127	4.23925
BRD4	5.3596	5.58098	5.25675	5.96397	5.74301	5.60683
BRD7	4.2385	4.43765	4.3395	4.05507	3.9551	4.1455
BRD8	4.48416	4.62555	4.3279	5.0876	4.63873	4.51621
BRD9	3.61019	3.55657	3.45784	3.74148	3.44257	3.59132
BRE	4.80293	4.61378	4.68117	4.52959	4.92601	4.99075
BREA2	0.132007	0	0.0615854	0	0.0779585	0.0662527
BRF1	3.09489	3.15484	3.10763	3.33544	3.09762	3.18236
BRF2	3.1158	3.12187	3.30847	5.2158	4.70419	4.63079
BRI3	6.67458	6.3164	6.1528	6.74092	6.49901	6.64658
BRI3BP	4.71008	4.87142	4.88279	3.73673	3.81152	4.00182
BRIP1	2.31652	2.21685	2.30813	1.68465	1.0436	0.786655
BRIX1	5.53093	5.21067	5.47405	5.73529	5.0242	4.9802
BRK1	6.68327	6.92691	6.82852	6.38219	6.92863	6.81178
BRMS1	4.91266	4.46183	4.63365	5.42894	4.77154	4.95737
BRMS1L	4.05562	3.79279	4.07719	3.99043	3.56381	3.75021
BROX	3.1366	3.14719	3.10508	3.75175	3.7215	3.78181
BRP44	4.98265	4.85391	4.96756	4.99883	5.00964	5.11341
BRP44L	6.82303	6.79702	6.69825	4.69841	5.46662	5.12629
BRPF1	2.71207	2.62994	2.46385	3.36875	2.7167	2.64609
BRPF3	4.21309	4.23206	4.14017	4.25298	4.24241	4.29117
BRSK1	0.0940153	0.197774	0.104	0.219867	0.177618	0.180647
BRSK2	0.624954	0.364244	0.435244	0.586783	0.747852	1.01721
BRWD1	3.30688	3.27721	3.40514	3.25765	3.13998	3.38733
BRWD1-IT2	0.645886	0.603925	0.581181	0.273805	0.657441	0.939837
BRWD3	1.91673	2.29246	2.13426	1.67676	2.13088	1.88712
BSCL2,HNRNPUL2,HNRNPUL2-BSCL2	5.70458	5.8338	5.77585	5.94169	5.48665	5.66867
BSDC1	4.77552	4.90367	4.81589	5.66935	5.67052	5.73661
BSG	9.60205	9.7593	9.43404	9.22137	9.1925	9.10623
BSN	0.94133	0.784547	0.908268	0.937667	1.0146	1.09025
BSN-AS2	0.0222479	0.0241576	0.101729	0.294274	0.168668	0.185215
BSND	0.134285	0	0	0	0	0.0721136
BSPRY	0.568672	0.399608	0.202691	0.606825	0.32645	0.362483
BST1	0.0422819	0.278355	0.0821648	0.146474	0.0917156	0
BST2	6.39075	6.42865	6.36103	7.04857	6.99147	6.88611
BTAF1	3.05	3.01132	3.19667	3.53701	2.99418	3.13246
BTBD1	4.53203	4.44797	4.72922	4.59053	4.48308	4.60071
BTBD10	2.89444	2.83911	2.86326	3.39423	3.00894	3.16204
BTBD11	1.93307	2.1422	2.04465	1.06005	1.26423	1.47124
BTBD16	1.36222	1.49424	1.44185	0.501303	1.00705	1.20235
BTBD18	0.0409008	0.0798639	0.016867	0	0.0208995	0
BTBD19	1.24458	1.29538	1.65821	2.34147	2.28477	2.66126
BTBD2	5.8383	6.43093	5.90959	4.78002	6.04459	5.70635
BTBD3	3.61941	3.87447	3.83409	3.34018	3.65267	3.38422
BTBD6	0.116837	0.095211	0.0269643	0.0805402	0.097673	0.178784
BTBD7	3.18978	3.00295	3.28165	3.36654	2.83881	3.24888
BTBD8	0.214743	0.618743	0.205238	0.823474	1.09082	1.03646
BTBD9	0.928858	0.810011	0.971683	0.730413	0.933063	0.956226
BTD	3.31338	3.22026	3.20473	2.98001	3.58899	3.5736
BTF3	8.43066	8.62934	8.56786	8.53455	8.68149	8.53557
BTF3L4	2.66435	2.73826	3.18887	2.58915	2.8054	2.93599
BTG1,LOC256021	3.29466	3.57396	3.14356	2.83674	3.22172	2.84723
BTG2	3.31221	2.77495	2.4793	3.34901	3.17963	2.94859
BTG3	3.95156	3.93403	4.1433	5.27742	4.48615	4.52243
BTN1A1	0.254712	0.057789	0.0395353	0.018249	0.0662554	0
BTN2A1	3.65647	3.43859	3.45067	4.4983	3.70829	3.7235
BTN2A2	2.1262	1.8414	2.00031	3.27849	2.81146	2.50527
BTN2A3P	0.687925	0.626123	0.667431	1.19029	0.765837	0.800638
BTN3A1	1.99417	2.15527	2.34149	1.87695	2.15205	2.35325
BTN3A2	3.11215	3.18531	3.34918	2.27739	3.17337	3.22173
BTN3A3	0.659167	1.05669	1.16995	0.553401	1.48006	1.59253
BTRC	2.80769	2.94182	2.83988	3.06738	3.32478	3.22312
BUB1	4.94458	5.01453	4.87229	4.91904	3.87594	3.34699
BUB1B,PAK6	4.61771	4.76441	4.57844	4.35126	3.36835	2.85757
BUB3	6.36837	6.44979	6.35756	6.48498	6.10468	6.03637
BUD13	3.80108	4.08145	3.97192	3.80457	3.66189	3.51036
BUD31	5.023	4.92881	5.01074	5.70218	5.14205	5.10879
BVES	0.0514964	0.104896	0.0723075	0.191421	0.0893555	0.0770424
BYSL	4.8571	4.65516	4.7427	5.36038	4.68177	4.65009
BZRAP1	0	0	0.0133288	0	0.0161679	0
BZW1	5.44268	5.26657	5.39104	5.60275	5.1167	5.19004
BZW2	4.91019	4.90322	4.93216	4.62104	4.58165	4.62288
C10orf10	5.83595	6.59372	5.99551	5.50732	7.35106	6.90556
C10orf103	0.0220526	0.01947	0	0.0182008	0.0444492	0
C10orf108	1.75788	1.95515	2.1774	3.44489	3.72761	3.723
C10orf11	3.18929	3.23794	3.17053	1.59238	3.05363	3.35416
C10orf111	0.389129	0.246727	0.364181	0.239456	0.387754	0.447448
C10orf114	4.15051	3.52936	3.91917	2.09753	3.02674	3.16747
C10orf118,MIR2110	1.92675	1.91061	2.05931	2.84573	2.44443	2.81034
C10orf12	2.28855	2.1504	2.32282	2.16637	2.38212	2.45668
C10orf125	5.15667	5.01263	5.13953	4.24129	4.76753	4.98074
C10orf131	0.109062	0.0530149	0.152692	0	0	0.0590036
C10orf137	2.38429	2.30409	2.43131	2.55829	2.4721	2.48861
C10orf140	0.880649	0.50418	0.709013	0.103113	0.217761	0.238639
C10orf2	4.00503	3.71386	3.90253	3.94816	3.52778	3.6135
C10orf25	0.0947527	0.141638	0.110545	0.0160558	0.169602	0.0715771
C10orf26	3.31362	3.38352	3.40069	3.46924	3.592	3.64609
C10orf28	2.50593	2.51034	2.48074	3.35826	3.12474	3.12437
C10orf35	2.18497	1.96784	2.36677	5.19891	4.45956	4.46729
C10orf46	3.75394	3.65849	3.81063	4.09037	3.70617	3.80788
C10orf47	3.661	3.58779	3.39718	3.63056	3.48933	3.39208
C10orf54	0.223949	0.163261	0.176552	0.171262	0.101519	0.150402
C10orf58	6.11829	5.92333	6.10613	5.58324	5.63582	5.77165
C10orf62	0.535896	0.097596	0.0552452	0.179618	0.266389	0.0552095
C10orf67	0.0213675	0	0	0.03541	0.0217007	0
C10orf68,CCDC7	0.112584	0.0950685	0.272509	0.0749264	0.134466	0.264755
C10orf76	3.16219	3.11462	3.09294	3.58627	3.37277	3.36139
C10orf82	0.883034	1.11111	1.00551	0.522248	0.900303	0.579653
C10orf88	2.02966	2.02047	2.18887	2.40359	2.19253	2.18951
C10orf91	0	0.462651	0.578761	0.408689	0.664812	1.08453
C10orf95	1.19177	1.20928	1.28818	0.448512	0.861565	0.882753
C11orf1	3.11095	2.9874	3.26131	2.93583	3.52785	3.75444
C11orf10,MIR611	8.13557	8.08544	8.20925	7.38667	7.74771	7.79575
C11orf2	5.5235	5.94249	5.62651	5.71924	6.07631	5.75214
C11orf20	0.753496	0.458135	0.269963	0.331503	0.110135	0.0980287
C11orf24	5.54515	5.62515	5.52734	4.67184	4.76079	4.96381
C11orf30	2.08577	2.16534	2.11626	2.57837	2.21942	2.17323
C11orf31	3.92307	4.40956	4.28219	3.24232	4.21955	4.22039
C11orf34	0.0438208	0.0852281	0	0.757146	0.171742	0.0628447
C11orf35	1.13999	1.27719	1.24857	1.04198	1.39104	1.62303
C11orf41	0.0199814	0.0101401	0.0225754	0.0128389	0	0.00462087
C11orf42	0.170304	0	0.0512784	0.0515925	0	0
C11orf46	3.03151	3.07877	3.15815	3.57154	3.70835	3.70829
C11orf48	4.74612	4.61486	4.52759	4.44457	4.40353	4.37788
C11orf49	3.4989	3.68386	3.67069	3.25381	3.69295	3.51509
C11orf51	4.56454	4.94919	4.97598	3.71721	3.95413	4.30224
C11orf52,HSPB2,HSPB2-C11orf52	3.21841	2.90021	3.04892	3.0022	3.77558	3.63392
C11orf54	3.79213	3.99121	4.28643	4.16096	4.70569	4.55769
C11orf57	3.43794	3.59139	3.68508	4.18207	4.08937	4.08141
C11orf58	5.2953	5.19697	5.44764	5.77432	5.37462	5.56102
C11orf61	2.10417	1.66904	1.91413	2.40433	1.82224	1.76327
C11orf63	0.0352581	0.0348819	0.0345385	0.113749	0.0706527	0
C11orf65	0.304284	0.299483	0.125696	0.501447	0.496663	0.452452
C11orf67	4.78872	5.15741	4.77831	4.2472	4.42047	4.12543
C11orf68	4.73389	4.87566	4.76756	4.15797	4.86619	4.67643
C11orf71	2.9396	3.5188	3.1603	2.89284	4.24882	4.12754
C11orf73	3.87963	3.89226	4.0135	4.53245	4.44136	4.56849
C11orf74	2.67772	2.6807	2.7215	2.23923	3.13629	2.73645
C11orf75	4.50754	4.31073	4.25749	4.22449	3.88617	3.99009
C11orf80,RCE1	4.35941	4.31705	4.24481	4.6484	4.34999	4.37261
C11orf82	2.06541	1.77787	2.1256	2.72414	1.40845	1.23753
C11orf83	3.56298	3.51995	3.45516	2.88755	3.21077	2.86088
C11orf84	5.02399	5.22518	4.97542	5.37456	5.07704	4.96722
C11orf86	0.748164	0.311143	0.597143	0.394952	0	0.39789
C11orf9	4.29261	4.47301	4.29201	3.14524	3.9406	3.83292
C11orf91	0.304384	0.3717	0.233209	0.198969	0.319026	0.147557
C11orf92	0.507156	0.800975	0.768516	0.230462	0.868878	0.878463
C11orf93	3.25328	3.72564	3.67715	2.12355	3.42184	3.24925
C11orf95	2.46663	2.26374	2.61968	2.6946	2.48545	2.8136
C11orf96	0.0944816	0	0	1.41943	0.340431	0.183061
C12orf10	4.7707	4.74124	4.69285	5.40644	5.22901	5.25939
C12orf23	4.75127	4.8764	5.1886	4.10372	4.32414	4.56732
C12orf26	1.29769	1.15761	1.09017	0.926148	1.06162	1.3202
C12orf29	1.93651	1.94888	2.24274	2.14411	1.91402	1.99499
C12orf32	4.48076	4.40141	4.31895	4.07909	4.07372	3.85186
C12orf33	0.0532564	0.182459	0.133327	0.0240924	0.0868988	0.0673895
C12orf34	3.01034	2.92827	3.01006	1.80469	2.45999	2.53843
C12orf35	1.71553	1.53729	1.88943	2.27354	1.91501	2.26237
C12orf39	0.413193	0	0	1.65451	0.879541	1.27973
C12orf4	1.7239	1.61893	1.80413	2.54731	2.24237	2.186
C12orf43	3.20213	2.99837	3.03636	3.66567	3.03307	3.05168
C12orf44	5.2014	5.07806	4.94942	5.62814	4.92602	4.99428
C12orf45	4.17441	4.0248	3.88672	4.54025	4.2797	4.6687
C12orf47	2.98605	3.0895	3.08298	3.02397	2.99424	3.02418
C12orf49	4.55897	4.12797	4.16511	4.05546	4.06536	4.08318
C12orf5	1.83555	1.35458	1.39919	2.51266	2.1295	2.10535
C12orf51	1.72791	1.77226	1.51378	2.31508	2.07686	2.11631
C12orf52	4.57708	4.55306	4.50828	4.19138	4.37098	4.58135
C12orf53	0.0728115	0.0501628	0.0486867	0.0383855	0.133208	0
C12orf57	5.73122	5.86716	5.64957	5.08537	5.4043	5.2707
C12orf60	0.911791	0.705313	0.96891	1.38108	1.19792	0.69209
C12orf61	0.364507	0.150336	0.225396	0.186902	0.226986	0.413596
C12orf65	3.20609	3.12943	3.20264	3.45542	3.15625	3.27994
C12orf66	1.72328	2.01705	1.89918	1.89633	2.10882	2.1556
C12orf69	0.266727	0.45921	0.316418	0.0254394	0.483498	0.326006
C12orf70	0.0990182	0.0539514	0.0450537	0.0458501	0.0557857	0
C12orf73	2.19286	2.38328	2.4821	1.78788	2.29312	2.10423
C12orf75	4.57366	4.04689	4.52673	4.36855	3.81107	4.3832
C12orf76	3.03044	3.43943	3.24864	2.46312	3.18129	2.75659
C13orf15	1.51508	1.51893	1.82118	2.09506	1.96473	2.40084
C14orf1	5.44118	4.96694	5.21854	4.91246	4.82349	5.09792
C14orf101	1.8223	1.86255	1.95041	1.85514	1.997	2.19613
C14orf102	2.50357	2.52141	2.36635	2.74238	2.76044	2.63844
C14orf105	0.322984	0.139381	0.140979	0.234724	0.103624	0.125245
C14orf109	4.66957	4.60269	4.56135	4.2696	4.38573	4.41918
C14orf118	2.7376	2.86458	2.74757	4.2646	3.91787	3.99992
C14orf119	5.03763	4.93346	4.92283	4.91669	4.93647	5.00769
C14orf126	3.87753	4.07523	4.30647	3.73824	4.2609	4.39475
C14orf129	3.04524	2.85072	3.15249	3.70059	3.30943	3.57858
C14orf132	0.00729857	0.00785708	0.0206678	0.00658011	0.00800079	0
C14orf133	2.89924	3.02685	2.79136	4.11299	3.74177	3.80989
C14orf135	3.62145	3.41299	3.55717	3.57274	3.44949	3.6584
C14orf142	3.79519	3.65796	3.74091	3.92017	3.44049	3.63962
C14orf149	2.91085	2.57561	2.71637	3.27353	2.89918	2.85742
C14orf159	2.933	2.63691	2.74928	2.72164	2.93656	3.24581
C14orf166	6.28766	6.43705	6.43441	6.46568	6.56183	6.63341
C14orf167	4.03828	4.2371	4.20545	2.75692	3.91384	3.73075
C14orf169	3.17198	3.07287	3.06746	3.25178	3.00172	3.22929
C14orf176	0.718329	0.686773	0.777	0.417415	0.435163	0.652252
C14orf178	0.137427	0	0.11566	0	0	0.123686
C14orf2	6.72115	6.56941	6.84828	6.28535	6.20754	6.40034
C14orf21	5.43678	5.41252	5.31276	5.37383	4.98524	4.99821
C14orf28	1.79208	2.0029	2.00886	1.39659	2.02078	1.97927
C14orf37	0.0763985	0.185829	0.137845	0.11421	0.139855	0.239185
C14orf43	3.10104	3.11327	3.03884	2.93794	2.9761	2.91915
C14orf45	0.640379	0.420626	0.953298	1.43486	0.914974	1.44693
C14orf49	3.461	3.89031	3.30216	1.90163	3.07086	2.84474
C14orf79	0.674675	0.595581	0.82499	1.05035	0.829593	1.17707
C14orf80	3.51962	3.39529	3.35034	2.6644	2.15056	1.66501
C14orf93	2.84949	3.33627	2.88983	2.62035	3.30765	3.19925
C15orf17	2.97927	3.058	2.96266	2.7847	2.97205	3.12639
C15orf23	4.4008	4.2979	4.27305	4.89965	3.86777	3.41038
C15orf24	6.09351	5.94674	6.33292	7.26439	6.45211	6.65303
C15orf27	0.0243229	0.074977	0.114577	0.128399	0.133978	0
C15orf29	1.68789	1.46931	1.98269	2.10736	1.7369	1.799
C15orf33	0.088281	0.155036	0.189695	0.229317	0.491196	0.429823
C15orf34	0.0218022	0.0209003	0	0.114244	0.140627	0.0423927
C15orf37	2.12852	2.19032	2.12872	2.15499	1.96824	2.07987
C15orf39	4.18958	4.1711	4.04289	2.99565	3.57017	3.4607
C15orf40	3.61672	3.83176	3.66528	3.50891	3.53941	3.93993
C15orf41	2.37549	2.31457	2.46897	2.41087	2.61015	2.57648
C15orf42	2.70593	2.48004	2.33036	2.50871	1.39424	1.17939
C15orf44	4.67402	4.61985	4.65375	4.16178	4.19815	4.4042
C15orf52	1.65016	1.41363	1.38059	1.89506	2.15615	2.17305
C15orf56	0	0	0.0298671	0	0.0309426	0
C15orf57	2.70041	2.89209	2.85551	3.64464	3.78893	3.89933
C15orf58	1.10447	1.15111	1.30465	1.40233	1.27006	1.6659
C15orf61	3.07621	3.44303	3.13092	3.11812	3.39767	2.96252
C15orf62	0.665899	0.57021	0.577488	0.941479	0.72881	0.676947
C15orf63,SERF2,SERF2-C15ORF63	7.11999	7.21524	7.20957	6.55245	6.83908	7.0051
C16orf11	0.0267803	0.108895	0.0238478	0.0241509	0	0.0671571
C16orf13	5.59442	5.61694	5.74702	4.56614	4.89925	5.00955
C16orf3	0.372666	0.358953	0.301901	0.687969	0.350994	0.345972
C16orf42	5.79656	5.81043	5.60135	5.10359	5.37235	5.31635
C16orf45	1.38155	1.29241	1.40049	2.41305	1.70099	2.28508
C16orf46	1.37215	1.07002	1.16369	1.72075	1.38261	1.68326
C16orf48	3.10208	3.22852	3.14275	3.40001	3.36123	3.0382
C16orf5	5.68219	5.35701	5.25862	5.54452	5.58037	5.50262
C16orf52	2.18709	2.42227	2.68382	2.0714	2.1657	2.28085
C16orf53,MVP	5.4167	5.02808	5.18334	5.73712	5.72083	6.18053
C16orf54	0	0.0241859	0	0.0201978	0.024849	0
C16orf55	2.34764	2.04531	1.8908	1.6895	1.36978	1.13432
C16orf57	5.4851	5.27464	5.24968	5.4896	5.39549	5.48927
C16orf58	5.31419	5.58154	5.38102	5.03043	5.52627	5.43451
C16orf59	3.52072	3.25122	3.09192	2.77558	2.19702	2.17576
C16orf62	0.503324	0.47949	0.424489	0.507909	0.635465	0.610162
C16orf7	3.20803	2.79165	2.80028	3.68208	3.46038	3.3494
C16orf70	4.96461	4.75356	4.79181	4.18186	4.53083	4.40126
C16orf71	0.0652796	0.0434917	0.0640967	0.0194242	0.0237565	0.0335066
C16orf72	4.6932	4.58717	4.77716	5.9609	5.22142	5.34024
C16orf73	0.0354078	0	0	2.00406	0.623114	0.630255
C16orf79	0.968865	1.04734	1.02304	0.506148	0.450174	0.289321
C16orf80	5.6375	5.65175	5.61228	5.11962	4.97295	4.87749
C16orf86	1.31781	1.49939	1.45403	1.0447	1.48688	1.79731
C16orf87	3.57194	3.63105	3.63587	4.31951	4.01294	3.69163
C16orf88	4.37896	4.1984	4.2526	4.05478	3.76207	3.82857
C16orf89	1.86163	2.06711	1.9517	0.866269	1.34909	1.48558
C16orf91	2.05773	1.83399	2.00013	2.20645	2.09032	1.91667
C16orf93	0.669254	0.747434	0.690908	0.910006	0.843928	0.867236
C16orf95	2.71174	2.4509	2.6197	1.6955	1.96929	2.05927
C16orf96	0.0490954	0	0.017812	0	0.0183595	0.0176539
C17orf100	3.33546	3.50711	3.36769	2.93107	3.18936	3.32058
C17orf101	4.3745	4.48191	4.38187	3.94126	4.11523	4.04
C17orf103	1.142	1.43701	1.14983	1.79896	2.23568	2.09484
C17orf104	0.164538	0.190703	0.178876	0.20292	0.188957	0.0551043
C17orf107	0.281151	0.180812	0.274961	0.174091	0.201752	0.249728
C17orf108	0.447014	0.422529	0.327112	0.181014	0.675247	0.427453
C17orf109	0.127877	0.0248393	0.164397	0.200548	0.0433635	0.120875
C17orf110	1.18977	1.65274	1.18147	1.04196	1.12276	1.76459
C17orf28	1.99408	2.03292	2.10598	2.63741	2.69893	2.92539
C17orf39	2.18248	2.34366	2.1642	2.64186	2.53269	2.44295
C17orf48	1.58617	2.13688	1.90704	2.59556	2.94552	2.40834
C17orf49,RNASEK,RNASEK-C17ORF49	7.17908	7.45473	7.25476	7.26847	7.41368	7.42567
C17orf50	0.0649417	0.0700073	0.114274	0.0586162	0	0
C17orf51	2.33838	2.06453	1.96391	2.10795	1.77721	1.69483
C17orf53	2.24393	2.22379	1.92682	2.37946	1.63767	1.43712
C17orf56	3.12898	2.82019	2.77322	4.50119	3.76703	3.49054
C17orf57	0.292243	0.115978	0.239472	0.246496	0.375584	0.311012
C17orf58	3.79534	3.70182	3.83618	3.04071	3.43144	3.52126
C17orf59	2.97112	2.95454	2.85486	3.18984	3.61086	3.54378
C17orf61,C17orf61-PLSCR3,PLSCR3	6.81586	7.17779	6.99615	5.98475	7.02711	6.87401
C17orf62	4.13263	4.01949	3.92171	4.38174	4.42943	4.21156
C17orf63	2.99389	3.15316	2.99141	3.29111	3.28055	3.43919
C17orf65	2.02922	1.93637	2.26838	2.98258	3.17543	3.01008
C17orf67	0	0.0951777	0	0.228604	0	0
C17orf69	0.850128	0.952284	0.660656	0.993876	1.01648	0.520444
C17orf70	3.88706	3.97726	3.75061	3.11879	3.37445	3.2455
C17orf72	0.227148	0.308967	0.294822	0.183273	0.261306	0.317567
C17orf75	2.4052	2.55712	2.49855	1.96819	2.36648	2.34546
C17orf76-AS1,SNORD49B	8.33668	8.82365	8.73292	8.76234	9.38555	9.18432
C17orf78	0	0.0349967	0.0290039	0.0295897	0	0
C17orf79	5.85875	5.72607	5.61778	5.37544	5.26391	5.09897
C17orf80	3.54565	3.5237	3.60339	4.36529	4.11997	4.20964
C17orf81	4.95967	5.07868	4.97644	3.71456	4.55499	4.47932
C17orf82	0.344461	0.235427	0.430989	0.0727148	0.132151	0.235519
C17orf85	3.01608	2.88769	2.93575	3.08971	3.06004	3.05677
C17orf89	6.02972	5.85704	5.94604	5.22478	5.39934	5.56149
C17orf90	4.29992	4.46526	4.4669	4.3395	4.53992	4.67407
C17orf96	5.55108	5.21566	5.44195	3.024	3.78052	3.98665
C17orf97	0.531451	0.43357	0.338641	0.663375	0.471259	0.785821
C17orf98	0	0.140773	0	0.258185	0	0
C17orf99	0.814214	0.811256	0.829849	0.890976	1.29666	1.20283
C18orf1	1.21497	1.40017	1.2331	0.346531	1.01871	0.764051
C18orf21	3.78239	3.6553	3.74537	4.19013	4.12074	4.02796
C18orf25	2.92242	2.85919	3.01268	3.92309	3.322	3.354
C18orf26	0	0	0.0268139	0	0	0.0289614
C18orf32,RPL17,RPL17-C18ORF32,SNORD58B	5.97053	6.37288	6.31999	6.10895	6.35371	6.31387
C18orf34	0.0557866	0.018648	0	0.0309105	0.0190359	0
C18orf42	0.0531105	0	0.0502016	0	0.0282488	0.0271632
C18orf54	1.58743	1.38424	1.39578	1.21819	0.704845	0.435563
C18orf56	4.89397	5.14674	4.70984	3.54305	4.54299	3.84519
C18orf8	2.90533	2.78462	2.71078	3.79323	3.2477	3.34545
C19orf10	8.13324	7.98998	7.9647	8.22067	7.66968	7.69129
C19orf12	2.98722	2.9598	3.12678	3.13402	3.31633	3.33085
C19orf18	0.420595	0.573012	0.217961	0.422929	0.384412	0.531853
C19orf21	3.03515	2.369	3.08584	4.57555	4.14862	4.89643
C19orf24	5.23643	4.93201	4.8473	5.11608	5.10533	5.1213
C19orf25	4.10085	3.76544	3.92177	4.43036	4.17395	4.17988
C19orf26	1.56784	1.47191	1.3946	1.95431	1.75992	1.69875
C19orf29	4.04629	3.92289	3.72467	4.30937	3.78859	3.66624
C19orf29-AS1	0.318065	0.320212	0.149788	0.531808	0.222232	0.157857
C19orf33	2.77047	1.48056	2.55091	2.80308	1.98467	3.02164
C19orf35	0.0227802	0.0244508	0.0445515	0.0205424	0	0.05721
C19orf38	0.185173	0.0650116	0	0.10751	0.067177	0.209725
C19orf40	2.29683	2.09382	2.14542	2.21578	1.40926	1.68991
C19orf42	4.67072	4.60738	4.73893	4.72528	4.73134	4.82724
C19orf43	7.84463	7.73029	7.68169	7.39795	7.25417	7.34852
C19orf44	2.08303	2.03518	1.90838	2.06307	2.26495	2.11553
C19orf46	3.15917	3.4456	2.98291	2.88955	3.31612	2.95997
C19orf47	2.94013	2.94517	2.80411	3.58052	2.96215	2.95959
C19orf48	5.99307	5.94357	5.91163	5.58902	5.19881	4.95558
C19orf51	0.158967	0.177881	0.210674	0.0241409	0.246218	0.168366
C19orf52	3.96084	3.97935	3.97028	4.12498	3.88097	3.97519
C19orf53	6.1321	6.15202	5.97267	5.88972	5.83198	5.8745
C19orf54	3.13872	3.23441	2.99	2.50055	3.25891	3.17012
C19orf55	2.11868	1.93381	2.16857	2.22533	2.15702	2.07241
C19orf57	0.328119	0.139776	0.295712	0.127505	0.0798041	0.109944
C19orf6	6.81578	6.67693	6.61666	7.41741	6.98875	6.87453
C19orf60	3.96355	3.94122	3.95902	4.04883	4.41268	4.40959
C19orf66	4.04371	3.86368	3.76668	3.21572	3.81511	3.92777
C19orf69	1.12009	1.16049	1.22155	0.128487	1.1526	1.13454
C19orf70	5.11562	4.90035	4.86573	4.50392	4.64536	4.70274
C19orf71	1.88747	1.65333	1.82858	2.48192	1.83177	1.48779
C19orf73	1.23765	1.47918	1.36859	0.718356	1.71232	0.883867
C19orf76	1.12809	1.10963	0.948107	0.835673	0.861475	0.583068
C19orf77	5.95351	5.52896	5.69851	5.06161	5.98492	6.25726
C19orf79	4.415	4.56485	4.83298	4.64243	4.41328	4.62001
C19orf80	6.59505	6.54406	6.68773	5.60215	6.93778	7.33298
C1D	3.5816	3.96218	4.10741	3.95568	3.58638	3.58942
C1GALT1	4.24282	4.49481	5.08069	3.20824	4.26058	4.43002
C1GALT1C1	3.47289	3.30847	3.7141	3.15097	3.20889	3.28525
C1orf100	0.144481	0	0	0.249592	0.169406	0
C1orf101	0.0611796	0.077874	0.0598888	0.0539017	0.108892	0.147286
C1orf105	0.386496	0.210873	0.600838	0.84484	0.29002	0.444241
C1orf106	2.9796	2.41619	2.76581	3.24231	2.96047	3.20294
C1orf109	3.24247	2.97149	3.14244	3.24371	2.64478	2.69956
C1orf111	0	0	0.0506312	0.0990968	0.176742	0
C1orf112	2.1228	2.13143	1.918	1.85485	1.47417	1.00559
C1orf114	0	0	0.0904239	0	0.037052	0.0653687
C1orf115	6.05919	5.80362	5.57165	4.77158	5.35733	5.35582
C1orf116	0.621242	0.319935	0.633353	1.24092	0.435561	0.746955
C1orf122	5.30158	5.01185	5.13631	5.13327	5.22718	5.23646
C1orf123	4.7239	4.66338	4.47995	3.5168	4.0566	3.925
C1orf124	2.31811	1.75233	2.27488	2.57632	2.17914	2.28742
C1orf126	0.626697	0.628121	0.439049	0.116731	0.300527	0.169876
C1orf130	2.63444	2.89418	2.51507	1.0699	1.66516	1.53436
C1orf131	4.17392	3.90305	4.17741	3.79401	4.09484	4.21999
C1orf135	2.41911	2.32574	2.25716	1.99593	1.28225	0.895852
C1orf144	5.30683	5.12054	5.20064	5.22608	4.78864	4.91561
C1orf151-NBL1,MINOS1,NBL1	4.43081	4.3259	4.02994	4.87939	4.23212	4.07372
C1orf159	2.12322	1.92051	2.00703	2.12642	1.10739	1.1316
C1orf162	0	0.0811823	0	0.313397	0.166077	0
C1orf168	0.76064	0.720357	0.876069	0.309673	0.691309	0.837529
C1orf170	0.505472	0.87115	0.647819	0.480044	0.469562	0.472109
C1orf172	2.04357	2.37164	2.16407	0.804269	2.18886	2.06867
C1orf173	0	0.00743928	0	0.014056	0	0
C1orf174	4.45364	4.36838	4.34438	4.01932	3.65044	3.59747
C1orf177	0.0356921	0	0	0.424545	0.0396432	0.056054
C1orf182	0.718658	0.786438	0.606752	1.14685	0.856864	1.08738
C1orf186	1.10882	1.18313	0.910837	0.275933	0.575807	0.49841
C1orf192	1.1275	1.16449	1.1564	0.842668	1.29211	1.03311
C1orf198	3.82182	3.85902	3.85542	4.31355	3.8863	3.95244
C1orf201	1.53935	1.52871	1.27775	2.50036	2.08711	1.81093
C1orf210	2.09509	1.61594	1.76599	0.296454	0.99666	1.30852
C1orf212	3.04934	2.82836	2.89647	3.08009	2.87655	3.05191
C1orf213	1.2995	1.36058	1.03462	0.69833	1.03032	0.761522
C1orf216	0.819979	0.652246	0.66215	0.570357	0.0850116	0.143503
C1orf220	0.722584	0.635874	0.452417	0.175403	0.297481	0.212989
C1orf226	2.67811	2.70518	2.51461	2.09676	2.51395	2.53031
C1orf227	0.180271	0	0.310389	0	0.52669	0.176018
C1orf228	0	0.142419	0.0324448	0.0326572	0.0791872	0.0356578
C1orf229	0.999217	1.41897	1.04247	1.46172	1.63554	1.44504
C1orf233	3.00246	3.17823	3.21407	0.217761	1.75975	1.64594
C1orf27	2.44771	2.47122	2.67823	3.48922	2.74571	2.92135
C1orf31	6.46336	6.57644	6.61433	6.60242	6.49245	6.50107
C1orf35	3.69189	3.66491	3.67757	3.63583	3.55975	3.50838
C1orf38	0.893504	0.665718	1.00944	0.905342	0.658375	0.739803
C1orf43	6.67904	6.87577	6.78525	6.58417	6.94576	6.74508
C1orf50	3.21457	3.26139	3.00736	3.62224	3.57984	3.56562
C1orf51	0.0719541	0.0376697	0.0372988	0.122754	0.0776362	0.0343347
C1orf52	2.52839	2.35927	2.58165	3.25977	2.58639	2.78679
C1orf53	2.02603	1.87317	2.36902	1.34396	1.30648	1.55888
C1orf54	0	0.477518	0	0.732333	0.508156	0.400665
C1orf55	3.70469	3.69937	3.88329	4.73909	4.02306	4.12414
C1orf56	2.06335	2.11583	2.25823	1.89696	2.52515	2.32056
C1orf63	3.24026	3.42841	3.17525	2.83911	3.30602	3.20206
C1orf64	4.02003	4.88263	4.25076	2.01319	3.42385	2.9969
C1orf74	0.365376	0.502573	0.409751	0.234154	0.806896	0.590037
C1orf85	5.75538	5.60239	5.55807	5.54355	5.81337	5.84519
C1orf86	5.37547	5.6721	5.42431	4.44644	5.42713	5.08738
C1orf88	0.193021	0.0767959	0.162723	0.172111	0.209785	0.24935
C1orf9	3.43545	3.33922	3.60574	4.3432	3.38586	3.75431
C1orf95	0.0211957	0.00772927	0.00638784	0.00647306	0	0
C1orf96	2.39658	2.66222	2.44299	2.01661	1.75391	1.33155
C1orf98	0.251122	0.181629	0.0930643	0.42026	0.280119	0.0858212
C1QBP	8.06885	8.02173	8.0363	7.50045	7.48597	7.51479
C1QL1	0.31494	0.120696	0.156893	0.0741694	0.0920415	0.0441211
C1QL3	0.0233207	0	0	0	0.0268346	0
C1QL4	0	0.0582916	0.154199	0.051829	0	0.0306436
C1QTNF1	0.376699	0.25671	0.1887	0.0195551	0.160432	0.155364
C1QTNF4	0.0445936	0	0.0397431	0	0.1445	0
C1QTNF6	1.6146	1.91356	1.39386	1.02393	1.41585	1.09072
C1QTNF8	0.0658303	0.0864004	0.133677	0.0596694	0.0914565	0.0648249
C1QTNF9B	0.131647	0	0	0	0	0.0720569
C1QTNF9B-AS1	0.262059	0.481716	0.570353	0	0	0.170512
C1R	1.86058	1.91815	2.32682	2.11881	2.72091	2.86056
C1RL	4.19326	4.41319	4.29566	3.6544	4.74056	4.58046
C1S	4.315	3.72049	4.69722	5.88476	6.03118	6.26576
C2	7.0134	7.23637	6.95153	5.97847	7.05153	6.82625
C20orf11	5.11826	5.26326	5.11608	4.62094	4.99495	4.90167
C20orf111	4.44499	4.48265	4.46033	6.17341	5.71075	5.6521
C20orf112	3.7675	3.97285	3.89375	2.95832	3.8064	3.78168
C20orf118	2.20677	1.98762	2.29915	2.17444	2.10783	2.64958
C20orf132	1.20681	1.58145	1.26982	1.04519	1.71273	1.58812
C20orf144	0.29391	0.544199	0.511585	0.255763	0.906763	0
C20orf151	0.900591	0.973417	1.18915	0.345653	0.793093	0.876698
C20orf152	0.0341592	0.032967	0.0612952	0.0310766	0	0
C20orf160	0.0478999	0.0707707	0.0649016	0.0615081	0.0777416	0
C20orf194	2.90275	2.86478	2.8104	3.27713	3.18851	3.33546
C20orf195	0	0.0567481	0.0541214	0	0	0.0632857
C20orf196	2.39603	2.63721	1.93612	2.31464	2.61715	2.19089
C20orf20	5.74394	5.69352	5.65595	5.52874	5.38191	5.23697
C20orf202	0.112331	0.154378	0.300766	0	0.0424479	0.0377237
C20orf203	0.0242593	0.0472231	0.0438821	0.0523674	0.0892764	0.0766827
C20orf24,TGIF2,TGIF2-C20ORF24	7.80024	7.46809	7.68726	8.77729	8.40489	8.48448
C20orf27	6.26956	6.31309	6.10968	5.01509	5.31575	5.18341
C20orf29	3.9776	3.76072	3.77918	3.78758	3.97533	4.18039
C20orf3	7.41475	7.39447	7.43979	7.46277	7.24174	7.33899
C20orf30	6.42268	6.59828	6.88839	6.29645	6.47681	6.61754
C20orf4	4.36861	4.35671	4.2976	4.88406	4.64748	4.51859
C20orf43	6.32413	6.21879	6.20596	6.66369	6.36787	6.47468
C20orf54	0.0216358	0	0	0.217786	0	0.0211891
C20orf7	3.17184	3.24588	3.22024	3.15819	2.94379	3.13347
C20orf72	5.41204	5.25832	5.44844	5.14409	5.04554	5.03959
C20orf94	1.76838	2.00212	1.71255	1.97524	2.80134	2.65914
C20orf96	3.08353	3.18046	3.08707	2.82706	3.19745	2.89921
C21orf119	2.85691	3.02624	2.96584	2.59391	3.47243	3.20542
C21orf2	3.4129	3.28139	3.30138	2.38006	2.86771	2.83394
C21orf33	5.75304	5.80098	5.74197	4.66328	5.39377	5.43445
C21orf37	0.639654	1.46431	1.35419	0	1.26147	1.0302
C21orf49	0.358688	0.162751	0.412513	0.392835	0.718155	0.523876
C21orf56	2.90671	3.38262	2.98819	2.91511	3.35994	3.0553
C21orf58	1.8522	1.75031	1.81199	0.503501	0.682174	0.613924
C21orf59	5.52455	5.39063	5.33246	5.67434	5.27403	5.31071
C21orf62	0	0.0290062	0	0	0.0318276	0.022271
C21orf63	0.422776	0.289139	0.959361	0.37344	0.260749	0.854479
C21orf67	1.13981	0.789578	0.678481	0.486379	0.575886	1.11183
C21orf7	0	0.0322664	0	0	0.0331886	0
C21orf90	1.74431	1.7171	1.63197	0.744088	1.35075	1.13589
C21orf91,C21orf91-OT1	1.39269	1.3599	1.4419	1.57827	1.53641	1.52905
C22orf13	5.88843	6.21169	5.88787	5.43334	6.12475	5.88591
C22orf23	1.03386	1.27212	1.13942	1.30487	1.56421	1.07632
C22orf24	0	0	0.142533	0.0464271	0.0569969	0.05066
C22orf25	2.9591	2.87491	2.91398	4.19858	3.78427	3.83188
C22orf28	5.96121	6.01497	5.92886	6.65028	6.23007	6.17473
C22orf29,GNB1L	3.65464	3.74448	3.47149	2.94158	3.49251	3.12785
C22orf32	4.03417	4.06892	4.10233	4.12211	4.4762	4.40552
C22orf39	3.71749	3.89049	3.82943	3.06092	3.47587	3.32353
C22orf40	2.31725	2.59366	2.37597	2.28587	2.77182	2.65555
C22orf43	0.100963	0.0981888	0.0954786	0.170043	0.0564582	0
C22orf45	0.167035	0.20207	0.197207	0.0205598	0.216146	0.173792
C22orf46	2.4586	2.41169	2.40548	2.42965	2.33111	2.27467
C2CD2	2.70033	2.63493	2.81064	2.67515	2.41072	2.51702
C2CD2L	2.22684	2.19322	2.19699	3.26889	2.5868	2.76124
C2CD3	1.89098	1.96981	2.00508	2.33493	1.98326	1.98286
C2CD4A	0.263428	0.14462	0.284106	0.196827	0.0904629	0.116669
C2CD4D	0.0388166	0.112122	0.25449	0.0364218	0.188264	0.0893366
C2orf15	2.17878	2.29061	2.26045	1.1883	2.17876	1.84734
C2orf16	0.494604	0.353297	0.553679	0.414142	0.557168	0.624896
C2orf18	4.40436	4.03867	4.23837	5.45038	4.71999	4.95497
C2orf27A	0.108544	0.259347	0.191709	0.139645	0.27601	0.0520602
C2orf28	6.93332	6.93121	7.02473	6.03599	6.71335	6.63558
C2orf29	6.28798	6.31996	6.28246	5.95459	6.16534	6.07214
C2orf42	2.22244	1.95455	2.08309	2.29967	2.2567	2.46221
C2orf43	3.8086	3.8347	3.96172	3.54808	3.74443	3.64411
C2orf44	3.44904	3.24358	3.42121	4.11584	4.04222	4.13555
C2orf47	4.62772	4.37906	4.46123	5.1466	4.59447	4.76072
C2orf48	0.742879	0.69291	0.49921	0.616567	0.424365	0
C2orf49	4.39612	4.39117	4.51685	5.12016	4.74504	4.91241
C2orf50	0	0.067507	0.0576471	0.112472	0	0
C2orf51	0.265419	0.0977456	0.0816114	0.0820567	0	0
C2orf54	2.90327	2.6098	2.43931	0.707125	1.76661	1.81063
C2orf55	0.372953	0.289077	0.257562	0.175266	0.241634	0.211342
C2orf56	3.70324	3.78737	3.94031	4.1637	3.99418	3.92759
C2orf61	0	0	0.0716483	0.0950369	0	0
C2orf62	0.0478752	0.149785	0.0437979	0.206404	0	0.148373
C2orf63	0.602885	0.492577	0.470716	0.91171	0.834766	0.580495
C2orf68	3.32703	3.52474	3.38072	2.93973	3.67008	3.51008
C2orf69	3.23571	3.18367	3.35259	3.34378	3.12793	3.05413
C2orf72	6.09734	6.29682	5.97371	3.38002	5.19929	4.85317
C2orf74	3.44067	3.50271	3.45962	2.80223	3.66005	3.85594
C2orf76	1.38012	1.33052	1.15321	1.14113	0.992987	1.11977
C2orf77	0.0297959	0.0262778	0	0.0249282	0	0
C2orf78	0.0189678	0	0	0.0505138	0	0
C2orf81	0.080644	0.134775	0.101786	0	0.0292728	0.0260697
C2orf82	6.1765	6.00104	5.85608	4.71074	5.28947	5.31821
C2orf88	1.09139	0.966631	1.07465	1.00939	0.903555	1.145
C3	9.19399	9.54569	9.61395	9.19491	9.84952	10.0431
C3orf17	2.60595	2.73088	2.86727	3.23251	3.41512	3.37729
C3orf18	1.08775	1.12314	0.781408	0.309565	0.822071	0.818125
C3orf19	2.31743	2.40212	2.42782	3.26894	2.99841	2.99789
C3orf23	2.92981	3.2499	3.28566	2.93556	3.30923	3.22724
C3orf25	1.5405	1.48935	1.47395	0.821617	1.47964	1.72277
C3orf26	4.34394	4.01827	3.92553	3.93118	3.51181	3.34966
C3orf32	5.25016	5.32227	4.93983	4.42898	4.81559	4.81347
C3orf33	2.89343	2.90213	3.17964	3.38856	3.14683	3.28056
C3orf35	0.0402558	0.251747	0.223936	0.130407	0.110783	0.214967
C3orf37	5.34212	5.18908	5.09759	5.17692	5.08231	4.9835
C3orf38	2.54338	2.3308	2.66256	3.30199	2.71256	3.01062
C3orf39	3.57824	3.54258	3.28071	2.79633	2.58528	2.69669
C3orf45	0.0965205	0.188234	0.12444	0.124804	0.0526607	0.097449
C3orf52	0.774406	0.526444	0.458025	1.50259	0.774332	0.99115
C3orf58	2.39903	2.33291	2.47608	2.92595	2.60218	2.49452
C3orf62	0.976199	0.711119	0.804356	1.09091	1.1021	1.12492
C3orf64	2.05343	1.79358	1.98796	2.10868	1.97112	2.06235
C3orf65	0.030636	0	0.190954	0.0547784	0.0667739	0.105179
C3orf70	1.50472	1.3301	1.27706	0.489063	1.01126	0.710627
C3orf71	0.751004	0.467162	0.463619	0.96433	1.06433	1.02233
C3orf75	4.07671	3.98288	3.84856	3.80256	3.53791	3.64409
C3orf78	5.04105	4.74197	4.83713	4.08814	4.33988	4.43076
C3orf80	0	0.0244119	0.0440509	0.0206349	0	0.0222342
C4A,LOC100293534	1.63578	2.26956	1.64558	1.45684	1.94617	1.86815
C4A,LOC100293534	2.34431	2.16194	2.30869	2.4977	2.30497	2.90723
C4BPA	4.73039	4.34491	4.5917	3.65592	4.39766	4.52313
C4BPB	6.17149	6.22905	6.1485	5.70165	6.21195	6.27635
C4orf19	0.123171	0.0636237	0.0142637	0	0.101886	0.0153814
C4orf21	1.15112	0.966542	1.11842	0.9724	0.505093	0.361674
C4orf27	3.31301	3.55596	3.72708	3.07532	3.43302	3.39566
C4orf29	2.07977	2.20462	2.32403	2.20742	2.19656	2.157
C4orf3	6.51317	7.01732	6.92891	4.98521	6.18461	6.11257
C4orf32	2.52695	2.24388	2.89966	3.12503	2.79176	3.18505
C4orf33	1.1768	0.974673	1.15496	0.972562	1.26753	1.48677
C4orf34	3.81275	3.73651	3.85315	4.35655	4.56915	4.71824
C4orf36	0.218738	0.296108	0.319868	0.797636	0.0844594	0
C4orf38	0.995903	1.03542	0.777242	0.533005	0.934831	1.01759
C4orf40	0	0	0.0106163	0	0.0133287	0
C4orf42	3.12384	3.1679	3.15405	2.09512	2.64635	2.64726
C4orf43	4.28663	4.27182	4.68027	4.03067	3.80096	4.16064
C4orf44	0.30842	0.339135	0.194741	0.55166	0.489906	0.535566
C4orf46	2.53031	2.38414	2.46487	1.66253	1.22371	1.13631
C4orf47	0	0.0751816	0.133973	0	0.220256	0.0686685
C4orf48	4.47643	3.91719	4.15592	3.30217	3.93947	4.13035
C4orf49	0.145861	0.0454022	0.170757	0.125748	0	0.0504432
C4orf52	4.35037	4.55672	4.57547	4.67869	5.16586	4.97746
C5	4.96223	5.42024	5.31601	4.68262	6.15507	5.85842
C5AR1	0.193236	0.163877	0.202964	1.42555	1.53918	1.2227
C5orf15	5.21971	5.14604	5.55981	5.29672	5.29725	5.40312
C5orf22	3.18526	2.87834	3.12199	3.42107	3.49467	3.58427
C5orf24	3.62507	3.81852	4.10346	3.16883	3.46738	3.57864
C5orf25	2.05254	2.27303	2.13393	2.20603	2.39575	1.90853
C5orf27	0.32179	0.0990571	0.0888024	0.0564638	0.165695	0.0333284
C5orf28	1.51606	1.42171	1.76918	1.87532	1.66108	1.57046
C5orf30	1.54425	1.49293	1.45723	1.89053	1.46795	1.5145
C5orf34	1.34225	1.01345	1.22393	1.44385	0.657151	0.542905
C5orf39	1.0737	0.91379	1.12569	0.537757	0.968792	1.13258
C5orf4	3.75892	4.11083	3.7006	1.92805	4.04234	3.80793
C5orf41	0.808553	1.05705	1.09095	1.64908	1.56736	1.59102
C5orf42	1.12349	1.1043	1.17007	1.34294	1.63543	1.64985
C5orf43	4.28689	4.19076	4.4535	4.44431	4.18774	4.34532
C5orf44	2.64313	2.36333	2.81421	3.28223	3.06459	2.8792
C5orf45	2.57064	2.67813	2.52423	1.59644	2.2857	1.96318
C5orf47	0	0.0250013	0	0.0620516	0.0762546	0
C5orf49	0.0982163	0.168598	0.111246	0.129638	0.275924	0.0480073
C5orf51	2.99559	2.84329	3.1211	3.93667	3.62625	3.82047
C5orf54	1.86348	1.55791	1.85702	1.04918	1.55328	1.46401
C5orf55	2.14434	2.23473	2.26748	1.77268	2.4432	2.8806
C5orf56	0.33658	0.53492	0.67685	0.367103	0.0999832	0.171025
C5orf62	3.23533	4.2778	3.66077	1.71436	2.74872	1.97755
C5orf63	1.40884	1.71762	1.94579	1.10902	1.19144	1.59474
C5orf65	1.16504	1.41448	1.31387	0.874831	1.54656	1.16639
C6	0.360218	0.155219	0	0.175556	0.134999	0.109759
C6orf1	3.85711	3.24964	3.4909	4.15599	4.07965	4.0931
C6orf106	6.07578	6.25016	6.02832	6.17654	6.06672	5.89393
C6orf108	7.05571	7.21897	7.20402	4.94535	6.73545	6.82593
C6orf115	1.48128	1.23326	1.46222	2.17621	1.99653	1.72396
C6orf120	4.08395	4.05423	4.42431	3.55826	4.23141	4.34631
C6orf123	0.0405111	0.220865	0.0726038	0.0338705	0	0.0365221
C6orf130	4.63367	4.88726	4.92347	4.33117	4.74129	4.62487
C6orf132	1.32926	1.16081	1.36272	1.18679	1.19725	1.63099
C6orf136	3.64017	3.88297	3.48394	3.13543	3.68401	3.3344
C6orf141	0.0392597	0.034578	0.0384478	0	0	0.0755714
C6orf15	0	0	0.0615209	0	0	0.111268
C6orf162	2.00417	1.72913	2.03875	1.44534	1.80375	1.92824
C6orf163	0.275108	0.194493	0.37369	0.320433	0.345501	0.212737
C6orf164	0.081635	0.079614	0.0361537	0.0712277	0	0
C6orf165	0.0291134	0	0	0.048312	0.0295574	0.0417136
C6orf170	0.0784251	0.181237	0.184324	0.0389908	0.183551	0.103674
C6orf174,KIAA0408	0.00503544	0.00499236	0.0132216	0.033234	0.0277116	0.0207203
C6orf192	3.62308	3.69778	3.85987	3.33616	3.38643	3.45764
C6orf195	0	0.030975	0	0.0516912	0	0.030561
C6orf201	0.0372787	0	0	0.0664782	0	0.0364989
C6orf203	3.00779	2.9261	3.13335	2.03755	2.77178	2.39492
C6orf211	4.33813	4.10697	4.40029	4.62534	4.32255	4.54784
C6orf223	0.227536	0.226262	0.404715	0.0833049	0.135843	0.0913324
C6orf225	0.907538	0.784175	0.83707	0.683024	1.00352	0.868902
C6orf226	3.76849	3.71283	3.86453	3.24399	4.06163	4.09095
C6orf228	2.27272	2.20923	2.5283	2.69863	1.98348	2.19588
C6orf47	2.69963	2.29347	2.46657	3.75192	3.35263	3.31227
C6orf48	7.37905	7.6362	7.52105	8.19053	8.50352	8.25805
C6orf52	0.161641	0.169125	0.370859	0.442962	0.181682	0
C6orf57	3.55587	3.93126	3.90176	2.87403	3.5841	3.33654
C6orf58	0	0	0.0484259	0.0492609	0	0.0846761
C6orf62	5.86346	5.48804	6.02697	6.77299	6.22696	6.50915
C6orf70	1.93647	1.95868	2.10593	1.99814	2.3431	2.17813
C6orf72	4.76201	4.84772	5.04523	5.39945	5.10238	5.16096
C6orf89	3.77363	3.85269	3.90465	3.43149	3.81322	3.95095
C6orf97	0.674683	0.919497	0.752322	0.302178	0.791488	0.623475
C7	0.058126	0	0.0125878	0	0.0461539	0.0356353
C7orf10	3.45049	3.81455	3.49476	2.81216	3.56972	3.15461
C7orf11	5.90941	5.89802	5.89024	5.48432	5.98365	5.92334
C7orf23	4.30934	4.42212	4.50584	3.85827	3.91953	3.93917
C7orf25	2.04926	1.76072	1.98377	1.56403	1.79695	2.17402
C7orf26	3.84573	3.75608	3.65722	3.98439	3.71074	3.52337
C7orf29	3.72906	3.64369	3.81331	3.13669	3.36692	3.37613
C7orf31	0.887075	1.0134	1.11398	1.70007	1.73722	1.69381
C7orf41	1.98959	1.93885	1.97627	1.53185	1.82362	1.82292
C7orf42	4.85104	4.91168	5.09868	4.75238	4.70477	4.92638
C7orf43,MIR4658	2.5113	2.13717	2.1798	3.68505	2.97248	3.05318
C7orf44	5.45108	5.62536	5.46183	4.83357	4.98752	4.87459
C7orf49	4.68194	4.6453	4.6227	4.34546	4.19794	4.37194
C7orf50	6.01648	5.66465	5.52576	5.1586	5.17663	5.15049
C7orf53	0.24735	0.145339	0.315684	1.14811	0.534825	0.206779
C7orf55,LUC7L2	6.24262	6.20401	6.27809	5.89633	6.08849	6.00852
C7orf58	3.0637	3.15736	3.53654	2.57529	2.93234	3.11006
C7orf59	6.08372	5.96473	5.88809	4.68619	5.18813	5.20002
C7orf60	1.76399	1.64418	1.95335	2.39925	2.10385	2.30442
C7orf61	0.137599	0	0	0.229375	0.280102	0.134818
C7orf63	0.64578	0.583119	0.666685	0.998411	0.841154	0.8722
C7orf70	3.30787	3.2486	3.47298	3.02788	3.54632	3.5712
C7orf71	0.0301724	0.0323383	0	0.0274101	0	0.0295454
[truncated: 15,304 more rows]

## Sheet: GOrilla_NoBORT_siPSMD2_UP
GO Term	Description	P-value	FDR q-value	Enrichment	N	B	n	b	Genes	Gorilla_Analysis
GO:0044391	ribosomal subunit	2.64e-25	4e-22	4.42	14136	131	1562	64	[RPL26 - ribosomal protein l26, RPL24 - ribosomal protein l24, RPL23A - ribosomal protein l23a, RPL22 - ribosomal protein l22, RPL18A - ribosomal protein l18a, RPL18 - ribosomal protein l18, RPL15 - ribosomal protein l15, RPL12 - ribosomal protein l12, RPL11 - ribosomal protein l11, RPL10 - ribosomal protein l10, RPL7A - ribosomal protein l7a, RPL8 - ribosomal protein l8, RPL6 - ribosomal protein…	Component
GO:0022625	cytosolic large ribosomal subunit	5.84e-25	4.42e-22	7.28	14136	46	1519	36	[RPL26 - ribosomal protein l26, RPL24 - ribosomal protein l24, RPL23A - ribosomal protein l23a, RPL22 - ribosomal protein l22, RPL18A - ribosomal protein l18a, RPL18 - ribosomal protein l18, RPL13A - ribosomal protein l13a, RPL15 - ribosomal protein l15, RPL12 - ribosomal protein l12, RPL11 - ribosomal protein l11, RPL10 - ribosomal protein l10, RPL7A - ribosomal protein l7a, RPL8 - ribosomal pro…	Component
GO:0044445	cytosolic part	4.3e-24	2.17e-21	4.03	14136	158	1532	69	[RPL26 - ribosomal protein l26, RPL24 - ribosomal protein l24, RPL23A - ribosomal protein l23a, RPL22 - ribosomal protein l22, RPL18A - ribosomal protein l18a, RPL18 - ribosomal protein l18, RPL15 - ribosomal protein l15, RPL12 - ribosomal protein l12, RPL11 - ribosomal protein l11, RPL10 - ribosomal protein l10, RPL7A - ribosomal protein l7a, RPL8 - ribosomal protein l8, RPL6 - ribosomal protein…	Component
GO:0015934	large ribosomal subunit	2.94e-15	1.11e-12	6.23	14136	72	946	30	[RPL26 - ribosomal protein l26, RPL24 - ribosomal protein l24, RPL23A - ribosomal protein l23a, RPL22 - ribosomal protein l22, RPL18A - ribosomal protein l18a, RPL13A - ribosomal protein l13a, RPL15 - ribosomal protein l15, RPL11 - ribosomal protein l11, RPL7A - ribosomal protein l7a, RPL8 - ribosomal protein l8, RPL6 - ribosomal protein l6, RPL7 - ribosomal protein l7, RPL5 - ribosomal protein l…	Component
GO:0022627	cytosolic small ribosomal subunit	1.17e-14	3.54e-12	6.23	14136	37	1532	25	[RPS24 - ribosomal protein s24, RPS23 - ribosomal protein s23, RPS21 - ribosomal protein s21, EIF2D - eukaryotic translation initiation factor 2d, RPS27 - ribosomal protein s27, RPS25 - ribosomal protein s25, RPS17 - ribosomal protein s17, RPS16 - ribosomal protein s16, RPS15A - ribosomal protein s15a, RPS20 - ribosomal protein s20, RPS19 - ribosomal protein s19, RPS18 - ribosomal protein s18, RP…	Component
GO:0015935	small ribosomal subunit	3.95e-11	9.96e-09	4.29	14136	59	1562	28	[RPS24 - ribosomal protein s24, RPS23 - ribosomal protein s23, RPS21 - ribosomal protein s21, EIF2D - eukaryotic translation initiation factor 2d, RPS27 - ribosomal protein s27, RPS25 - ribosomal protein s25, RPS17 - ribosomal protein s17, RPS16 - ribosomal protein s16, RPS15A - ribosomal protein s15a, RPS20 - ribosomal protein s20, RPS19 - ribosomal protein s19, RPS18 - ribosomal protein s18, RP…	Component
GO:0043230	extracellular organelle	4.85e-11	1.05e-08	1.46	14136	2320	1186	284	[ZNF420 - zinc finger protein 420, LHB - luteinizing hormone beta polypeptide, ITM2C - integral membrane protein 2c, SERPINA3 - serpin peptidase inhibitor, clade a (alpha-1 antiproteinase, antitrypsin), member 3, LGALS8 - lectin, galactoside-binding, soluble, 8, CP - ceruloplasmin (ferroxidase), LDHA - lactate dehydrogenase a, LGALS3 - lectin, galactoside-binding, soluble, 3, MIOX - myo-inositol …	Component
GO:0065010	extracellular membrane-bounded organelle	4.85e-11	9.18e-09	1.46	14136	2320	1186	284	[ZNF420 - zinc finger protein 420, LHB - luteinizing hormone beta polypeptide, ITM2C - integral membrane protein 2c, SERPINA3 - serpin peptidase inhibitor, clade a (alpha-1 antiproteinase, antitrypsin), member 3, LGALS8 - lectin, galactoside-binding, soluble, 8, CP - ceruloplasmin (ferroxidase), LDHA - lactate dehydrogenase a, LGALS3 - lectin, galactoside-binding, soluble, 3, MIOX - myo-inositol …	Component
GO:1903561	extracellular vesicle	4.85e-11	8.16e-09	1.46	14136	2320	1186	284	[ZNF420 - zinc finger protein 420, LHB - luteinizing hormone beta polypeptide, ITM2C - integral membrane protein 2c, SERPINA3 - serpin peptidase inhibitor, clade a (alpha-1 antiproteinase, antitrypsin), member 3, LGALS8 - lectin, galactoside-binding, soluble, 8, CP - ceruloplasmin (ferroxidase), LDHA - lactate dehydrogenase a, LGALS3 - lectin, galactoside-binding, soluble, 3, MIOX - myo-inositol …	Component
GO:0070062	extracellular exosome	4.85e-11	7.34e-09	1.46	14136	2320	1186	284	[ZNF420 - zinc finger protein 420, LHB - luteinizing hormone beta polypeptide, ITM2C - integral membrane protein 2c, SERPINA3 - serpin peptidase inhibitor, clade a (alpha-1 antiproteinase, antitrypsin), member 3, LGALS8 - lectin, galactoside-binding, soluble, 8, CP - ceruloplasmin (ferroxidase), LDHA - lactate dehydrogenase a, LGALS3 - lectin, galactoside-binding, soluble, 3, MIOX - myo-inositol …	Component
GO:0031988	membrane-bounded vesicle	3.23e-10	4.45e-08	1.4	14136	2673	1198	317	[ZNF420 - zinc finger protein 420, LHB - luteinizing hormone beta polypeptide, ITM2C - integral membrane protein 2c, SERPINA3 - serpin peptidase inhibitor, clade a (alpha-1 antiproteinase, antitrypsin), member 3, LGALS8 - lectin, galactoside-binding, soluble, 8, ABCA2 - atp-binding cassette, sub-family a (abc1), member 2, CP - ceruloplasmin (ferroxidase), NAP1L1 - nucleosome assembly protein 1-li…	Component
GO:0044421	extracellular region part	4.7e-10	5.93e-08	1.4	14136	2911	1085	312	[ITM2C - integral membrane protein 2c, SERPINA3 - serpin peptidase inhibitor, clade a (alpha-1 antiproteinase, antitrypsin), member 3, LGALS8 - lectin, galactoside-binding, soluble, 8, EBI3 - epstein-barr virus induced 3, CP - ceruloplasmin (ferroxidase), CES2 - carboxylesterase 2, DKK1 - dickkopf wnt signaling pathway inhibitor 1, LDHA - lactate dehydrogenase a, LGALS3 - lectin, galactoside-bind…	Component
GO:0031982	vesicle	1.85e-09	2.16e-07	1.37	14136	2764	1198	322	[ZNF420 - zinc finger protein 420, LHB - luteinizing hormone beta polypeptide, EMP2 - epithelial membrane protein 2, ITM2C - integral membrane protein 2c, SERPINA3 - serpin peptidase inhibitor, clade a (alpha-1 antiproteinase, antitrypsin), member 3, LGALS8 - lectin, galactoside-binding, soluble, 8, ABCA2 - atp-binding cassette, sub-family a (abc1), member 2, CP - ceruloplasmin (ferroxidase), NAP…	Component
GO:0005615	extracellular space	3.43e-07	3.7e-05	2.02	14136	783	600	67	[RELN - reelin, TCN2 - transcobalamin ii, LOXL4 - lysyl oxidase-like 4, SERPINA3 - serpin peptidase inhibitor, clade a (alpha-1 antiproteinase, antitrypsin), member 3, LGALS8 - lectin, galactoside-binding, soluble, 8, ZG16B - zymogen granule protein 16b, SERPINA12 - serpin peptidase inhibitor, clade a (alpha-1 antiproteinase, antitrypsin), member 12, EBI3 - epstein-barr virus induced 3, CTGF - co…	Component
GO:0005576	extracellular region	3.58e-07	3.61e-05	3.03	14136	827	175	31	[F10 - coagulation factor x, KIAA1199 - kiaa1199, GPX3 - glutathione peroxidase 3 (plasma), FGF11 - fibroblast growth factor 11, PDGFB - platelet-derived growth factor beta polypeptide, CTGF - connective tissue growth factor, CP - ceruloplasmin (ferroxidase), EFEMP2 - egf containing fibulin-like extracellular matrix protein 2, LOXL3 - lysyl oxidase-like 3, ODAM - odontogenic, ameloblast asssociat…	Component
GO:0005788	endoplasmic reticulum lumen	3.72e-05	0.00352	2.26	14136	164	1258	33	[ARSG - arylsulfatase g, F10 - coagulation factor x, ERAP1 - endoplasmic reticulum aminopeptidase 1, MTTP - microsomal triglyceride transfer protein, LEPREL2 - leprecan-like 2, FKBP10 - fk506 binding protein 10, 65 kda, KDELC2 - kdel (lys-asp-glu-leu) containing 2, ARSD - arylsulfatase d, ARSA - arylsulfatase a, CYP2W1 - cytochrome p450, family 2, subfamily w, polypeptide 1, PDIA5 - protein disul…	Component
GO:0031093	platelet alpha granule lumen	4.33e-05	0.00386	4.25	14136	40	1080	13	[VEGFB - vascular endothelial growth factor b, LEFTY2 - left-right determination factor 2, VEGFA - vascular endothelial growth factor a, FN1 - fibronectin 1, TGFB1 - transforming growth factor, beta 1, SERPING1 - serpin peptidase inhibitor, clade g (c1 inhibitor), member 1, PROS1 - protein s (alpha), ALDOA - aldolase a, fructose-bisphosphate, PDGFB - platelet-derived growth factor beta polypeptid…	Component
GO:0034774	secretory granule lumen	8.17e-05	0.00687	3.82	14136	48	1080	14	[VEGFB - vascular endothelial growth factor b, LEFTY2 - left-right determination factor 2, VEGFA - vascular endothelial growth factor a, FN1 - fibronectin 1, TGFB1 - transforming growth factor, beta 1, TF - transferrin, SERPING1 - serpin peptidase inhibitor, clade g (c1 inhibitor), member 1, PROS1 - protein s (alpha), ALDOA - aldolase a, fructose-bisphosphate, PDGFB - platelet-derived growth fact…	Component
GO:0005924	cell-substrate adherens junction	0.000145	0.0116	1.71	14136	362	1390	61	[TRPV4 - transient receptor potential cation channel, subfamily v, member 4, RPL22 - ribosomal protein l22, RPL18 - ribosomal protein l18, ZNF185 - zinc finger protein 185 (lim domain), RPL12 - ribosomal protein l12, RPL7A - ribosomal protein l7a, RPL8 - ribosomal protein l8, RPL6 - ribosomal protein l6, RPL7 - ribosomal protein l7, PCBP2 - poly(rc) binding protein 2, RPL5 - ribosomal protein l5,…	Component
GO:0005925	focal adhesion	0.000173	0.0131	1.71	14136	357	1390	60	[TRPV4 - transient receptor potential cation channel, subfamily v, member 4, RPL22 - ribosomal protein l22, RPL18 - ribosomal protein l18, ZNF185 - zinc finger protein 185 (lim domain), RPL12 - ribosomal protein l12, RPL7A - ribosomal protein l7a, RPL8 - ribosomal protein l8, RPL6 - ribosomal protein l6, RPL7 - ribosomal protein l7, PCBP2 - poly(rc) binding protein 2, RPL5 - ribosomal protein l5,…	Component
GO:0030055	cell-substrate junction	0.000175	0.0126	1.7	14136	365	1390	61	[TRPV4 - transient receptor potential cation channel, subfamily v, member 4, RPL22 - ribosomal protein l22, RPL18 - ribosomal protein l18, ZNF185 - zinc finger protein 185 (lim domain), RPL12 - ribosomal protein l12, RPL7A - ribosomal protein l7a, RPL8 - ribosomal protein l8, RPL6 - ribosomal protein l6, RPL7 - ribosomal protein l7, PCBP2 - poly(rc) binding protein 2, RPL5 - ribosomal protein l5,…	Component
GO:0005912	adherens junction	0.000308	0.0212	1.63	14136	419	1390	67	[TRPV4 - transient receptor potential cation channel, subfamily v, member 4, RPL22 - ribosomal protein l22, RPL18 - ribosomal protein l18, ZNF185 - zinc finger protein 185 (lim domain), RPL12 - ribosomal protein l12, RPL7A - ribosomal protein l7a, RPL8 - ribosomal protein l8, RPL6 - ribosomal protein l6, RPL7 - ribosomal protein l7, PCBP2 - poly(rc) binding protein 2, RPL5 - ribosomal protein l5,…	Component
GO:0097169	AIM2 inflammasome complex	0.00031	0.0204	76.41	14136	2	185	2	[CASP4 - caspase 4, apoptosis-related cysteine peptidase, PYCARD - pyd and card domain containing]	Component
GO:0043233	organelle lumen	0.00049	0.0309	1.49	14136	591	1441	90	[F10 - coagulation factor x, ARSG - arylsulfatase g, ERAP1 - endoplasmic reticulum aminopeptidase 1, MTTP - microsomal triglyceride transfer protein, FN1 - fibronectin 1, TCN2 - transcobalamin ii, MCCC1 - methylcrotonoyl-coa carboxylase 1 (alpha), PSAP - prosaposin, FABP1 - fatty acid binding protein 1, liver, CYP2W1 - cytochrome p450, family 2, subfamily w, polypeptide 1, PDIA5 - protein disulfi…	Component
GO:0031974	membrane-enclosed lumen	0.000529	0.032	1.47	14136	648	1441	97	[ERAP1 - endoplasmic reticulum aminopeptidase 1, MCCC1 - methylcrotonoyl-coa carboxylase 1 (alpha), FN1 - fibronectin 1, TCN2 - transcobalamin ii, PSAP - prosaposin, CYP2W1 - cytochrome p450, family 2, subfamily w, polypeptide 1, PDIA5 - protein disulfide isomerase family a, member 5, CD74 - cd74 molecule, major histocompatibility complex, class ii invariant chain, CES2 - carboxylesterase 2, HRC …	Component
GO:0060987	lipid tube	0.000778	0.0453	1285.09	14136	1	11	1	[BIN1 - bridging integrator 1]	Component
GO:0070161	anchoring junction	0.000923	0.0517	1.57	14136	434	1390	67	[TRPV4 - transient receptor potential cation channel, subfamily v, member 4, RPL22 - ribosomal protein l22, RPL18 - ribosomal protein l18, ZNF185 - zinc finger protein 185 (lim domain), RPL12 - ribosomal protein l12, RPL7A - ribosomal protein l7a, RPL8 - ribosomal protein l8, RPL6 - ribosomal protein l6, RPL7 - ribosomal protein l7, PCBP2 - poly(rc) binding protein 2, RPL5 - ribosomal protein l5,…	Component
GO:0019083	viral transcription	9.45e-33	1.21e-28	5.59	14136	104	1532	63	[RPL26 - ribosomal protein l26, RPL24 - ribosomal protein l24, RPL23A - ribosomal protein l23a, RPL22 - ribosomal protein l22, RPL18A - ribosomal protein l18a, RPL18 - ribosomal protein l18, NUP107 - nucleoporin 107kda, RPL15 - ribosomal protein l15, RPL12 - ribosomal protein l12, RPL11 - ribosomal protein l11, RPL10 - ribosomal protein l10, RPL7A - ribosomal protein l7a, RPL8 - ribosomal protein…	Process
GO:0006614	SRP-dependent cotranslational protein targeting to membrane	1.03e-32	6.58e-29	5.66	14136	101	1532	62	[RPL26 - ribosomal protein l26, RPL24 - ribosomal protein l24, RPL23A - ribosomal protein l23a, RPL22 - ribosomal protein l22, RPL18A - ribosomal protein l18a, RPL18 - ribosomal protein l18, RPL15 - ribosomal protein l15, RPL12 - ribosomal protein l12, RPL11 - ribosomal protein l11, RPL10 - ribosomal protein l10, RPL7A - ribosomal protein l7a, RPL8 - ribosomal protein l8, RPL6 - ribosomal protein…	Process
GO:0000184	nuclear-transcribed mRNA catabolic process, nonsense-mediated decay	1.87e-32	7.97e-29	5.47	14136	108	1532	64	[RPL26 - ribosomal protein l26, RPL24 - ribosomal protein l24, NCBP2 - nuclear cap binding protein subunit 2, 20kda, RPL23A - ribosomal protein l23a, RPL22 - ribosomal protein l22, RPL18A - ribosomal protein l18a, RPL18 - ribosomal protein l18, RPL15 - ribosomal protein l15, RPL12 - ribosomal protein l12, RPL11 - ribosomal protein l11, RPL10 - ribosomal protein l10, RPL7A - ribosomal protein l7a,…	Process
GO:0006613	cotranslational protein targeting to membrane	5.42e-32	1.73e-28	5.55	14136	103	1532	62	[RPL26 - ribosomal protein l26, RPL24 - ribosomal protein l24, RPL23A - ribosomal protein l23a, RPL22 - ribosomal protein l22, RPL18A - ribosomal protein l18a, RPL18 - ribosomal protein l18, RPL15 - ribosomal protein l15, RPL12 - ribosomal protein l12, RPL11 - ribosomal protein l11, RPL10 - ribosomal protein l10, RPL7A - ribosomal protein l7a, RPL8 - ribosomal protein l8, RPL6 - ribosomal protein…	Process
GO:0045047	protein targeting to ER	2.69e-31	6.86e-28	5.45	14136	105	1532	62	[RPL26 - ribosomal protein l26, RPL24 - ribosomal protein l24, RPL23A - ribosomal protein l23a, RPL22 - ribosomal protein l22, RPL18A - ribosomal protein l18a, RPL18 - ribosomal protein l18, RPL15 - ribosomal protein l15, RPL12 - ribosomal protein l12, RPL11 - ribosomal protein l11, RPL10 - ribosomal protein l10, RPL7A - ribosomal protein l7a, RPL8 - ribosomal protein l8, RPL6 - ribosomal protein…	Process
GO:0072599	establishment of protein localization to endoplasmic reticulum	2.68e-30	5.71e-27	5.3	14136	108	1532	62	[RPL26 - ribosomal protein l26, RPL24 - ribosomal protein l24, RPL23A - ribosomal protein l23a, RPL22 - ribosomal protein l22, RPL18A - ribosomal protein l18a, RPL18 - ribosomal protein l18, RPL15 - ribosomal protein l15, RPL12 - ribosomal protein l12, RPL11 - ribosomal protein l11, RPL10 - ribosomal protein l10, RPL7A - ribosomal protein l7a, RPL8 - ribosomal protein l8, RPL6 - ribosomal protein…	Process
GO:0070972	protein localization to endoplasmic reticulum	1.86e-29	3.39e-26	5.1	14136	114	1532	63	[RPL26 - ribosomal protein l26, RPL24 - ribosomal protein l24, RPL23A - ribosomal protein l23a, RPL22 - ribosomal protein l22, RPL18A - ribosomal protein l18a, RPL18 - ribosomal protein l18, RPL15 - ribosomal protein l15, RPL12 - ribosomal protein l12, RPL11 - ribosomal protein l11, RPL10 - ribosomal protein l10, RPL7A - ribosomal protein l7a, RPL8 - ribosomal protein l8, RPL6 - ribosomal protein…	Process
GO:0000956	nuclear-transcribed mRNA catabolic process	1.48e-25	2.35e-22	4.03	14136	167	1532	73	[RPL26 - ribosomal protein l26, RPL24 - ribosomal protein l24, NCBP2 - nuclear cap binding protein subunit 2, 20kda, DDX6 - dead (asp-glu-ala-asp) box helicase 6, RPL23A - ribosomal protein l23a, RPL22 - ribosomal protein l22, RPL18A - ribosomal protein l18a, RPL18 - ribosomal protein l18, RPL15 - ribosomal protein l15, CNOT6L - ccr4-not transcription complex, subunit 6-like, RPL12 - ribosomal pr…	Process
GO:0019058	viral life cycle	2.66e-25	3.77e-22	4.44	14136	133	1532	64	[RPL26 - ribosomal protein l26, RPL24 - ribosomal protein l24, RPL23A - ribosomal protein l23a, RPL22 - ribosomal protein l22, RPL18A - ribosomal protein l18a, RPL18 - ribosomal protein l18, NUP107 - nucleoporin 107kda, RPL15 - ribosomal protein l15, RPL12 - ribosomal protein l12, RPL11 - ribosomal protein l11, RPL10 - ribosomal protein l10, RPL7A - ribosomal protein l7a, RPL8 - ribosomal protein…	Process
GO:0006402	mRNA catabolic process	5.04e-24	6.44e-21	3.81	14136	179	1532	74	[RPL26 - ribosomal protein l26, RPL24 - ribosomal protein l24, NCBP2 - nuclear cap binding protein subunit 2, 20kda, DDX6 - dead (asp-glu-ala-asp) box helicase 6, RPL23A - ribosomal protein l23a, RPL22 - ribosomal protein l22, RPL18A - ribosomal protein l18a, RPL18 - ribosomal protein l18, RPL15 - ribosomal protein l15, CNOT6L - ccr4-not transcription complex, subunit 6-like, RPL12 - ribosomal pr…	Process
GO:0006612	protein targeting to membrane	1.91e-22	2.22e-19	3.95	14136	154	1532	66	[RPL26 - ribosomal protein l26, RPL24 - ribosomal protein l24, RPL23A - ribosomal protein l23a, RPL22 - ribosomal protein l22, RPL18A - ribosomal protein l18a, RPL18 - ribosomal protein l18, RPL15 - ribosomal protein l15, RPL12 - ribosomal protein l12, RPL11 - ribosomal protein l11, RPL10 - ribosomal protein l10, RPL7A - ribosomal protein l7a, RPL8 - ribosomal protein l8, RPL6 - ribosomal protein…	Process
GO:0006401	RNA catabolic process	2.09e-21	2.23e-18	3.45	14136	203	1532	76	[RPL26 - ribosomal protein l26, RPL24 - ribosomal protein l24, NCBP2 - nuclear cap binding protein subunit 2, 20kda, DDX6 - dead (asp-glu-ala-asp) box helicase 6, RPL23A - ribosomal protein l23a, RPL22 - ribosomal protein l22, RPL18A - ribosomal protein l18a, RPL18 - ribosomal protein l18, CNOT6L - ccr4-not transcription complex, subunit 6-like, RPL15 - ribosomal protein l15, RPL12 - ribosomal pr…	Process
GO:0006414	translational elongation	2.05e-18	2.01e-15	3.43	14136	174	1562	66	[RPL26 - ribosomal protein l26, RPL24 - ribosomal protein l24, RPL23A - ribosomal protein l23a, RPL22 - ribosomal protein l22, RPL18A - ribosomal protein l18a, RPL18 - ribosomal protein l18, RPL15 - ribosomal protein l15, RPL12 - ribosomal protein l12, RPL11 - ribosomal protein l11, RPL10 - ribosomal protein l10, RPL7A - ribosomal protein l7a, RPL8 - ribosomal protein l8, RPL6 - ribosomal protein…	Process
GO:0006415	translational termination	2.15e-18	1.96e-15	3.54	14136	161	1562	63	[RPL26 - ribosomal protein l26, RPL24 - ribosomal protein l24, RPL23A - ribosomal protein l23a, RPL22 - ribosomal protein l22, RPL18A - ribosomal protein l18a, RPL18 - ribosomal protein l18, RPL15 - ribosomal protein l15, RPL12 - ribosomal protein l12, RPL11 - ribosomal protein l11, RPL10 - ribosomal protein l10, RPL7A - ribosomal protein l7a, RPL8 - ribosomal protein l8, RPL6 - ribosomal protein…	Process
GO:0006413	translational initiation	1.41e-17	1.2e-14	3.15	14136	207	1562	72	[RPL26 - ribosomal protein l26, RPL24 - ribosomal protein l24, RPL23A - ribosomal protein l23a, RPL22 - ribosomal protein l22, RPL18A - ribosomal protein l18a, RPL18 - ribosomal protein l18, RPL15 - ribosomal protein l15, RPL12 - ribosomal protein l12, RPL11 - ribosomal protein l11, EIF3D - eukaryotic translation initiation factor 3, subunit d, RPL10 - ribosomal protein l10, RPL7A - ribosomal pro…	Process
GO:0044270	cellular nitrogen compound catabolic process	1.64e-16	1.31e-13	2.59	14136	338	1532	95	[RPL26 - ribosomal protein l26, RPL24 - ribosomal protein l24, NCBP2 - nuclear cap binding protein subunit 2, 20kda, DDX6 - dead (asp-glu-ala-asp) box helicase 6, RPL23A - ribosomal protein l23a, RPL22 - ribosomal protein l22, RPL18A - ribosomal protein l18a, RPL18 - ribosomal protein l18, CNOT6L - ccr4-not transcription complex, subunit 6-like, RPL15 - ribosomal protein l15, RPL12 - ribosomal pr…	Process
GO:0090150	establishment of protein localization to membrane	1.91e-16	1.43e-13	3.01	14136	224	1532	73	[RPL26 - ribosomal protein l26, RPL24 - ribosomal protein l24, RPL23A - ribosomal protein l23a, RPL22 - ribosomal protein l22, RPL18A - ribosomal protein l18a, RPL18 - ribosomal protein l18, BRAF - v-raf murine sarcoma viral oncogene homolog b, RPL15 - ribosomal protein l15, RPL12 - ribosomal protein l12, RPL11 - ribosomal protein l11, RPL10 - ribosomal protein l10, RPL7A - ribosomal protein l7a,…	Process
GO:0034655	nucleobase-containing compound catabolic process	3.92e-16	2.78e-13	2.67	14136	304	1532	88	[RPL26 - ribosomal protein l26, RPL24 - ribosomal protein l24, NCBP2 - nuclear cap binding protein subunit 2, 20kda, DDX6 - dead (asp-glu-ala-asp) box helicase 6, RPL23A - ribosomal protein l23a, RPL22 - ribosomal protein l22, RPL18A - ribosomal protein l18a, RPL18 - ribosomal protein l18, CNOT6L - ccr4-not transcription complex, subunit 6-like, RPL15 - ribosomal protein l15, RPL12 - ribosomal pr…	Process
GO:0019439	aromatic compound catabolic process	7.65e-16	5.14e-13	2.54	14136	345	1532	95	[RPL26 - ribosomal protein l26, RPL24 - ribosomal protein l24, NCBP2 - nuclear cap binding protein subunit 2, 20kda, DDX6 - dead (asp-glu-ala-asp) box helicase 6, RPL23A - ribosomal protein l23a, RPL22 - ribosomal protein l22, RPL18A - ribosomal protein l18a, RPL18 - ribosomal protein l18, CNOT6L - ccr4-not transcription complex, subunit 6-like, RPL15 - ribosomal protein l15, RPL12 - ribosomal pr…	Process
GO:0072594	establishment of protein localization to organelle	1.28e-15	8.18e-13	2.68	14136	293	1532	85	[RPL26 - ribosomal protein l26, RPL24 - ribosomal protein l24, RPL23A - ribosomal protein l23a, RPL22 - ribosomal protein l22, RPL18A - ribosomal protein l18a, RPL18 - ribosomal protein l18, RPL15 - ribosomal protein l15, RPL12 - ribosomal protein l12, RPL11 - ribosomal protein l11, RPL10 - ribosomal protein l10, RPL7A - ribosomal protein l7a, RPL8 - ribosomal protein l8, PEX2 - peroxisomal bioge…	Process
GO:0043624	cellular protein complex disassembly	1.47e-15	8.95e-13	3.15	14136	184	1562	64	[RPL26 - ribosomal protein l26, RPL24 - ribosomal protein l24, RPL23A - ribosomal protein l23a, RPL22 - ribosomal protein l22, RPL18A - ribosomal protein l18a, RPL18 - ribosomal protein l18, RPL15 - ribosomal protein l15, RPL12 - ribosomal protein l12, RPL11 - ribosomal protein l11, RPL10 - ribosomal protein l10, STMN3 - stathmin-like 3, RPL7A - ribosomal protein l7a, RPL8 - ribosomal protein l8,…	Process
GO:0046700	heterocycle catabolic process	1.47e-15	8.55e-13	2.55	14136	337	1532	93	[RPL26 - ribosomal protein l26, RPL24 - ribosomal protein l24, NCBP2 - nuclear cap binding protein subunit 2, 20kda, DDX6 - dead (asp-glu-ala-asp) box helicase 6, RPL23A - ribosomal protein l23a, RPL22 - ribosomal protein l22, RPL18A - ribosomal protein l18a, RPL18 - ribosomal protein l18, CNOT6L - ccr4-not transcription complex, subunit 6-like, RPL15 - ribosomal protein l15, RPL12 - ribosomal pr…	Process
GO:0043241	protein complex disassembly	3.44e-15	1.91e-12	3.02	14136	201	1562	67	[RPL26 - ribosomal protein l26, RPL24 - ribosomal protein l24, RPL23A - ribosomal protein l23a, RPL22 - ribosomal protein l22, RPL18A - ribosomal protein l18a, RPL18 - ribosomal protein l18, RPL15 - ribosomal protein l15, RPL12 - ribosomal protein l12, RPL11 - ribosomal protein l11, STMN3 - stathmin-like 3, RPL10 - ribosomal protein l10, RPL7A - ribosomal protein l7a, RPL8 - ribosomal protein l8,…	Process
GO:1901361	organic cyclic compound catabolic process	7.78e-15	4.13e-12	2.42	14136	373	1532	98	[NCBP2 - nuclear cap binding protein subunit 2, 20kda, DDX6 - dead (asp-glu-ala-asp) box helicase 6, XRN1 - 5'-3' exoribonuclease 1, APOBEC3C - apolipoprotein b mrna editing enzyme, catalytic polypeptide-like 3c, NEIL1 - nei endonuclease viii-like 1 (e. coli), RPL35 - ribosomal protein l35, ENTPD2 - ectonucleoside triphosphate diphosphohydrolase 2, EIF4A2 - eukaryotic translation initiation facto…	Process
GO:0032984	macromolecular complex disassembly	8.61e-15	4.4e-12	2.94	14136	209	1562	68	[RPL26 - ribosomal protein l26, RPL24 - ribosomal protein l24, RPL23A - ribosomal protein l23a, RPL22 - ribosomal protein l22, RPL18A - ribosomal protein l18a, RPL18 - ribosomal protein l18, RPL15 - ribosomal protein l15, RPL12 - ribosomal protein l12, RPL11 - ribosomal protein l11, STMN3 - stathmin-like 3, RPL10 - ribosomal protein l10, RPL7A - ribosomal protein l7a, RPL8 - ribosomal protein l8,…	Process
GO:0072657	protein localization to membrane	1.12e-14	5.48e-12	2.94	14136	286	1194	71	[RPL26 - ribosomal protein l26, EMP2 - epithelial membrane protein 2, RPL24 - ribosomal protein l24, RELN - reelin, RPL23A - ribosomal protein l23a, RPL22 - ribosomal protein l22, RPL18A - ribosomal protein l18a, RPL15 - ribosomal protein l15, MADCAM1 - mucosal vascular addressin cell adhesion molecule 1, RPL11 - ribosomal protein l11, RPL7A - ribosomal protein l7a, SHANK3 - sh3 and multiple anky…	Process
GO:0006412	translation	1.25e-14	5.9e-12	2.69	14136	266	1562	79	[RPL26 - ribosomal protein l26, RPL24 - ribosomal protein l24, RPL23A - ribosomal protein l23a, RPL22 - ribosomal protein l22, RPL18A - ribosomal protein l18a, RPL18 - ribosomal protein l18, RPL15 - ribosomal protein l15, RPL12 - ribosomal protein l12, RPL11 - ribosomal protein l11, EIF3D - eukaryotic translation initiation factor 3, subunit d, RPL10 - ribosomal protein l10, RPL7A - ribosomal pro…	Process
GO:0006605	protein targeting	1.39e-14	6.32e-12	2.57	14136	280	1532	78	[RPL26 - ribosomal protein l26, RPL24 - ribosomal protein l24, RPL23A - ribosomal protein l23a, RPL22 - ribosomal protein l22, RPL18A - ribosomal protein l18a, RPL18 - ribosomal protein l18, RPL15 - ribosomal protein l15, RPL12 - ribosomal protein l12, RPL11 - ribosomal protein l11, RPL10 - ribosomal protein l10, RPL7A - ribosomal protein l7a, RPL8 - ribosomal protein l8, PEX2 - peroxisomal bioge…	Process
GO:0033365	protein localization to organelle	2.83e-13	1.25e-10	2.21	14136	400	1532	96	[RPL26 - ribosomal protein l26, RPL24 - ribosomal protein l24, TTC21B - tetratricopeptide repeat domain 21b, RPL23A - ribosomal protein l23a, RPL22 - ribosomal protein l22, RPL18A - ribosomal protein l18a, RPL18 - ribosomal protein l18, RPL15 - ribosomal protein l15, RPL12 - ribosomal protein l12, RPL11 - ribosomal protein l11, RPL10 - ribosomal protein l10, RPL7A - ribosomal protein l7a, RPL8 - …	Process
GO:0009056	catabolic process	1.05e-11	4.46e-09	1.56	14136	1365	1532	231	[NCBP2 - nuclear cap binding protein subunit 2, 20kda, BNIP3 - bcl2/adenovirus e1b 19kda interacting protein 3, BNIP3L - bcl2/adenovirus e1b 19kda interacting protein 3-like, MCCC1 - methylcrotonoyl-coa carboxylase 1 (alpha), CYP2W1 - cytochrome p450, family 2, subfamily w, polypeptide 1, CES2 - carboxylesterase 2, LDHA - lactate dehydrogenase a, ENO1 - enolase 1, (alpha), ACADVL - acyl-coa dehyd…	Process
GO:1901575	organic substance catabolic process	7.06e-11	2.9e-08	1.58	14136	1188	1532	204	[BNIP3 - bcl2/adenovirus e1b 19kda interacting protein 3, NCBP2 - nuclear cap binding protein subunit 2, 20kda, BNIP3L - bcl2/adenovirus e1b 19kda interacting protein 3-like, MCCC1 - methylcrotonoyl-coa carboxylase 1 (alpha), LDHA - lactate dehydrogenase a, ACADVL - acyl-coa dehydrogenase, very long chain, MIOX - myo-inositol oxygenase, ENO1 - enolase 1, (alpha), CPT2 - carnitine palmitoyltransfe…	Process
GO:0034613	cellular protein localization	2.18e-09	8.68e-07	1.77	14136	624	1532	120	[EMP2 - epithelial membrane protein 2, RELN - reelin, HEPACAM - hepatic and glial cell adhesion molecule, MADCAM1 - mucosal vascular addressin cell adhesion molecule 1, ABL2 - c-abl oncogene 2, non-receptor tyrosine kinase, TOLLIP - toll interacting protein, AGRN - agrin, RAB40B - rab40b, member ras oncogene family, TUB - tubby bipartite transcription factor, ATG9A - autophagy related 9a, RPL35 -…	Process
GO:0070727	cellular macromolecule localization	4.3e-09	1.66e-06	1.75	14136	631	1532	120	[EMP2 - epithelial membrane protein 2, RELN - reelin, HEPACAM - hepatic and glial cell adhesion molecule, MADCAM1 - mucosal vascular addressin cell adhesion molecule 1, ABL2 - c-abl oncogene 2, non-receptor tyrosine kinase, AGRN - agrin, TOLLIP - toll interacting protein, RAB40B - rab40b, member ras oncogene family, TUB - tubby bipartite transcription factor, ATG9A - autophagy related 9a, RPL35 -…	Process
GO:0044248	cellular catabolic process	5.55e-09	2.08e-06	1.54	14136	1118	1532	187	[GSTM2 - glutathione s-transferase mu 2 (muscle), NCBP2 - nuclear cap binding protein subunit 2, 20kda, BNIP3 - bcl2/adenovirus e1b 19kda interacting protein 3, DDX6 - dead (asp-glu-ala-asp) box helicase 6, BNIP3L - bcl2/adenovirus e1b 19kda interacting protein 3-like, MCCC1 - methylcrotonoyl-coa carboxylase 1 (alpha), SNX25 - sorting nexin 25, GSTM3 - glutathione s-transferase mu 3 (brain), BIRC…	Process
GO:0016482	cytoplasmic transport	1.03e-08	3.77e-06	1.77	14136	585	1532	112	[EMP2 - epithelial membrane protein 2, NCBP2 - nuclear cap binding protein subunit 2, 20kda, TRAPPC2 - trafficking protein particle complex 2, SRSF12 - serine/arginine-rich splicing factor 12, RPL35 - ribosomal protein l35, SEC22B - sec22 vesicle trafficking protein homolog b (s. cerevisiae) (gene/pseudogene), RNPS1 - rna binding protein s1, serine-rich domain, SORL1 - sortilin-related receptor, …	Process
GO:0022411	cellular component disassembly	1.08e-08	3.83e-06	1.94	14136	430	1456	86	[RPL26 - ribosomal protein l26, RPL24 - ribosomal protein l24, BNIP3 - bcl2/adenovirus e1b 19kda interacting protein 3, WIPI1 - wd repeat domain, phosphoinositide interacting 1, RPL23A - ribosomal protein l23a, FN1 - fibronectin 1, RPL22 - ribosomal protein l22, FNTA - farnesyltransferase, caax box, alpha, BIRC2 - baculoviral iap repeat containing 2, MST4 - serine/threonine protein kinase mst4, R…	Process
GO:0009057	macromolecule catabolic process	1.87e-08	6.44e-06	1.72	14136	702	1390	119	[BNIP3 - bcl2/adenovirus e1b 19kda interacting protein 3, NCBP2 - nuclear cap binding protein subunit 2, 20kda, BNIP3L - bcl2/adenovirus e1b 19kda interacting protein 3-like, DDX6 - dead (asp-glu-ala-asp) box helicase 6, BIRC2 - baculoviral iap repeat containing 2, SNX25 - sorting nexin 25, ENC1 - ectodermal-neural cortex 1 (with btb domain), XRN1 - 5'-3' exoribonuclease 1, WWTR1 - ww domain cont…	Process
GO:0044802	single-organism membrane organization	3.15e-08	1.06e-05	1.89	14136	558	1194	89	[RPL26 - ribosomal protein l26, EMP2 - epithelial membrane protein 2, RPL24 - ribosomal protein l24, RELN - reelin, BNIP3 - bcl2/adenovirus e1b 19kda interacting protein 3, SYP - synaptophysin, BNIP3L - bcl2/adenovirus e1b 19kda interacting protein 3-like, RPL23A - ribosomal protein l23a, RPL22 - ribosomal protein l22, RPL18A - ribosomal protein l18a, SYT8 - synaptotagmin viii, RPL15 - ribosomal …	Process
GO:1902580	single-organism cellular localization	3.52e-08	1.15e-05	1.76	14136	617	1390	107	[EMP2 - epithelial membrane protein 2, RELN - reelin, SYT8 - synaptotagmin viii, MADCAM1 - mucosal vascular addressin cell adhesion molecule 1, AGRN - agrin, RAB40B - rab40b, member ras oncogene family, RPL35 - ribosomal protein l35, SORL1 - sortilin-related receptor, l(dlr class) a repeats containing, TXNIP - thioredoxin interacting protein, PLD2 - phospholipase d2, FGFR2 - fibroblast growth fac…	Process
GO:0044265	cellular macromolecule catabolic process	3.8e-08	1.21e-05	1.78	14136	588	1390	103	[BNIP3 - bcl2/adenovirus e1b 19kda interacting protein 3, NCBP2 - nuclear cap binding protein subunit 2, 20kda, BNIP3L - bcl2/adenovirus e1b 19kda interacting protein 3-like, DDX6 - dead (asp-glu-ala-asp) box helicase 6, BIRC2 - baculoviral iap repeat containing 2, WWTR1 - ww domain containing transcription regulator 1, XRN1 - 5'-3' exoribonuclease 1, PCBP2 - poly(rc) binding protein 2, PSMA1 - p…	Process
GO:0016032	viral process	9.08e-08	2.83e-05	1.72	14136	575	1542	108	[NCBP2 - nuclear cap binding protein subunit 2, 20kda, BNIP3 - bcl2/adenovirus e1b 19kda interacting protein 3, DDX6 - dead (asp-glu-ala-asp) box helicase 6, BNIP3L - bcl2/adenovirus e1b 19kda interacting protein 3-like, APOBEC3C - apolipoprotein b mrna editing enzyme, catalytic polypeptide-like 3c, PC - pyruvate carboxylase, PSMA1 - proteasome (prosome, macropain) subunit, alpha type, 1, RPL35 -…	Process
GO:0044403	symbiosis, encompassing mutualism through parasitism	9.08e-08	2.76e-05	1.72	14136	575	1542	108	[NCBP2 - nuclear cap binding protein subunit 2, 20kda, BNIP3 - bcl2/adenovirus e1b 19kda interacting protein 3, DDX6 - dead (asp-glu-ala-asp) box helicase 6, BNIP3L - bcl2/adenovirus e1b 19kda interacting protein 3-like, APOBEC3C - apolipoprotein b mrna editing enzyme, catalytic polypeptide-like 3c, PC - pyruvate carboxylase, PSMA1 - proteasome (prosome, macropain) subunit, alpha type, 1, RPL35 -…	Process
GO:0044764	multi-organism cellular process	1.42e-07	4.2e-05	1.71	14136	580	1542	108	[NCBP2 - nuclear cap binding protein subunit 2, 20kda, BNIP3 - bcl2/adenovirus e1b 19kda interacting protein 3, DDX6 - dead (asp-glu-ala-asp) box helicase 6, BNIP3L - bcl2/adenovirus e1b 19kda interacting protein 3-like, APOBEC3C - apolipoprotein b mrna editing enzyme, catalytic polypeptide-like 3c, PC - pyruvate carboxylase, PSMA1 - proteasome (prosome, macropain) subunit, alpha type, 1, RPL35 -…	Process
GO:0006886	intracellular protein transport	1.93e-07	5.61e-05	1.72	14136	621	1390	105	[RAB30 - rab30, member ras oncogene family, CD74 - cd74 molecule, major histocompatibility complex, class ii invariant chain, RAB40B - rab40b, member ras oncogene family, GCKR - glucokinase (hexokinase 4) regulator, RPL35 - ribosomal protein l35, ASPSCR1 - alveolar soft part sarcoma chromosome region, candidate 1, ARCN1 - archain 1, RAB2B - rab2b, member ras oncogene family, SORL1 - sortilin-rela…	Process
GO:0006007	glucose catabolic process	2.41e-07	6.82e-05	5.01	14136	28	1512	15	[PGK1 - phosphoglycerate kinase 1, HK1 - hexokinase 1, TPI1 - triosephosphate isomerase 1, HK2 - hexokinase 2, PGAM1 - phosphoglycerate mutase 1 (brain), LRP5 - low density lipoprotein receptor-related protein 5, ALDOA - aldolase a, fructose-bisphosphate, PGAM2 - phosphoglycerate mutase 2 (muscle), ALDOC - aldolase c, fructose-bisphosphate, PFKFB3 - 6-phosphofructo-2-kinase/fructose-2,6-biphospha…	Process
GO:0006735	NADH regeneration	3.21e-07	8.91e-05	5.24	14136	25	1512	14	[PGK1 - phosphoglycerate kinase 1, HK1 - hexokinase 1, TPI1 - triosephosphate isomerase 1, HK2 - hexokinase 2, PGAM1 - phosphoglycerate mutase 1 (brain), ALDOA - aldolase a, fructose-bisphosphate, PGAM2 - phosphoglycerate mutase 2 (muscle), ALDOC - aldolase c, fructose-bisphosphate, PFKFB3 - 6-phosphofructo-2-kinase/fructose-2,6-biphosphatase 3, PFKL - phosphofructokinase, liver, PFKFB4 - 6-phosp…	Process
GO:0061621	canonical glycolysis	3.21e-07	8.72e-05	5.24	14136	25	1512	14	[PGK1 - phosphoglycerate kinase 1, HK1 - hexokinase 1, TPI1 - triosephosphate isomerase 1, HK2 - hexokinase 2, PGAM1 - phosphoglycerate mutase 1 (brain), ALDOA - aldolase a, fructose-bisphosphate, ALDOC - aldolase c, fructose-bisphosphate, PGAM2 - phosphoglycerate mutase 2 (muscle), PFKFB3 - 6-phosphofructo-2-kinase/fructose-2,6-biphosphatase 3, PFKL - phosphofructokinase, liver, PFKFB4 - 6-phosp…	Process
GO:0061620	glycolytic process through glucose-6-phosphate	3.21e-07	8.53e-05	5.24	14136	25	1512	14	[PGK1 - phosphoglycerate kinase 1, HK1 - hexokinase 1, TPI1 - triosephosphate isomerase 1, HK2 - hexokinase 2, PGAM1 - phosphoglycerate mutase 1 (brain), ALDOA - aldolase a, fructose-bisphosphate, PGAM2 - phosphoglycerate mutase 2 (muscle), ALDOC - aldolase c, fructose-bisphosphate, PFKFB3 - 6-phosphofructo-2-kinase/fructose-2,6-biphosphatase 3, PFKL - phosphofructokinase, liver, PFKFB4 - 6-phosp…	Process
GO:0061615	glycolytic process through fructose-6-phosphate	3.21e-07	8.36e-05	5.24	14136	25	1512	14	[PGK1 - phosphoglycerate kinase 1, HK1 - hexokinase 1, TPI1 - triosephosphate isomerase 1, HK2 - hexokinase 2, PGAM1 - phosphoglycerate mutase 1 (brain), ALDOA - aldolase a, fructose-bisphosphate, ALDOC - aldolase c, fructose-bisphosphate, PGAM2 - phosphoglycerate mutase 2 (muscle), PFKFB3 - 6-phosphofructo-2-kinase/fructose-2,6-biphosphatase 3, PFKL - phosphofructokinase, liver, PFKFB4 - 6-phosp…	Process
GO:0019538	protein metabolic process	7.64e-07	0.000195	1.25	14136	3177	1524	428	[LHB - luteinizing hormone beta polypeptide, C9orf3 - chromosome 9 open reading frame 3, MKRN1 - makorin ring finger protein 1, LIMK1 - lim domain kinase 1, PDIA5 - protein disulfide isomerase family a, member 5, GCNT2 - glucosaminyl (n-acetyl) transferase 2, i-branching enzyme (i blood group), ABL2 - c-abl oncogene 2, non-receptor tyrosine kinase, PMM1 - phosphomannomutase 1, RAB40B - rab40b, me…	Process
GO:0044267	cellular protein metabolic process	8.89e-07	0.000222	1.28	14136	2638	1524	364	[LHB - luteinizing hormone beta polypeptide, BNIP3 - bcl2/adenovirus e1b 19kda interacting protein 3, BNIP3L - bcl2/adenovirus e1b 19kda interacting protein 3-like, MKRN1 - makorin ring finger protein 1, MSRB2 - methionine sulfoxide reductase b2, DPY19L3 - dpy-19-like 3 (c. elegans), LIMK1 - lim domain kinase 1, BRAF - v-raf murine sarcoma viral oncogene homolog b, C1GALT1 - core 1 synthase, glyc…	Process
GO:0006096	glycolytic process	2.44e-06	0.000598	4.16	14136	36	1512	16	[PGK1 - phosphoglycerate kinase 1, HK1 - hexokinase 1, TPI1 - triosephosphate isomerase 1, PGM1 - phosphoglucomutase 1, HK2 - hexokinase 2, PGAM1 - phosphoglycerate mutase 1 (brain), ALDOA - aldolase a, fructose-bisphosphate, PGAM2 - phosphoglycerate mutase 2 (muscle), ALDOC - aldolase c, fructose-bisphosphate, PFKFB3 - 6-phosphofructo-2-kinase/fructose-2,6-biphosphatase 3, PFKL - phosphofructoki…	Process
GO:0010467	gene expression	2.6e-06	0.000625	1.54	14136	787	1541	132	[NCBP2 - nuclear cap binding protein subunit 2, 20kda, DDX6 - dead (asp-glu-ala-asp) box helicase 6, POLR3D - polymerase (rna) iii (dna directed) polypeptide d, 44kda, TAF1D - tata box binding protein (tbp)-associated factor, rna polymerase i, d, 41kda, WWTR1 - ww domain containing transcription regulator 1, XRN1 - 5'-3' exoribonuclease 1, NCOR2 - nuclear receptor corepressor 2, PCBP2 - poly(rc) …	Process
GO:0006090	pyruvate metabolic process	3.26e-06	0.00077	3.25	14136	62	1542	22	[PGK1 - phosphoglycerate kinase 1, HK1 - hexokinase 1, PDHX - pyruvate dehydrogenase complex, component x, TPI1 - triosephosphate isomerase 1, PGM1 - phosphoglucomutase 1, HK2 - hexokinase 2, PGAM1 - phosphoglycerate mutase 1 (brain), ALDOA - aldolase a, fructose-bisphosphate, ALDOC - aldolase c, fructose-bisphosphate, PGAM2 - phosphoglycerate mutase 2 (muscle), PFKFB3 - 6-phosphofructo-2-kinase/…	Process
GO:0019318	hexose metabolic process	4.27e-06	0.00099	2.25	14136	159	1542	39	[PRKAA1 - protein kinase, amp-activated, alpha 1 catalytic subunit, PGK1 - phosphoglycerate kinase 1, PRKACB - protein kinase, camp-dependent, catalytic, beta, PRKACA - protein kinase, camp-dependent, catalytic, alpha, TPI1 - triosephosphate isomerase 1, PGM1 - phosphoglucomutase 1, PGAM1 - phosphoglycerate mutase 1 (brain), LRP5 - low density lipoprotein receptor-related protein 5, ALDOA - aldol…	Process
GO:0006006	glucose metabolic process	5.72e-06	0.0013	2.47	14136	126	1542	34	[PRKAA1 - protein kinase, amp-activated, alpha 1 catalytic subunit, PGK1 - phosphoglycerate kinase 1, PRKACB - protein kinase, camp-dependent, catalytic, beta, PRKACA - protein kinase, camp-dependent, catalytic, alpha, TPI1 - triosephosphate isomerase 1, PGM1 - phosphoglucomutase 1, PGAM1 - phosphoglycerate mutase 1 (brain), ALDOA - aldolase a, fructose-bisphosphate, LRP5 - low density lipoprotei…	Process
GO:0061024	membrane organization	6.56e-06	0.00147	1.63	14136	717	1194	99	[EMP2 - epithelial membrane protein 2, BNIP3 - bcl2/adenovirus e1b 19kda interacting protein 3, RELN - reelin, BNIP3L - bcl2/adenovirus e1b 19kda interacting protein 3-like, SYT8 - synaptotagmin viii, MADCAM1 - mucosal vascular addressin cell adhesion molecule 1, ADC - arginine decarboxylase, AGRN - agrin, RAB40B - rab40b, member ras oncogene family, SPAG4 - sperm associated antigen 4, ATG9A - au…	Process
GO:0044419	interspecies interaction between organisms	7.76e-06	0.00171	1.56	14136	663	1542	113	[NCBP2 - nuclear cap binding protein subunit 2, 20kda, BNIP3 - bcl2/adenovirus e1b 19kda interacting protein 3, DDX6 - dead (asp-glu-ala-asp) box helicase 6, BNIP3L - bcl2/adenovirus e1b 19kda interacting protein 3-like, APOBEC3C - apolipoprotein b mrna editing enzyme, catalytic polypeptide-like 3c, PC - pyruvate carboxylase, PSMA1 - proteasome (prosome, macropain) subunit, alpha type, 1, RPL35 -…	Process
GO:0019320	hexose catabolic process	8.09e-06	0.00175	3.7	14136	43	1512	17	[PGK1 - phosphoglycerate kinase 1, HK1 - hexokinase 1, TPI1 - triosephosphate isomerase 1, PGM1 - phosphoglucomutase 1, HK2 - hexokinase 2, PGAM1 - phosphoglycerate mutase 1 (brain), ALDOA - aldolase a, fructose-bisphosphate, LRP5 - low density lipoprotein receptor-related protein 5, PGAM2 - phosphoglycerate mutase 2 (muscle), ALDOC - aldolase c, fructose-bisphosphate, PFKFB3 - 6-phosphofructo-2-…	Process
GO:0019674	NAD metabolic process	1.46e-05	0.0031	3.43	14136	49	1512	18	[PGK1 - phosphoglycerate kinase 1, HK1 - hexokinase 1, NMRK1 - nicotinamide riboside kinase 1, TPI1 - triosephosphate isomerase 1, HK2 - hexokinase 2, NADSYN1 - nad synthetase 1, PGAM1 - phosphoglycerate mutase 1 (brain), ALDOA - aldolase a, fructose-bisphosphate, ALDOC - aldolase c, fructose-bisphosphate, PGAM2 - phosphoglycerate mutase 2 (muscle), PFKFB3 - 6-phosphofructo-2-kinase/fructose-2,6-…	Process
GO:0051641	cellular localization	1.5e-05	0.00314	1.51	14136	850	1390	126	[EMP2 - epithelial membrane protein 2, RELN - reelin, SYT8 - synaptotagmin viii, HEPACAM - hepatic and glial cell adhesion molecule, MADCAM1 - mucosal vascular addressin cell adhesion molecule 1, AGRN - agrin, TOLLIP - toll interacting protein, RAB40B - rab40b, member ras oncogene family, TUB - tubby bipartite transcription factor, ATG9A - autophagy related 9a, RPL35 - ribosomal protein l35, SORL…	Process
GO:0006952	defense response	1.59e-05	0.00327	1.55	14136	931	1118	114	[BNIP3 - bcl2/adenovirus e1b 19kda interacting protein 3, PXK - px domain containing serine/threonine kinase, BNIP3L - bcl2/adenovirus e1b 19kda interacting protein 3-like, FN1 - fibronectin 1, PLAC8 - placenta-specific 8, SERPINA3 - serpin peptidase inhibitor, clade a (alpha-1 antiproteinase, antitrypsin), member 3, BIRC3 - baculoviral iap repeat containing 3, BIRC2 - baculoviral iap repeat cont…	Process
GO:0016071	mRNA metabolic process	1.61e-05	0.00326	1.86	14136	499	946	62	[RPL26 - ribosomal protein l26, RPL24 - ribosomal protein l24, NCBP2 - nuclear cap binding protein subunit 2, 20kda, RPL23A - ribosomal protein l23a, RPL22 - ribosomal protein l22, RPL18A - ribosomal protein l18a, MBNL2 - muscleblind-like splicing regulator 2, SREK1IP1 - srek1-interacting protein 1, RPL15 - ribosomal protein l15, CNOT6L - ccr4-not transcription complex, subunit 6-like, RPL11 - ri…	Process
GO:1901605	alpha-amino acid metabolic process	1.64e-05	0.00326	2.75	14136	210	637	26	[SLC27A1 - solute carrier family 27 (fatty acid transporter), member 1, SLC6A8 - solute carrier family 6 (neurotransmitter transporter), member 8, MCCC1 - methylcrotonoyl-coa carboxylase 1 (alpha), STAT5B - signal transducer and activator of transcription 5b, DTD2 - d-tyrosyl-trna deacylase 2 (putative), ADSSL1 - adenylosuccinate synthase like 1, LPCAT4 - lysophosphatidylcholine acyltransferase 4…	Process
GO:0051704	multi-organism process	2.15e-05	0.00422	1.42	14136	1032	1542	160	[IFITM1 - interferon induced transmembrane protein 1, NCBP2 - nuclear cap binding protein subunit 2, 20kda, ERAP1 - endoplasmic reticulum aminopeptidase 1, BNIP3 - bcl2/adenovirus e1b 19kda interacting protein 3, DDX6 - dead (asp-glu-ala-asp) box helicase 6, BNIP3L - bcl2/adenovirus e1b 19kda interacting protein 3-like, PLAC8 - placenta-specific 8, PHF21A - phd finger protein 21a, POLR3D - polyme…	Process
GO:0006734	NADH metabolic process	2.37e-05	0.00457	3.97	14136	33	1512	14	[PGK1 - phosphoglycerate kinase 1, HK1 - hexokinase 1, TPI1 - triosephosphate isomerase 1, HK2 - hexokinase 2, PGAM1 - phosphoglycerate mutase 1 (brain), ALDOA - aldolase a, fructose-bisphosphate, ALDOC - aldolase c, fructose-bisphosphate, PGAM2 - phosphoglycerate mutase 2 (muscle), PFKFB3 - 6-phosphofructo-2-kinase/fructose-2,6-biphosphatase 3, PFKL - phosphofructokinase, liver, PFKFB4 - 6-phosp…	Process
GO:0070482	response to oxygen levels	3.76e-05	0.00715	2.64	14136	221	630	26	[BNIP3 - bcl2/adenovirus e1b 19kda interacting protein 3, BIRC2 - baculoviral iap repeat containing 2, SLC6A4 - solute carrier family 6 (neurotransmitter transporter), member 4, FABP1 - fatty acid binding protein 1, liver, PDGFRB - platelet-derived growth factor receptor, beta polypeptide, STAT5B - signal transducer and activator of transcription 5b, ALDOC - aldolase c, fructose-bisphosphate, PDG…	Process
GO:2001212	regulation of vasculogenesis	3.84e-05	0.0072	28.7	14136	10	197	4	[EMP2 - epithelial membrane protein 2, RAMP2 - receptor (g protein-coupled) activity modifying protein 2, HEY1 - hairy/enhancer-of-split related with yrpw motif 1, ADM - adrenomedullin]	Process
GO:0046365	monosaccharide catabolic process	4.53e-05	0.00837	3.75	14136	48	1177	15	[PGK1 - phosphoglycerate kinase 1, TPI1 - triosephosphate isomerase 1, PGM1 - phosphoglucomutase 1, HK2 - hexokinase 2, PGAM1 - phosphoglycerate mutase 1 (brain), LRP5 - low density lipoprotein receptor-related protein 5, ALDOA - aldolase a, fructose-bisphosphate, ALDOC - aldolase c, fructose-bisphosphate, PGAM2 - phosphoglycerate mutase 2 (muscle), PFKL - phosphofructokinase, liver, PFKFB4 - 6-p…	Process
GO:0005996	monosaccharide metabolic process	4.61e-05	0.00841	2.01	14136	187	1542	41	[PRKAA1 - protein kinase, amp-activated, alpha 1 catalytic subunit, PGK1 - phosphoglycerate kinase 1, PRKACB - protein kinase, camp-dependent, catalytic, beta, PRKACA - protein kinase, camp-dependent, catalytic, alpha, TPI1 - triosephosphate isomerase 1, PGM1 - phosphoglucomutase 1, PGAM1 - phosphoglycerate mutase 1 (brain), ALDOA - aldolase a, fructose-bisphosphate, LRP5 - low density lipoprotei…	Process
GO:0016052	carbohydrate catabolic process	4.67e-05	0.00839	2.59	14136	94	1512	26	[PGK1 - phosphoglycerate kinase 1, TPI1 - triosephosphate isomerase 1, PGM1 - phosphoglucomutase 1, PGAM1 - phosphoglycerate mutase 1 (brain), ALDOA - aldolase a, fructose-bisphosphate, LRP5 - low density lipoprotein receptor-related protein 5, PGAM2 - phosphoglycerate mutase 2 (muscle), ALDOC - aldolase c, fructose-bisphosphate, PHKA2 - phosphorylase kinase, alpha 2 (liver), KHK - ketohexokinase…	Process
GO:0044724	single-organism carbohydrate catabolic process	6.4e-05	0.0113	2.6	14136	90	1512	25	[PGK1 - phosphoglycerate kinase 1, TPI1 - triosephosphate isomerase 1, PGM1 - phosphoglucomutase 1, PGAM1 - phosphoglycerate mutase 1 (brain), LRP5 - low density lipoprotein receptor-related protein 5, ALDOA - aldolase a, fructose-bisphosphate, PGAM2 - phosphoglycerate mutase 2 (muscle), ALDOC - aldolase c, fructose-bisphosphate, PHKA2 - phosphorylase kinase, alpha 2 (liver), KHK - ketohexokinase…	Process
GO:0019216	regulation of lipid metabolic process	6.47e-05	0.0113	1.95	14136	218	1465	44	[PRKAA2 - protein kinase, amp-activated, alpha 2 catalytic subunit, PRKAA1 - protein kinase, amp-activated, alpha 1 catalytic subunit, SLC27A1 - solute carrier family 27 (fatty acid transporter), member 1, PIK3IP1 - phosphoinositide-3-kinase interacting protein 1, SERPINA3 - serpin peptidase inhibitor, clade a (alpha-1 antiproteinase, antitrypsin), member 3, PDHX - pyruvate dehydrogenase complex,…	Process
GO:1902582	single-organism intracellular transport	6.7e-05	0.0116	1.45	14136	916	1393	131	[EMP2 - epithelial membrane protein 2, NCBP2 - nuclear cap binding protein subunit 2, 20kda, TRAPPC2 - trafficking protein particle complex 2, IFT46 - intraflagellar transport 46 homolog (chlamydomonas), GCKR - glucokinase (hexokinase 4) regulator, CPT2 - carnitine palmitoyltransferase 2, RPL35 - ribosomal protein l35, MYO10 - myosin x, CPT1A - carnitine palmitoyltransferase 1a (liver), SCYL1 - s…	Process
GO:0070672	response to interleukin-15	7.61e-05	0.013	29.39	14136	3	481	3	[JAK3 - janus kinase 3, ACSL4 - acyl-coa synthetase long-chain family member 4, STAT5B - signal transducer and activator of transcription 5b]	Process
GO:0051649	establishment of localization in cell	8.06e-05	0.0135	1.34	14136	1474	1393	195	[EMP2 - epithelial membrane protein 2, NCBP2 - nuclear cap binding protein subunit 2, 20kda, IFT46 - intraflagellar transport 46 homolog (chlamydomonas), HABP4 - hyaluronan binding protein 4, RAB40B - rab40b, member ras oncogene family, GCKR - glucokinase (hexokinase 4) regulator, CPT2 - carnitine palmitoyltransferase 2, CPT1A - carnitine palmitoyltransferase 1a (liver), MYO10 - myosin x, TUBA4A …	Process
GO:1901564	organonitrogen compound metabolic process	9.77e-05	0.0162	1.44	14136	1085	1184	131	[GSTM2 - glutathione s-transferase mu 2 (muscle), SLC27A1 - solute carrier family 27 (fatty acid transporter), member 1, LHB - luteinizing hormone beta polypeptide, GSTA4 - glutathione s-transferase alpha 4, TCN2 - transcobalamin ii, MCCC1 - methylcrotonoyl-coa carboxylase 1 (alpha), GSTM3 - glutathione s-transferase mu 3 (brain), PNPO - pyridoxamine 5'-phosphate oxidase, CERK - ceramide kinase, …	Process
GO:0048545	response to steroid hormone	0.000103	0.0168	6.06	14136	259	81	9	[CTGF - connective tissue growth factor, LOX - lysyl oxidase, FOS - fbj murine osteosarcoma viral oncogene homolog, RAMP2 - receptor (g protein-coupled) activity modifying protein 2, TSPO - translocator protein (18kda), HEY1 - hairy/enhancer-of-split related with yrpw motif 1, CD24 - cd24 molecule, CA9 - carbonic anhydrase ix, ABCA2 - atp-binding cassette, sub-family a (abc1), member 2]	Process
GO:0006600	creatine metabolic process	0.000106	0.0172	12.6	14136	10	561	5	[CKMT2 - creatine kinase, mitochondrial 2 (sarcomeric), SLC6A8 - solute carrier family 6 (neurotransmitter transporter), member 8, GATM - glycine amidinotransferase (l-arginine:glycine amidinotransferase), CKB - creatine kinase, brain, STAT5B - signal transducer and activator of transcription 5b]	Process
GO:0036293	response to decreased oxygen levels	0.000126	0.0201	2.56	14136	210	630	24	[BNIP3 - bcl2/adenovirus e1b 19kda interacting protein 3, VEGFA - vascular endothelial growth factor a, ANGPTL4 - angiopoietin-like 4, PLOD2 - procollagen-lysine, 2-oxoglutarate 5-dioxygenase 2, SLC6A4 - solute carrier family 6 (neurotransmitter transporter), member 4, BIRC2 - baculoviral iap repeat containing 2, P4HB - prolyl 4-hydroxylase, beta polypeptide, FABP1 - fatty acid binding protein 1,…	Process
GO:0006575	cellular modified amino acid metabolic process	0.000133	0.021	2.65	14136	169	695	22	[SLC27A1 - solute carrier family 27 (fatty acid transporter), member 1, SLC6A8 - solute carrier family 6 (neurotransmitter transporter), member 8, GATM - glycine amidinotransferase (l-arginine:glycine amidinotransferase), GSTA4 - glutathione s-transferase alpha 4, EGLN3 - egl-9 family hypoxia-inducible factor 3, GSTM3 - glutathione s-transferase mu 3 (brain), P4HB - prolyl 4-hydroxylase, beta pol…	Process
GO:0009607	response to biotic stimulus	0.000149	0.0232	2.83	14136	468	224	21	[BNIP3 - bcl2/adenovirus e1b 19kda interacting protein 3, BNIP3L - bcl2/adenovirus e1b 19kda interacting protein 3-like, PLAC8 - placenta-specific 8, TSPO - translocator protein (18kda), LYZ - lysozyme, TMEM91 - transmembrane protein 91, IER3 - immediate early response 3, APOBEC3C - apolipoprotein b mrna editing enzyme, catalytic polypeptide-like 3c, PLSCR4 - phospholipid scramblase 4, FOS - fbj …	Process
GO:0019362	pyridine nucleotide metabolic process	0.000157	0.0241	2.64	14136	78	1512	22	[PGK1 - phosphoglycerate kinase 1, HK1 - hexokinase 1, NMRK1 - nicotinamide riboside kinase 1, TPI1 - triosephosphate isomerase 1, PGM1 - phosphoglucomutase 1, HK2 - hexokinase 2, NADSYN1 - nad synthetase 1, PGAM1 - phosphoglycerate mutase 1 (brain), ALDOA - aldolase a, fructose-bisphosphate, ALDOC - aldolase c, fructose-bisphosphate, PGAM2 - phosphoglycerate mutase 2 (muscle), PFKFB3 - 6-phospho…	Process
GO:0046496	nicotinamide nucleotide metabolic process	0.000157	0.0238	2.64	14136	78	1512	22	[PGK1 - phosphoglycerate kinase 1, HK1 - hexokinase 1, NMRK1 - nicotinamide riboside kinase 1, TPI1 - triosephosphate isomerase 1, PGM1 - phosphoglucomutase 1, HK2 - hexokinase 2, NADSYN1 - nad synthetase 1, PGAM1 - phosphoglycerate mutase 1 (brain), ALDOA - aldolase a, fructose-bisphosphate, ALDOC - aldolase c, fructose-bisphosphate, PGAM2 - phosphoglycerate mutase 2 (muscle), PFKFB3 - 6-phospho…	Process
GO:0019319	hexose biosynthetic process	0.000165	0.0248	3.58	14136	47	1177	14	[CHST15 - carbohydrate (n-acetylgalactosamine 4-sulfate 6-o) sulfotransferase 15, PGK1 - phosphoglycerate kinase 1, PRKACB - protein kinase, camp-dependent, catalytic, beta, TPI1 - triosephosphate isomerase 1, PGM1 - phosphoglucomutase 1, PGAM1 - phosphoglycerate mutase 1 (brain), ALDOA - aldolase a, fructose-bisphosphate, PGAM2 - phosphoglycerate mutase 2 (muscle), ALDOC - aldolase c, fructose-b…	Process
GO:0046364	monosaccharide biosynthetic process	0.000177	0.0263	3.4	14136	53	1177	15	[CHST15 - carbohydrate (n-acetylgalactosamine 4-sulfate 6-o) sulfotransferase 15, PGK1 - phosphoglycerate kinase 1, PRKACB - protein kinase, camp-dependent, catalytic, beta, TPI1 - triosephosphate isomerase 1, PGM1 - phosphoglucomutase 1, PGAM1 - phosphoglycerate mutase 1 (brain), ALDOA - aldolase a, fructose-bisphosphate, PGAM2 - phosphoglycerate mutase 2 (muscle), ALDOC - aldolase c, fructose-b…	Process
GO:0050727	regulation of inflammatory response	0.000183	0.0269	2.54	14136	186	687	23	[SOCS3 - suppressor of cytokine signaling 3, BIRC3 - baculoviral iap repeat containing 3, BIRC2 - baculoviral iap repeat containing 2, CFB - complement factor b, SERPING1 - serpin peptidase inhibitor, clade g (c1 inhibitor), member 1, IER3 - immediate early response 3, STAT5B - signal transducer and activator of transcription 5b, SLC7A2 - solute carrier family 7 (cationic amino acid transporter, …	Process
GO:0046907	intracellular transport	0.000185	0.0268	1.38	14136	1126	1393	153	[EMP2 - epithelial membrane protein 2, NCBP2 - nuclear cap binding protein subunit 2, 20kda, TRAPPC2 - trafficking protein particle complex 2, IFT46 - intraflagellar transport 46 homolog (chlamydomonas), RAB30 - rab30, member ras oncogene family, CD74 - cd74 molecule, major histocompatibility complex, class ii invariant chain, SRSF12 - serine/arginine-rich splicing factor 12, RAB40B - rab40b, mem…	Process
GO:0044281	small molecule metabolic process	0.000185	0.0266	1.27	14136	1874	1513	255	[LHB - luteinizing hormone beta polypeptide, C9orf3 - chromosome 9 open reading frame 3, MCCC1 - methylcrotonoyl-coa carboxylase 1 (alpha), CYP2W1 - cytochrome p450, family 2, subfamily w, polypeptide 1, NCOR2 - nuclear receptor corepressor 2, CA14 - carbonic anhydrase xiv, LDHA - lactate dehydrogenase a, PMM1 - phosphomannomutase 1, GCKR - glucokinase (hexokinase 4) regulator, ACADVL - acyl-coa …	Process
GO:0015031	protein transport	0.000188	0.0266	1.39	14136	1058	1390	145	[SNX25 - sorting nexin 25, RAB30 - rab30, member ras oncogene family, CD74 - cd74 molecule, major histocompatibility complex, class ii invariant chain, RAB40B - rab40b, member ras oncogene family, GCKR - glucokinase (hexokinase 4) regulator, ATG9A - autophagy related 9a, RPL35 - ribosomal protein l35, ASPSCR1 - alveolar soft part sarcoma chromosome region, candidate 1, CD36 - cd36 molecule (throm…	Process
GO:0006082	organic acid metabolic process	0.0002	0.0281	1.61	14136	827	816	77	[PRKAA2 - protein kinase, amp-activated, alpha 2 catalytic subunit, SLC27A1 - solute carrier family 27 (fatty acid transporter), member 1, SLC6A8 - solute carrier family 6 (neurotransmitter transporter), member 8, PGK1 - phosphoglycerate kinase 1, MCCC1 - methylcrotonoyl-coa carboxylase 1 (alpha), HS3ST5 - heparan sulfate (glucosamine) 3-o-sulfotransferase 5, PGAM1 - phosphoglycerate mutase 1 (br…	Process
GO:0035694	mitochondrial protein catabolic process	0.000213	0.0296	109.58	14136	3	86	2	[BNIP3 - bcl2/adenovirus e1b 19kda interacting protein 3, BNIP3L - bcl2/adenovirus e1b 19kda interacting protein 3-like]	Process
GO:0072524	pyridine-containing compound metabolic process	0.000215	0.0294	2.53	14136	85	1512	23	[PGK1 - phosphoglycerate kinase 1, HK1 - hexokinase 1, TPI1 - triosephosphate isomerase 1, NMRK1 - nicotinamide riboside kinase 1, PGM1 - phosphoglucomutase 1, HK2 - hexokinase 2, NADSYN1 - nad synthetase 1, PGAM1 - phosphoglycerate mutase 1 (brain), ALDOA - aldolase a, fructose-bisphosphate, ALDOC - aldolase c, fructose-bisphosphate, PNPO - pyridoxamine 5'-phosphate oxidase, PGAM2 - phosphoglyce…	Process
GO:0050764	regulation of phagocytosis	0.000222	0.0302	4.44	14136	47	745	11	[TUB - tubby bipartite transcription factor, C3 - complement component 3, MBL2 - mannose-binding lectin (protein c) 2, soluble, CD36 - cd36 molecule (thrombospondin receptor), GNB2L1 - guanine nucleotide binding protein (g protein), beta polypeptide 2-like 1, ITGAV - integrin, alpha v, PLD2 - phospholipase d2, PLD1 - phospholipase d1, phosphatidylcholine-specific, AHSG - alpha-2-hs-glycoprotein, …	Process
GO:0045184	establishment of protein localization	0.000241	0.0324	1.38	14136	1124	1390	152	[SNX25 - sorting nexin 25, BRAF - v-raf murine sarcoma viral oncogene homolog b, RAB30 - rab30, member ras oncogene family, CD74 - cd74 molecule, major histocompatibility complex, class ii invariant chain, RAB40B - rab40b, member ras oncogene family, GCKR - glucokinase (hexokinase 4) regulator, ATG9A - autophagy related 9a, RPL35 - ribosomal protein l35, ASPSCR1 - alveolar soft part sarcoma chrom…	Process
GO:0001666	response to hypoxia	0.000244	0.0324	2.51	14136	206	630	23	[BNIP3 - bcl2/adenovirus e1b 19kda interacting protein 3, VEGFA - vascular endothelial growth factor a, ANGPTL4 - angiopoietin-like 4, PLOD2 - procollagen-lysine, 2-oxoglutarate 5-dioxygenase 2, SLC6A4 - solute carrier family 6 (neurotransmitter transporter), member 4, BIRC2 - baculoviral iap repeat containing 2, P4HB - prolyl 4-hydroxylase, beta polypeptide, FABP1 - fatty acid binding protein 1,…	Process
GO:0006733	oxidoreduction coenzyme metabolic process	0.000277	0.0365	2.44	14136	92	1512	24	[PGK1 - phosphoglycerate kinase 1, HK1 - hexokinase 1, TPI1 - triosephosphate isomerase 1, NMRK1 - nicotinamide riboside kinase 1, ADCK3 - aarf domain containing kinase 3, PGM1 - phosphoglucomutase 1, HK2 - hexokinase 2, NADSYN1 - nad synthetase 1, PGAM1 - phosphoglycerate mutase 1 (brain), ALDOA - aldolase a, fructose-bisphosphate, ALDOC - aldolase c, fructose-bisphosphate, PGAM2 - phosphoglycer…	Process
GO:0002576	platelet degranulation	0.000292	0.038	3.05	14136	73	1080	17	[LEFTY2 - left-right determination factor 2, VEGFB - vascular endothelial growth factor b, TUBA4A - tubulin, alpha 4a, VEGFA - vascular endothelial growth factor a, FN1 - fibronectin 1, TGFB1 - transforming growth factor, beta 1, CD36 - cd36 molecule (thrombospondin receptor), SERPING1 - serpin peptidase inhibitor, clade g (c1 inhibitor), member 1, TF - transferrin, PROS1 - protein s (alpha), ALD…	Process
GO:0006520	cellular amino acid metabolic process	0.000304	0.0392	2.41	14136	302	486	25	[SLC27A1 - solute carrier family 27 (fatty acid transporter), member 1, SLC6A8 - solute carrier family 6 (neurotransmitter transporter), member 8, STAT5B - signal transducer and activator of transcription 5b, NARS2 - asparaginyl-trna synthetase 2, mitochondrial (putative), SLC7A2 - solute carrier family 7 (cationic amino acid transporter, y+ system), member 2, ADSSL1 - adenylosuccinate synthase l…	Process
GO:0033993	response to lipid	0.000311	0.0397	2.68	14136	503	220	21	[LOX - lysyl oxidase, TSPO - translocator protein (18kda), HEY1 - hairy/enhancer-of-split related with yrpw motif 1, ABCA2 - atp-binding cassette, sub-family a (abc1), member 2, PDGFB - platelet-derived growth factor beta polypeptide, PLSCR4 - phospholipid scramblase 4, CTGF - connective tissue growth factor, FOS - fbj murine osteosarcoma viral oncogene homolog, RAMP2 - receptor (g protein-couple…	Process
GO:0030100	regulation of endocytosis	0.000316	0.0399	2.29	14136	143	1080	25	[DLG4 - discs, large homolog 4 (drosophila), APOC1 - apolipoprotein c-i, DKK1 - dickkopf wnt signaling pathway inhibitor 1, ITGAV - integrin, alpha v, LGALS3 - lectin, galactoside-binding, soluble, 3, TBC1D5 - tbc1 domain family, member 5, PYCARD - pyd and card domain containing, PPARG - peroxisome proliferator-activated receptor gamma, TUB - tubby bipartite transcription factor, VEGFA - vascular…	Process
GO:0071702	organic substance transport	0.000367	0.0459	1.3	14136	1594	1415	207	[NCBP2 - nuclear cap binding protein subunit 2, 20kda, BRAF - v-raf murine sarcoma viral oncogene homolog b, CA14 - carbonic anhydrase xiv, RAB40B - rab40b, member ras oncogene family, GCKR - glucokinase (hexokinase 4) regulator, CPT2 - carnitine palmitoyltransferase 2, ATG9A - autophagy related 9a, CPT1A - carnitine palmitoyltransferase 1a (liver), SLC16A10 - solute carrier family 16 (aromatic a…	Process
GO:0006551	leucine metabolic process	0.000403	0.05	13.16	14136	7	614	4	[HMGCL - 3-hydroxymethyl-3-methylglutaryl-coa lyase, MCCC1 - methylcrotonoyl-coa carboxylase 1 (alpha), AUH - au rna binding protein/enoyl-coa hydratase, BCAT2 - branched chain amino-acid transaminase 2, mitochondrial]	Process
GO:1901296	negative regulation of canonical Wnt signaling pathway involved in cardiac muscle cell fate commitment	0.000424	0.0521	2356	14136	1	6	1	[DKK1 - dickkopf wnt signaling pathway inhibitor 1]	Process
GO:0006954	inflammatory response	0.000426	0.0517	1.9	14136	259	1118	39	[PXK - px domain containing serine/threonine kinase, AOC3 - amine oxidase, copper containing 3, FN1 - fibronectin 1, IL34 - interleukin 34, LTA4H - leukotriene a4 hydrolase, SERPINA3 - serpin peptidase inhibitor, clade a (alpha-1 antiproteinase, antitrypsin), member 3, PTAFR - platelet-activating factor receptor, KLRG1 - killer cell lectin-like receptor subfamily g, member 1, PSTPIP1 - proline-se…	Process
GO:2000138	positive regulation of cell proliferation involved in heart morphogenesis	0.000429	0.0517	8.99	14136	4	1572	4	[RBPJ - recombination signal binding protein for immunoglobulin kappa j region, SMAD4 - smad family member 4, SOX9 - sry (sex determining region y)-box 9, NACA - nascent polypeptide-associated complex alpha subunit]	Process
GO:0045087	innate immune response	0.000502	0.0599	1.58	14136	592	1106	73	[PRKACB - protein kinase, camp-dependent, catalytic, beta, BIRC3 - baculoviral iap repeat containing 3, HLA-E - major histocompatibility complex, class i, e, BIRC2 - baculoviral iap repeat containing 2, MIF - macrophage migration inhibitory factor (glycosylation-inhibiting factor), APOBEC3C - apolipoprotein b mrna editing enzyme, catalytic polypeptide-like 3c, GAB2 - grb2-associated binding prote…	Process
GO:0043207	response to external biotic stimulus	0.000607	0.0717	2.7	14136	444	224	19	[BNIP3 - bcl2/adenovirus e1b 19kda interacting protein 3, BNIP3L - bcl2/adenovirus e1b 19kda interacting protein 3-like, PLAC8 - placenta-specific 8, TSPO - translocator protein (18kda), LYZ - lysozyme, IER3 - immediate early response 3, APOBEC3C - apolipoprotein b mrna editing enzyme, catalytic polypeptide-like 3c, PLSCR4 - phospholipid scramblase 4, FOS - fbj murine osteosarcoma viral oncogene …	Process
GO:0019752	carboxylic acid metabolic process	0.00062	0.0726	1.65	14136	718	726	61	[PRKAA2 - protein kinase, amp-activated, alpha 2 catalytic subunit, SLC27A1 - solute carrier family 27 (fatty acid transporter), member 1, SLC6A8 - solute carrier family 6 (neurotransmitter transporter), member 8, PGK1 - phosphoglycerate kinase 1, MCCC1 - methylcrotonoyl-coa carboxylase 1 (alpha), PGAM1 - phosphoglycerate mutase 1 (brain), SLC7A2 - solute carrier family 7 (cationic amino acid tra…	Process
GO:0022613	ribonucleoprotein complex biogenesis	0.000655	0.076	2.75	14136	57	1532	17	[RPL26 - ribosomal protein l26, RPS24 - ribosomal protein s24, RPS21 - ribosomal protein s21, NOA1 - nitric oxide associated 1, RPS17 - ribosomal protein s17, RPS16 - ribosomal protein s16, RPLP0 - ribosomal protein, large, p0, RPS19 - ribosomal protein s19, RPS18 - ribosomal protein s18, RPL11 - ribosomal protein l11, RSL24D1 - ribosomal l24 domain containing 1, RPL7A - ribosomal protein l7a, RP…	Process
GO:0006094	gluconeogenesis	0.000721	0.0828	3.06	14136	42	1542	14	[PGK1 - phosphoglycerate kinase 1, PRKACB - protein kinase, camp-dependent, catalytic, beta, PRKACA - protein kinase, camp-dependent, catalytic, alpha, TPI1 - triosephosphate isomerase 1, PGM1 - phosphoglucomutase 1, PGAM1 - phosphoglycerate mutase 1 (brain), ALDOA - aldolase a, fructose-bisphosphate, PGAM2 - phosphoglycerate mutase 2 (muscle), ALDOC - aldolase c, fructose-bisphosphate, GAPDH - g…	Process
GO:1903726	negative regulation of phospholipid metabolic process	0.000724	0.0825	6.91	14136	7	1461	5	[SLC27A1 - solute carrier family 27 (fatty acid transporter), member 1, PIK3IP1 - phosphoinositide-3-kinase interacting protein 1, LPCAT1 - lysophosphatidylcholine acyltransferase 1, APOC1 - apolipoprotein c-i, PDGFB - platelet-derived growth factor beta polypeptide]	Process
GO:0072578	neurotransmitter-gated ion channel clustering	0.000724	0.0818	21.35	14136	6	331	3	[RELN - reelin, SHANK3 - sh3 and multiple ankyrin repeat domains 3, DLG4 - discs, large homolog 4 (drosophila)]	Process
GO:0055088	lipid homeostasis	0.00073	0.0817	5.05	14136	86	293	9	[PRKAA2 - protein kinase, amp-activated, alpha 2 catalytic subunit, ANGPTL4 - angiopoietin-like 4, EPHX2 - epoxide hydrolase 2, cytoplasmic, CD24 - cd24 molecule, HPN - hepsin, ACSM3 - acyl-coa synthetase medium-chain family member 3, LRP5 - low density lipoprotein receptor-related protein 5, PPARG - peroxisome proliferator-activated receptor gamma, ABCA2 - atp-binding cassette, sub-family a (abc…	Process
GO:0071825	protein-lipid complex subunit organization	0.000747	0.0829	31.79	14136	29	46	3	[AGTR1 - angiotensin ii receptor, type 1, PLA2G2A - phospholipase a2, group iia (platelets, synovial fluid), BIN1 - bridging integrator 1]	Process
GO:0045807	positive regulation of endocytosis	0.000757	0.0833	3.25	14136	74	823	14	[TUB - tubby bipartite transcription factor, VEGFA - vascular endothelial growth factor a, GPC3 - glypican 3, MBL2 - mannose-binding lectin (protein c) 2, soluble, CD36 - cd36 molecule (thrombospondin receptor), BIN1 - bridging integrator 1, AHSG - alpha-2-hs-glycoprotein, C3 - complement component 3, MIB1 - mindbomb e3 ubiquitin protein ligase 1, SERPINE1 - serpin peptidase inhibitor, clade e (n…	Process
GO:1902578	single-organism localization	0.000766	0.0835	1.22	14136	2490	1417	304	[EMP2 - epithelial membrane protein 2, NCBP2 - nuclear cap binding protein subunit 2, 20kda, BRAF - v-raf murine sarcoma viral oncogene homolog b, IFT46 - intraflagellar transport 46 homolog (chlamydomonas), MADCAM1 - mucosal vascular addressin cell adhesion molecule 1, ABCA2 - atp-binding cassette, sub-family a (abc1), member 2, CP - ceruloplasmin (ferroxidase), CA14 - carbonic anhydrase xiv, HA…	Process
GO:0042274	ribosomal small subunit biogenesis	0.000802	0.0867	4.97	14136	13	1532	7	[RPS24 - ribosomal protein s24, RPS21 - ribosomal protein s21, RPS17 - ribosomal protein s17, RPS6 - ribosomal protein s6, RPS16 - ribosomal protein s16, RPS7 - ribosomal protein s7, RPS19 - ribosomal protein s19]	Process
GO:0050766	positive regulation of phagocytosis	0.000804	0.0863	5.06	14136	30	745	8	[TUB - tubby bipartite transcription factor, C3 - complement component 3, CD36 - cd36 molecule (thrombospondin receptor), MBL2 - mannose-binding lectin (protein c) 2, soluble, ITGAV - integrin, alpha v, AHSG - alpha-2-hs-glycoprotein, PPARG - peroxisome proliferator-activated receptor gamma, PYCARD - pyd and card domain containing]	Process
GO:0044765	single-organism transport	0.000842	0.0895	1.23	14136	2328	1417	286	[EMP2 - epithelial membrane protein 2, NCBP2 - nuclear cap binding protein subunit 2, 20kda, BRAF - v-raf murine sarcoma viral oncogene homolog b, IFT46 - intraflagellar transport 46 homolog (chlamydomonas), ABCA2 - atp-binding cassette, sub-family a (abc1), member 2, CP - ceruloplasmin (ferroxidase), CA14 - carbonic anhydrase xiv, HABP4 - hyaluronan binding protein 4, GCKR - glucokinase (hexokin…	Process
GO:0045823	positive regulation of heart contraction	0.000878	0.0926	14.35	14136	20	197	4	[CTGF - connective tissue growth factor, EDN1 - endothelin 1, HRC - histidine rich calcium binding protein, ADM - adrenomedullin]	Process
GO:0000028	ribosomal small subunit assembly	0.000883	0.0923	5.62	14136	10	1508	6	[RPSA - ribosomal protein sa, RPS14 - ribosomal protein s14, RPS25 - ribosomal protein s25, RPS17 - ribosomal protein s17, RPS6 - ribosomal protein s6, RPS19 - ribosomal protein s19]	Process
GO:0072262	metanephric glomerular mesangial cell proliferation involved in metanephros development	0.000888	0.0922	45.9	14136	2	308	2	[PDGFRB - platelet-derived growth factor receptor, beta polypeptide, PDGFB - platelet-derived growth factor beta polypeptide]	Process
GO:0009081	branched-chain amino acid metabolic process	0.000927	0.0954	5.57	14136	22	808	7	[HMGCL - 3-hydroxymethyl-3-methylglutaryl-coa lyase, MCCC1 - methylcrotonoyl-coa carboxylase 1 (alpha), BCKDHA - branched chain keto acid dehydrogenase e1, alpha polypeptide, AUH - au rna binding protein/enoyl-coa hydratase, STAT5B - signal transducer and activator of transcription 5b, BCAT2 - branched chain amino-acid transaminase 2, mitochondrial, BCAT1 - branched chain amino-acid transaminase …	Process
GO:1900273	positive regulation of long-term synaptic potentiation	0.000961	0.0981	42.71	14136	2	331	2	[RELN - reelin, SHANK3 - sh3 and multiple ankyrin repeat domains 3]	Process
GO:0061043	regulation of vascular wound healing	0.000969	0.0982	17.67	14136	4	600	3	[VEGFB - vascular endothelial growth factor b, TNFAIP3 - tumor necrosis factor, alpha-induced protein 3, SERPINE1 - serpin peptidase inhibitor, clade e (nexin, plasminogen activator inhibitor type 1), member 1]	Process
GO:0098801	regulation of renal system process	0.000971	0.0976	14.41	14136	25	157	4	[EMP2 - epithelial membrane protein 2, EDN1 - endothelin 1, AGTR1 - angiotensin ii receptor, type 1, PDGFB - platelet-derived growth factor beta polypeptide]	Process

## Sheet: GOrilla_NoBORT_siPSMD2_DOWN.xls
GO Term	Description	P-value	FDR q-value	Enrichment	N	B	n	b	Genes	Gorilla_Analysis
GO:0042221	response to chemical	1.81e-13	2.31e-09	1.83	14136	1623	751	158	[MICB - mhc class i polypeptide-related sequence b, HSPA1A - heat shock 70kda protein 1a, TRIB3 - tribbles homolog 3 (drosophila), HSPA1B - heat shock 70kda protein 1b, DNAJB2 - dnaj (hsp40) homolog, subfamily b, member 2, DNAJA1 - dnaj (hsp40) homolog, subfamily a, member 1, ANGPTL3 - angiopoietin-like 3, EMX1 - empty spiracles homeobox 1, CDH1 - cadherin 1, type 1, e-cadherin (epithelial), HSD1…	Process
GO:0010033	response to organic substance	4.06e-13	2.59e-09	1.95	14136	1274	751	132	[HSPA1A - heat shock 70kda protein 1a, TRIB3 - tribbles homolog 3 (drosophila), MICB - mhc class i polypeptide-related sequence b, HSPA1B - heat shock 70kda protein 1b, DNAJB2 - dnaj (hsp40) homolog, subfamily b, member 2, DNAJA1 - dnaj (hsp40) homolog, subfamily a, member 1, ANGPTL3 - angiopoietin-like 3, CDH1 - cadherin 1, type 1, e-cadherin (epithelial), HSD17B2 - hydroxysteroid (17-beta) dehy…	Process
GO:0006334	nucleosome assembly	9.93e-12	4.22e-08	7.01	14136	109	407	22	[HIST1H2BB - histone cluster 1, h2bb, HIST1H3C - histone cluster 1, h3c, HIST1H2BD - histone cluster 1, h2bd, HIST1H3E - histone cluster 1, h3e, HIST2H2BF - histone cluster 2, h2bf, HIST1H2BC - histone cluster 1, h2bc, HIST1H2BO - histone cluster 1, h2bo, HIST2H2BE - histone cluster 2, h2be, HIST1H4A - histone cluster 1, h4a, HIST1H1E - histone cluster 1, h1e, HIST2H3D - histone cluster 2, h3d, H…	Process
GO:0050896	response to stimulus	1.09e-11	3.49e-08	1.47	14136	3444	751	269	[TRIB3 - tribbles homolog 3 (drosophila), HSPA1A - heat shock 70kda protein 1a, HSPA1B - heat shock 70kda protein 1b, DNAJB2 - dnaj (hsp40) homolog, subfamily b, member 2, DHX58 - dexh (asp-glu-x-his) box polypeptide 58, DNAJA1 - dnaj (hsp40) homolog, subfamily a, member 1, EMX1 - empty spiracles homeobox 1, PHLDA3 - pleckstrin homology-like domain, family a, member 3, HSD17B2 - hydroxysteroid (1…	Process
GO:0032776	DNA methylation on cytosine	1.26e-10	3.22e-07	22.06	14136	29	221	10	[HIST1H3E - histone cluster 1, h3e, HIST1H4E - histone cluster 1, h4e, HIST1H4B - histone cluster 1, h4b, HIST1H4H - histone cluster 1, h4h, HIST4H4 - histone cluster 4, h4, HIST1H4A - histone cluster 1, h4a, HIST2H3D - histone cluster 2, h3d, HIST1H4K - histone cluster 1, h4k, HIST1H3H - histone cluster 1, h3h, HIST1H3B - histone cluster 1, h3b]	Process
GO:0034728	nucleosome organization	1.59e-10	3.37e-07	5.79	14136	132	407	22	[HIST1H2BB - histone cluster 1, h2bb, HIST1H3C - histone cluster 1, h3c, HIST1H2BD - histone cluster 1, h2bd, HIST1H3E - histone cluster 1, h3e, HIST2H2BF - histone cluster 2, h2bf, HIST1H2BC - histone cluster 1, h2bc, HIST1H2BO - histone cluster 1, h2bo, HIST2H2BE - histone cluster 2, h2be, HIST1H4A - histone cluster 1, h4a, HIST1H1E - histone cluster 1, h1e, HIST2H3D - histone cluster 2, h3d, H…	Process
GO:0065004	protein-DNA complex assembly	2.35e-10	4.28e-07	6.02	14136	127	407	22	[HIST1H2BB - histone cluster 1, h2bb, HIST1H3C - histone cluster 1, h3c, HIST1H2BD - histone cluster 1, h2bd, HIST1H3E - histone cluster 1, h3e, HIST2H2BF - histone cluster 2, h2bf, HIST1H2BC - histone cluster 1, h2bc, HIST1H2BO - histone cluster 1, h2bo, HIST2H2BE - histone cluster 2, h2be, HIST1H4A - histone cluster 1, h4a, HIST1H1E - histone cluster 1, h1e, HIST2H3D - histone cluster 2, h3d, H…	Process
GO:0034723	DNA replication-dependent nucleosome organization	3.25e-10	5.19e-07	25.89	14136	26	189	9	[HIST1H3E - histone cluster 1, h3e, HIST1H4E - histone cluster 1, h4e, HIST1H4B - histone cluster 1, h4b, HIST1H4H - histone cluster 1, h4h, HIST4H4 - histone cluster 4, h4, HIST1H4A - histone cluster 1, h4a, HIST1H4K - histone cluster 1, h4k, HIST1H3H - histone cluster 1, h3h, HIST1H3B - histone cluster 1, h3b]	Process
GO:0006335	DNA replication-dependent nucleosome assembly	3.25e-10	4.61e-07	25.89	14136	26	189	9	[HIST1H3E - histone cluster 1, h3e, HIST1H4E - histone cluster 1, h4e, HIST1H4B - histone cluster 1, h4b, HIST1H4H - histone cluster 1, h4h, HIST4H4 - histone cluster 4, h4, HIST1H4A - histone cluster 1, h4a, HIST1H4K - histone cluster 1, h4k, HIST1H3H - histone cluster 1, h3h, HIST1H3B - histone cluster 1, h3b]	Process
GO:0000183	chromatin silencing at rDNA	6.05e-10	7.72e-07	19.38	14136	33	221	10	[HIST1H3E - histone cluster 1, h3e, HIST1H4E - histone cluster 1, h4e, HIST1H4B - histone cluster 1, h4b, HIST1H4H - histone cluster 1, h4h, HIST4H4 - histone cluster 4, h4, HIST1H4A - histone cluster 1, h4a, HIST2H3D - histone cluster 2, h3d, HIST1H4K - histone cluster 1, h4k, HIST1H3H - histone cluster 1, h3h, HIST1H3B - histone cluster 1, h3b]	Process
GO:0051290	protein heterotetramerization	7.47e-10	8.66e-07	24.04	14136	28	189	9	[HIST1H3E - histone cluster 1, h3e, HIST1H4E - histone cluster 1, h4e, HIST1H4B - histone cluster 1, h4b, HIST1H4H - histone cluster 1, h4h, HIST4H4 - histone cluster 4, h4, HIST1H4A - histone cluster 1, h4a, HIST1H4K - histone cluster 1, h4k, HIST1H3H - histone cluster 1, h3h, HIST1H3B - histone cluster 1, h3b]	Process
GO:0008202	steroid metabolic process	9.42e-10	1e-06	4.07	14136	205	491	29	[CEL - carboxyl ester lipase, LSS - lanosterol synthase (2,3-oxidosqualene-lanosterol cyclase), NR0B2 - nuclear receptor subfamily 0, group b, member 2, HSD17B14 - hydroxysteroid (17-beta) dehydrogenase 14, ANGPTL3 - angiopoietin-like 3, STAR - steroidogenic acute regulatory protein, HSD17B2 - hydroxysteroid (17-beta) dehydrogenase 2, HSD11B2 - hydroxysteroid (11-beta) dehydrogenase 2, CYP3A5 - c…	Process
GO:0071824	protein-DNA complex subunit organization	2.16e-09	2.12e-06	5.09	14136	150	407	22	[HIST1H2BB - histone cluster 1, h2bb, HIST1H3C - histone cluster 1, h3c, HIST1H2BD - histone cluster 1, h2bd, HIST1H3E - histone cluster 1, h3e, HIST2H2BF - histone cluster 2, h2bf, HIST1H2BC - histone cluster 1, h2bc, HIST1H2BO - histone cluster 1, h2bo, HIST2H2BE - histone cluster 2, h2be, HIST1H4A - histone cluster 1, h4a, HIST1H1E - histone cluster 1, h1e, HIST2H3D - histone cluster 2, h3d, H…	Process
GO:0006342	chromatin silencing	2.9e-08	2.64e-05	13.61	14136	47	221	10	[HIST1H3E - histone cluster 1, h3e, HIST1H4E - histone cluster 1, h4e, HIST1H4B - histone cluster 1, h4b, HIST1H4H - histone cluster 1, h4h, HIST4H4 - histone cluster 4, h4, HIST1H4A - histone cluster 1, h4a, HIST2H3D - histone cluster 2, h3d, HIST1H4K - histone cluster 1, h4k, HIST1H3H - histone cluster 1, h3h, HIST1H3B - histone cluster 1, h3b]	Process
GO:0035574	histone H4-K20 demethylation	3.11e-08	2.64e-05	37.4	14136	12	189	6	[HIST1H4E - histone cluster 1, h4e, HIST1H4B - histone cluster 1, h4b, HIST1H4H - histone cluster 1, h4h, HIST4H4 - histone cluster 4, h4, HIST1H4A - histone cluster 1, h4a, HIST1H4K - histone cluster 1, h4k]	Process
GO:0045653	negative regulation of megakaryocyte differentiation	5.94e-08	4.74e-05	34.52	14136	13	189	6	[HIST1H4E - histone cluster 1, h4e, HIST1H4B - histone cluster 1, h4b, HIST1H4H - histone cluster 1, h4h, HIST4H4 - histone cluster 4, h4, HIST1H4A - histone cluster 1, h4a, HIST1H4K - histone cluster 1, h4k]	Process
GO:0009605	response to external stimulus	1.01e-07	7.57e-05	1.95	14136	891	644	79	[IFIT1 - interferon-induced protein with tetratricopeptide repeats 1, DHX58 - dexh (asp-glu-x-his) box polypeptide 58, HIST1H2BC - histone cluster 1, h2bc, OASL - 2'-5'-oligoadenylate synthetase-like, HIST2H2BE - histone cluster 2, h2be, SLC9A1 - solute carrier family 9, subfamily a (nhe1, cation proton antiporter 1), member 1, DDIT3 - dna-damage-inducible transcript 3, HSD11B2 - hydroxysteroid (…	Process
GO:0006306	DNA methylation	2.08e-07	0.000147	11.22	14136	57	221	10	[HIST1H3E - histone cluster 1, h3e, HIST1H4E - histone cluster 1, h4e, HIST1H4B - histone cluster 1, h4b, HIST1H4H - histone cluster 1, h4h, HIST4H4 - histone cluster 4, h4, HIST1H4A - histone cluster 1, h4a, HIST2H3D - histone cluster 2, h3d, HIST1H4K - histone cluster 1, h4k, HIST1H3H - histone cluster 1, h3h, HIST1H3B - histone cluster 1, h3b]	Process
GO:0006305	DNA alkylation	2.08e-07	0.00014	11.22	14136	57	221	10	[HIST1H3E - histone cluster 1, h3e, HIST1H4E - histone cluster 1, h4e, HIST1H4B - histone cluster 1, h4b, HIST1H4H - histone cluster 1, h4h, HIST4H4 - histone cluster 4, h4, HIST1H4A - histone cluster 1, h4a, HIST2H3D - histone cluster 2, h3d, HIST1H4K - histone cluster 1, h4k, HIST1H3H - histone cluster 1, h3h, HIST1H3B - histone cluster 1, h3b]	Process
GO:0016126	sterol biosynthetic process	2.79e-07	0.000178	4.64	14136	40	1295	17	[LSS - lanosterol synthase (2,3-oxidosqualene-lanosterol cyclase), APOA5 - apolipoprotein a-v, HSD17B7 - hydroxysteroid (17-beta) dehydrogenase 7, TM7SF2 - transmembrane 7 superfamily member 2, MVD - mevalonate (diphospho) decarboxylase, EBP - emopamil binding protein (sterol isomerase), C14orf1 - chromosome 14 open reading frame 1, APOA4 - apolipoprotein a-iv, CYP51A1 - cytochrome p450, family 5…	Process
GO:0006695	cholesterol biosynthetic process	3.06e-07	0.000186	4.85	14136	36	1295	16	[LSS - lanosterol synthase (2,3-oxidosqualene-lanosterol cyclase), APOA5 - apolipoprotein a-v, HSD17B7 - hydroxysteroid (17-beta) dehydrogenase 7, TM7SF2 - transmembrane 7 superfamily member 2, MVD - mevalonate (diphospho) decarboxylase, EBP - emopamil binding protein (sterol isomerase), APOA4 - apolipoprotein a-iv, SQLE - squalene epoxidase, CYP51A1 - cytochrome p450, family 51, subfamily a, pol…	Process
GO:0010038	response to metal ion	4.64e-07	0.000269	6.77	14136	212	128	13	[AQP3 - aquaporin 3 (gill blood group), CAPN3 - calpain 3, (p94), MT1B - metallothionein 1b, CDH1 - cadherin 1, type 1, e-cadherin (epithelial), MT1F - metallothionein 1f, MT1E - metallothionein 1e, CACNA1H - calcium channel, voltage-dependent, t type, alpha 1h subunit, MT1G - metallothionein 1g, ITPR3 - inositol 1,4,5-trisphosphate receptor, type 3, ACTA1 - actin, alpha 1, skeletal muscle, FGB -…	Process
GO:0051291	protein heterooligomerization	5.19e-07	0.000288	6.37	14136	89	349	14	[HIST1H3C - histone cluster 1, h3c, HIST1H3E - histone cluster 1, h3e, HIST1H4A - histone cluster 1, h4a, HIST1H4K - histone cluster 1, h4k, COL6A1 - collagen, type vi, alpha 1, SQSTM1 - sequestosome 1, HIST1H3H - histone cluster 1, h3h, HIST1H3B - histone cluster 1, h3b, ITPR3 - inositol 1,4,5-trisphosphate receptor, type 3, HIST1H4E - histone cluster 1, h4e, HIST1H4B - histone cluster 1, h4b, H…	Process
GO:1901700	response to oxygen-containing compound	5.25e-07	0.000279	1.83	14136	870	746	84	[MICB - mhc class i polypeptide-related sequence b, TRIB3 - tribbles homolog 3 (drosophila), TIE1 - tyrosine kinase with immunoglobulin-like and egf-like domains 1, CAPN2 - calpain 2, (m/ii) large subunit, CDH1 - cadherin 1, type 1, e-cadherin (epithelial), SLC9A1 - solute carrier family 9, subfamily a (nhe1, cation proton antiporter 1), member 1, HSD17B2 - hydroxysteroid (17-beta) dehydrogenase …	Process
GO:1901533	negative regulation of hematopoietic progenitor cell differentiation	6.55e-07	0.000334	24.93	14136	18	189	6	[HIST1H4E - histone cluster 1, h4e, HIST1H4B - histone cluster 1, h4b, HIST1H4H - histone cluster 1, h4h, HIST4H4 - histone cluster 4, h4, HIST1H4A - histone cluster 1, h4a, HIST1H4K - histone cluster 1, h4k]	Process
GO:0006986	response to unfolded protein	8.07e-07	0.000396	6.27	14136	45	651	13	[HSPA1A - heat shock 70kda protein 1a, HSPA1B - heat shock 70kda protein 1b, DNAJB2 - dnaj (hsp40) homolog, subfamily b, member 2, DNAJA1 - dnaj (hsp40) homolog, subfamily a, member 1, MANF - mesencephalic astrocyte-derived neurotrophic factor, DDIT3 - dna-damage-inducible transcript 3, DNAJB1 - dnaj (hsp40) homolog, subfamily b, member 1, HSPH1 - heat shock 105kda/110kda protein 1, DNAJB4 - dnaj…	Process
GO:0046686	response to cadmium ion	9.5e-07	0.000449	90.18	14136	33	19	4	[SPARC - secreted protein, acidic, cysteine-rich (osteonectin), MT1F - metallothionein 1f, MT1E - metallothionein 1e, MT1G - metallothionein 1g]	Process
GO:0014070	response to organic cyclic compound	1.28e-06	0.000583	1.96	14136	513	914	65	[IFIT1 - interferon-induced protein with tetratricopeptide repeats 1, CDH1 - cadherin 1, type 1, e-cadherin (epithelial), SLC9A1 - solute carrier family 9, subfamily a (nhe1, cation proton antiporter 1), member 1, GSN - gelsolin, HSD11B2 - hydroxysteroid (11-beta) dehydrogenase 2, ABAT - 4-aminobutyrate aminotransferase, NCOA1 - nuclear receptor coactivator 1, SPP1 - secreted phosphoprotein 1, AP…	Process
GO:0009719	response to endogenous stimulus	1.28e-06	0.000564	1.76	14136	773	914	88	[TRIB3 - tribbles homolog 3 (drosophila), TIMP2 - timp metallopeptidase inhibitor 2, ANGPTL3 - angiopoietin-like 3, CAPN2 - calpain 2, (m/ii) large subunit, CDH1 - cadherin 1, type 1, e-cadherin (epithelial), SLC9A1 - solute carrier family 9, subfamily a (nhe1, cation proton antiporter 1), member 1, GSN - gelsolin, AARS - alanyl-trna synthetase, HSD11B2 - hydroxysteroid (11-beta) dehydrogenase 2,…	Process
GO:0045652	regulation of megakaryocyte differentiation	1.41e-06	0.000599	22.44	14136	20	189	6	[HIST1H4E - histone cluster 1, h4e, HIST1H4B - histone cluster 1, h4b, HIST1H4H - histone cluster 1, h4h, HIST4H4 - histone cluster 4, h4, HIST1H4A - histone cluster 1, h4a, HIST1H4K - histone cluster 1, h4k]	Process
GO:0044728	DNA methylation or demethylation	1.42e-06	0.000585	9.27	14136	69	221	10	[HIST1H3E - histone cluster 1, h3e, HIST1H4E - histone cluster 1, h4e, HIST1H4B - histone cluster 1, h4b, HIST1H4H - histone cluster 1, h4h, HIST4H4 - histone cluster 4, h4, HIST1H4A - histone cluster 1, h4a, HIST2H3D - histone cluster 2, h3d, HIST1H4K - histone cluster 1, h4k, HIST1H3H - histone cluster 1, h3h, HIST1H3B - histone cluster 1, h3b]	Process
GO:0061041	regulation of wound healing	1.43e-06	0.000568	4.39	14136	91	637	18	[PDGFA - platelet-derived growth factor alpha polypeptide, CYP4F12 - cytochrome p450, family 4, subfamily f, polypeptide 12, CAPN3 - calpain 3, (p94), TNFRSF12A - tumor necrosis factor receptor superfamily, member 12a, GSN - gelsolin, PTPRJ - protein tyrosine phosphatase, receptor type, j, HMGCR - 3-hydroxy-3-methylglutaryl-coa reductase, HRG - histidine-rich glycoprotein, KNG1 - kininogen 1, THB…	Process
GO:0071276	cellular response to cadmium ion	1.44e-06	0.000555	19.83	14136	13	329	6	[MT1X - metallothionein 1x, STAR - steroidogenic acute regulatory protein, HMOX1 - heme oxygenase (decycling) 1, MT1F - metallothionein 1f, MT1E - metallothionein 1e, MT1G - metallothionein 1g]	Process
GO:1901615	organic hydroxy compound metabolic process	1.52e-06	0.000569	2.27	14136	409	699	46	[CEL - carboxyl ester lipase, LSS - lanosterol synthase (2,3-oxidosqualene-lanosterol cyclase), NR0B2 - nuclear receptor subfamily 0, group b, member 2, ANGPTL3 - angiopoietin-like 3, STAR - steroidogenic acute regulatory protein, NCOA1 - nuclear receptor coactivator 1, AKR1C1 - aldo-keto reductase family 1, member c1, APOA4 - apolipoprotein a-iv, GDPD3 - glycerophosphodiester phosphodiesterase d…	Process
GO:0071294	cellular response to zinc ion	1.97e-06	0.000719	207.88	14136	12	17	3	[MT1F - metallothionein 1f, MT1E - metallothionein 1e, MT1G - metallothionein 1g]	Process
GO:0009725	response to hormone	2.18e-06	0.000772	1.95	14136	499	914	63	[TRIB3 - tribbles homolog 3 (drosophila), TIMP2 - timp metallopeptidase inhibitor 2, ANGPTL3 - angiopoietin-like 3, SLC9A1 - solute carrier family 9, subfamily a (nhe1, cation proton antiporter 1), member 1, HSD11B2 - hydroxysteroid (11-beta) dehydrogenase 2, AKR1C1 - aldo-keto reductase family 1, member c1, NCOA1 - nuclear receptor coactivator 1, SPP1 - secreted phosphoprotein 1, UGT2B7 - udp gl…	Process
GO:0006629	lipid metabolic process	2.38e-06	0.000821	1.99	14136	923	469	61	[TRIB3 - tribbles homolog 3 (drosophila), HSD17B14 - hydroxysteroid (17-beta) dehydrogenase 14, ANGPTL3 - angiopoietin-like 3, HSD17B2 - hydroxysteroid (17-beta) dehydrogenase 2, HSD11B2 - hydroxysteroid (11-beta) dehydrogenase 2, PPM1L - protein phosphatase, mg2+/mn2+ dependent, 1l, APOA4 - apolipoprotein a-iv, UGT2B7 - udp glucuronosyltransferase 2 family, polypeptide b7, ACSL1 - acyl-coa synth…	Process
GO:0006694	steroid biosynthetic process	2.43e-06	0.000815	4.27	14136	98	608	18	[LSS - lanosterol synthase (2,3-oxidosqualene-lanosterol cyclase), HSD17B7 - hydroxysteroid (17-beta) dehydrogenase 7, STAR - steroidogenic acute regulatory protein, HSD17B2 - hydroxysteroid (17-beta) dehydrogenase 2, HSD11B2 - hydroxysteroid (11-beta) dehydrogenase 2, MVD - mevalonate (diphospho) decarboxylase, CACNA1H - calcium channel, voltage-dependent, t type, alpha 1h subunit, C14orf1 - chr…	Process
GO:0019730	antimicrobial humoral response	2.63e-06	0.000859	5.64	14136	18	1531	11	[BCL3 - b-cell cll/lymphoma 3, HIST1H2BC - histone cluster 1, h2bc, FGA - fibrinogen alpha chain, DEFB1 - defensin, beta 1, FGB - fibrinogen beta chain, HIST2H2BE - histone cluster 2, h2be, PLA2G1B - phospholipase a2, group ib (pancreas), HIST1H2BF - histone cluster 1, h2bf, HIST1H2BI - histone cluster 1, h2bi, HIST1H2BK - histone cluster 1, h2bk, HIST1H2BG - histone cluster 1, h2bg]	Process
GO:0016125	sterol metabolic process	2.66e-06	0.00085	4.05	14136	109	608	19	[CEL - carboxyl ester lipase, LSS - lanosterol synthase (2,3-oxidosqualene-lanosterol cyclase), NR0B2 - nuclear receptor subfamily 0, group b, member 2, HSD17B7 - hydroxysteroid (17-beta) dehydrogenase 7, ANGPTL3 - angiopoietin-like 3, STAR - steroidogenic acute regulatory protein, MVD - mevalonate (diphospho) decarboxylase, C14orf1 - chromosome 14 open reading frame 1, APOA4 - apolipoprotein a-i…	Process
GO:0006820	anion transport	3.28e-06	0.00102	2.44	14136	397	555	38	[SLC6A11 - solute carrier family 6 (neurotransmitter transporter), member 11, SLC6A12 - solute carrier family 6 (neurotransmitter transporter), member 12, SLC6A9 - solute carrier family 6 (neurotransmitter transporter, glycine), member 9, PQLC2 - pq loop repeat containing 2, SFXN5 - sideroflexin 5, SLCO4C1 - solute carrier organic anion transporter family, member 4c1, AKR1C1 - aldo-keto reductase…	Process
GO:0035966	response to topologically incorrect protein	3.97e-06	0.00121	5.54	14136	51	651	13	[HSPA1A - heat shock 70kda protein 1a, HSPA1B - heat shock 70kda protein 1b, DNAJB2 - dnaj (hsp40) homolog, subfamily b, member 2, DNAJA1 - dnaj (hsp40) homolog, subfamily a, member 1, MANF - mesencephalic astrocyte-derived neurotrophic factor, DDIT3 - dna-damage-inducible transcript 3, DNAJB1 - dnaj (hsp40) homolog, subfamily b, member 1, HSPH1 - heat shock 105kda/110kda protein 1, DNAJB4 - dnaj…	Process
GO:0006805	xenobiotic metabolic process	4.48e-06	0.00133	3.96	14136	128	530	19	[CYP2S1 - cytochrome p450, family 2, subfamily s, polypeptide 1, ACSS2 - acyl-coa synthetase short-chain family member 2, STAR - steroidogenic acute regulatory protein, GSTO2 - glutathione s-transferase omega 2, ACSM2B - acyl-coa synthetase medium-chain family member 2b, SULT1C2 - sulfotransferase family, cytosolic, 1c, member 2, CYP3A5 - cytochrome p450, family 3, subfamily a, polypeptide 5, GST…	Process
GO:0007165	signal transduction	4.77e-06	0.00138	1.47	14136	3375	399	140	[TRIB3 - tribbles homolog 3 (drosophila), SECTM1 - secreted and transmembrane 1, DNAJA1 - dnaj (hsp40) homolog, subfamily a, member 1, ANGPTL3 - angiopoietin-like 3, B9D2 - b9 protein domain 2, PHLDA3 - pleckstrin homology-like domain, family a, member 3, CDH1 - cadherin 1, type 1, e-cadherin (epithelial), TNFRSF12A - tumor necrosis factor receptor superfamily, member 12a, DDIT3 - dna-damage-indu…	Process
GO:0002251	organ or tissue specific immune response	5.47e-06	0.00155	7.65	14136	20	831	9	[OTUD7B - otu domain containing 7b, HIST1H2BC - histone cluster 1, h2bc, HIST2H2BE - histone cluster 2, h2be, PLA2G1B - phospholipase a2, group ib (pancreas), HIST1H2BF - histone cluster 1, h2bf, HIST1H2BK - histone cluster 1, h2bk, HIST1H2BG - histone cluster 1, h2bg, IL6R - interleukin 6 receptor, APOA4 - apolipoprotein a-iv]	Process
GO:0009991	response to extracellular stimulus	5.78e-06	0.0016	2.2	14136	285	969	43	[GLRX2 - glutaredoxin 2, FOSL1 - fos-like antigen 1, STAR - steroidogenic acute regulatory protein, DDIT3 - dna-damage-inducible transcript 3, HSD11B2 - hydroxysteroid (11-beta) dehydrogenase 2, GSN - gelsolin, MTOR - mechanistic target of rapamycin (serine/threonine kinase), ATG4A - autophagy related 4a, cysteine peptidase, SQSTM1 - sequestosome 1, SPP1 - secreted phosphoprotein 1, MDM2 - mdm2 o…	Process
GO:0006950	response to stress	6.11e-06	0.00166	1.47	14136	2251	637	149	[MICB - mhc class i polypeptide-related sequence b, TRIB3 - tribbles homolog 3 (drosophila), HSPA1A - heat shock 70kda protein 1a, HSPA1B - heat shock 70kda protein 1b, DNAJB2 - dnaj (hsp40) homolog, subfamily b, member 2, MASP1 - mannan-binding lectin serine peptidase 1 (c4/c2 activating component of ra-reactive factor), DHX58 - dexh (asp-glu-x-his) box polypeptide 58, DNAJA1 - dnaj (hsp40) homo…	Process
GO:0070887	cellular response to chemical stimulus	6.98e-06	0.00185	6.15	14136	872	29	11	[AQP8 - aquaporin 8, IGFBP7 - insulin-like growth factor binding protein 7, UGT2B11 - udp glucuronosyltransferase 2 family, polypeptide b11, CAPN3 - calpain 3, (p94), CAPN2 - calpain 2, (m/ii) large subunit, SPARC - secreted protein, acidic, cysteine-rich (osteonectin), OAS1 - 2'-5'-oligoadenylate synthetase 1, 40/46kda, MT1F - metallothionein 1f, MT1E - metallothionein 1e, GPD1 - glycerol-3-phos…	Process
GO:0016458	gene silencing	8.37e-06	0.00218	7.71	14136	83	221	10	[HIST1H3E - histone cluster 1, h3e, HIST1H4E - histone cluster 1, h4e, HIST1H4B - histone cluster 1, h4b, HIST1H4H - histone cluster 1, h4h, HIST4H4 - histone cluster 4, h4, HIST1H4A - histone cluster 1, h4a, HIST2H3D - histone cluster 2, h3d, HIST1H4K - histone cluster 1, h4k, HIST1H3H - histone cluster 1, h3h, HIST1H3B - histone cluster 1, h3b]	Process
GO:0071248	cellular response to metal ion	8.43e-06	0.00215	10.91	14136	81	128	8	[CAPN3 - calpain 3, (p94), MT1B - metallothionein 1b, CDH1 - cadherin 1, type 1, e-cadherin (epithelial), MT1F - metallothionein 1f, FAS - fas cell surface death receptor, MT1E - metallothionein 1e, CACNA1H - calcium channel, voltage-dependent, t type, alpha 1h subunit, MT1G - metallothionein 1g]	Process
GO:0045637	regulation of myeloid cell differentiation	8.96e-06	0.00224	6.14	14136	134	189	11	[HSPA1A - heat shock 70kda protein 1a, CSF1 - colony stimulating factor 1 (macrophage), HSPA1B - heat shock 70kda protein 1b, HIST1H4E - histone cluster 1, h4e, HIST1H4B - histone cluster 1, h4b, HIST1H4H - histone cluster 1, h4h, HIST4H4 - histone cluster 4, h4, HIST1H4A - histone cluster 1, h4a, HIST1H4K - histone cluster 1, h4k, FAS - fas cell surface death receptor, ACIN1 - apoptotic chromati…	Process
GO:0002227	innate immune response in mucosa	1.01e-05	0.00249	10.57	14136	15	624	7	[HIST1H2BC - histone cluster 1, h2bc, HIST2H2BE - histone cluster 2, h2be, PLA2G1B - phospholipase a2, group ib (pancreas), HIST1H2BF - histone cluster 1, h2bf, HIST1H2BK - histone cluster 1, h2bk, HIST1H2BG - histone cluster 1, h2bg, APOA4 - apolipoprotein a-iv]	Process
GO:0015711	organic anion transport	1.03e-05	0.00248	2.4	14136	294	702	35	[SLC6A11 - solute carrier family 6 (neurotransmitter transporter), member 11, SLC6A12 - solute carrier family 6 (neurotransmitter transporter), member 12, SLC6A9 - solute carrier family 6 (neurotransmitter transporter, glycine), member 9, PQLC2 - pq loop repeat containing 2, SLCO4C1 - solute carrier organic anion transporter family, member 4c1, SFXN5 - sideroflexin 5, NCOA1 - nuclear receptor coa…	Process
GO:0006461	protein complex assembly	1.21e-05	0.00285	4.12	14136	796	69	16	[HIST1H2BB - histone cluster 1, h2bb, HIST2H2BF - histone cluster 2, h2bf, CAPN3 - calpain 3, (p94), HIST1H2BO - histone cluster 1, h2bo, CDH1 - cadherin 1, type 1, e-cadherin (epithelial), HIST1H4K - histone cluster 1, h4k, HIST1H3H - histone cluster 1, h3h, ITPR3 - inositol 1,4,5-trisphosphate receptor, type 3, HIST1H4B - histone cluster 1, h4b, HIST1H4H - histone cluster 1, h4h, FGB - fibrinog…	Process
GO:0044240	multicellular organismal lipid catabolic process	1.27e-05	0.00295	53.34	14136	3	265	3	[CEL - carboxyl ester lipase, PLA2G1B - phospholipase a2, group ib (pancreas), APOA4 - apolipoprotein a-iv]	Process
GO:0051262	protein tetramerization	1.32e-05	0.00301	7.41	14136	101	189	10	[HIST1H3E - histone cluster 1, h3e, HIST1H4E - histone cluster 1, h4e, HIST1H4B - histone cluster 1, h4b, HIST1H4H - histone cluster 1, h4h, HIST4H4 - histone cluster 4, h4, HIST1H4A - histone cluster 1, h4a, CDA - cytidine deaminase, HIST1H4K - histone cluster 1, h4k, HIST1H3H - histone cluster 1, h3h, HIST1H3B - histone cluster 1, h3b]	Process
GO:0044281	small molecule metabolic process	1.42e-05	0.00317	1.45	14136	1874	791	152	[TRIB3 - tribbles homolog 3 (drosophila), UPP2 - uridine phosphorylase 2, ANGPTL3 - angiopoietin-like 3, AARS - alanyl-trna synthetase, LRRC16A - leucine rich repeat containing 16a, ABAT - 4-aminobutyrate aminotransferase, AKR1C1 - aldo-keto reductase family 1, member c1, GSTA2 - glutathione s-transferase alpha 2, PPM1L - protein phosphatase, mg2+/mn2+ dependent, 1l, SDSL - serine dehydratase-lik…	Process
GO:0019731	antibacterial humoral response	1.48e-05	0.00325	5.43	14136	17	1531	10	[HIST1H2BC - histone cluster 1, h2bc, FGA - fibrinogen alpha chain, DEFB1 - defensin, beta 1, FGB - fibrinogen beta chain, HIST2H2BE - histone cluster 2, h2be, PLA2G1B - phospholipase a2, group ib (pancreas), HIST1H2BF - histone cluster 1, h2bf, HIST1H2BI - histone cluster 1, h2bi, HIST1H2BK - histone cluster 1, h2bk, HIST1H2BG - histone cluster 1, h2bg]	Process
GO:0006304	DNA modification	1.48e-05	0.0032	7.27	14136	88	221	10	[HIST1H3E - histone cluster 1, h3e, HIST1H4E - histone cluster 1, h4e, HIST1H4B - histone cluster 1, h4b, HIST1H4H - histone cluster 1, h4h, HIST4H4 - histone cluster 4, h4, HIST1H4A - histone cluster 1, h4a, HIST2H3D - histone cluster 2, h3d, HIST1H4K - histone cluster 1, h4k, HIST1H3H - histone cluster 1, h3h, HIST1H3B - histone cluster 1, h3b]	Process
GO:0070076	histone lysine demethylation	1.6e-05	0.0034	15.47	14136	29	189	6	[HIST1H4E - histone cluster 1, h4e, HIST1H4B - histone cluster 1, h4b, HIST1H4H - histone cluster 1, h4h, HIST4H4 - histone cluster 4, h4, HIST1H4A - histone cluster 1, h4a, HIST1H4K - histone cluster 1, h4k]	Process
GO:0006333	chromatin assembly or disassembly	1.62e-05	0.00338	8.31	14136	81	189	9	[HIST1H3E - histone cluster 1, h3e, HIST1H4E - histone cluster 1, h4e, HIST1H4B - histone cluster 1, h4b, HIST1H4H - histone cluster 1, h4h, HIST4H4 - histone cluster 4, h4, HIST1H4A - histone cluster 1, h4a, HIST1H4K - histone cluster 1, h4k, HIST1H3H - histone cluster 1, h3h, HIST1H3B - histone cluster 1, h3b]	Process
GO:0070988	demethylation	1.62e-05	0.00334	25.17	14136	54	52	5	[HIST1H4B - histone cluster 1, h4b, HIST1H4H - histone cluster 1, h4h, HIST4H4 - histone cluster 4, h4, HIST1H4K - histone cluster 1, h4k, CYP3A5 - cytochrome p450, family 3, subfamily a, polypeptide 5]	Process
GO:0008203	cholesterol metabolic process	1.87e-05	0.00379	4.41	14136	98	491	15	[CEL - carboxyl ester lipase, LSS - lanosterol synthase (2,3-oxidosqualene-lanosterol cyclase), HSD17B7 - hydroxysteroid (17-beta) dehydrogenase 7, NR0B2 - nuclear receptor subfamily 0, group b, member 2, ANGPTL3 - angiopoietin-like 3, STAR - steroidogenic acute regulatory protein, MVD - mevalonate (diphospho) decarboxylase, APOA4 - apolipoprotein a-iv, LIPC - lipase, hepatic, HMGCS1 - 3-hydroxy-…	Process
GO:0046165	alcohol biosynthetic process	1.89e-05	0.00377	2.81	14136	97	1295	25	[LSS - lanosterol synthase (2,3-oxidosqualene-lanosterol cyclase), STAR - steroidogenic acute regulatory protein, SPHK1 - sphingosine kinase 1, EBP - emopamil binding protein (sterol isomerase), FABP5 - fatty acid binding protein 5 (psoriasis-associated), APOA4 - apolipoprotein a-iv, MVK - mevalonate kinase, ACER2 - alkaline ceramidase 2, HSD17B7 - hydroxysteroid (17-beta) dehydrogenase 7, APOA5 …	Process
GO:0032102	negative regulation of response to external stimulus	1.93e-05	0.0038	2.84	14136	171	698	24	[MICB - mhc class i polypeptide-related sequence b, PDGFA - platelet-derived growth factor alpha polypeptide, METRNL - meteorin, glial cell differentiation regulator-like, IFIT1 - interferon-induced protein with tetratricopeptide repeats 1, CYP4F12 - cytochrome p450, family 4, subfamily f, polypeptide 12, DHX58 - dexh (asp-glu-x-his) box polypeptide 58, MUL1 - mitochondrial e3 ubiquitin protein l…	Process
GO:0016577	histone demethylation	1.95e-05	0.00376	14.96	14136	30	189	6	[HIST1H4E - histone cluster 1, h4e, HIST1H4B - histone cluster 1, h4b, HIST1H4H - histone cluster 1, h4h, HIST4H4 - histone cluster 4, h4, HIST1H4A - histone cluster 1, h4a, HIST1H4K - histone cluster 1, h4k]	Process
GO:0006720	isoprenoid metabolic process	1.97e-05	0.00375	4.36	14136	92	529	15	[STAR - steroidogenic acute regulatory protein, ALDH8A1 - aldehyde dehydrogenase 8 family, member a1, MVD - mevalonate (diphospho) decarboxylase, AKR1C1 - aldo-keto reductase family 1, member c1, APOA4 - apolipoprotein a-iv, SDC1 - syndecan 1, GPC1 - glypican 1, HMGCS1 - 3-hydroxy-3-methylglutaryl-coa synthase 1 (soluble), DGAT1 - diacylglycerol o-acyltransferase 1, HMGCS2 - 3-hydroxy-3-methylglu…	Process
GO:1901617	organic hydroxy compound biosynthetic process	2.15e-05	0.00403	2.33	14136	150	1295	32	[LSS - lanosterol synthase (2,3-oxidosqualene-lanosterol cyclase), STAR - steroidogenic acute regulatory protein, PSAT1 - phosphoserine aminotransferase 1, SPHK1 - sphingosine kinase 1, EBP - emopamil binding protein (sterol isomerase), APOA4 - apolipoprotein a-iv, FABP5 - fatty acid binding protein 5 (psoriasis-associated), ACER2 - alkaline ceramidase 2, MVK - mevalonate kinase, GCH1 - gtp cyclo…	Process
GO:1901532	regulation of hematopoietic progenitor cell differentiation	2.44e-05	0.00452	14.48	14136	31	189	6	[HIST1H4E - histone cluster 1, h4e, HIST1H4B - histone cluster 1, h4b, HIST1H4H - histone cluster 1, h4h, HIST4H4 - histone cluster 4, h4, HIST1H4A - histone cluster 1, h4a, HIST1H4K - histone cluster 1, h4k]	Process
GO:1901698	response to nitrogen compound	2.54e-05	0.00463	1.77	14136	516	1055	68	[TRIB3 - tribbles homolog 3 (drosophila), IFIT1 - interferon-induced protein with tetratricopeptide repeats 1, CAPN2 - calpain 2, (m/ii) large subunit, CDH1 - cadherin 1, type 1, e-cadherin (epithelial), SLC9A1 - solute carrier family 9, subfamily a (nhe1, cation proton antiporter 1), member 1, GSN - gelsolin, AARS - alanyl-trna synthetase, HSD11B2 - hydroxysteroid (11-beta) dehydrogenase 2, MTOR…	Process
GO:0071241	cellular response to inorganic substance	2.56e-05	0.0046	9.5	14136	93	128	8	[CAPN3 - calpain 3, (p94), MT1B - metallothionein 1b, CDH1 - cadherin 1, type 1, e-cadherin (epithelial), MT1F - metallothionein 1f, FAS - fas cell surface death receptor, MT1E - metallothionein 1e, CACNA1H - calcium channel, voltage-dependent, t type, alpha 1h subunit, MT1G - metallothionein 1g]	Process
GO:0006066	alcohol metabolic process	2.72e-05	0.00482	2.5	14136	301	564	30	[CEL - carboxyl ester lipase, LSS - lanosterol synthase (2,3-oxidosqualene-lanosterol cyclase), NR0B2 - nuclear receptor subfamily 0, group b, member 2, ANGPTL3 - angiopoietin-like 3, STAR - steroidogenic acute regulatory protein, APOA4 - apolipoprotein a-iv, GDPD3 - glycerophosphodiester phosphodiesterase domain containing 3, ENPP2 - ectonucleotide pyrophosphatase/phosphodiesterase 2, MVK - meva…	Process
GO:0006482	protein demethylation	2.95e-05	0.00516	14.02	14136	32	189	6	[HIST1H4E - histone cluster 1, h4e, HIST1H4B - histone cluster 1, h4b, HIST1H4H - histone cluster 1, h4h, HIST4H4 - histone cluster 4, h4, HIST1H4A - histone cluster 1, h4a, HIST1H4K - histone cluster 1, h4k]	Process
GO:0008214	protein dealkylation	2.95e-05	0.00509	14.02	14136	32	189	6	[HIST1H4E - histone cluster 1, h4e, HIST1H4B - histone cluster 1, h4b, HIST1H4H - histone cluster 1, h4h, HIST4H4 - histone cluster 4, h4, HIST1H4A - histone cluster 1, h4a, HIST1H4K - histone cluster 1, h4k]	Process
GO:0010035	response to inorganic substance	3.02e-05	0.00513	4.68	14136	307	128	13	[AQP3 - aquaporin 3 (gill blood group), CAPN3 - calpain 3, (p94), MT1B - metallothionein 1b, CDH1 - cadherin 1, type 1, e-cadherin (epithelial), MT1F - metallothionein 1f, MT1E - metallothionein 1e, CACNA1H - calcium channel, voltage-dependent, t type, alpha 1h subunit, MT1G - metallothionein 1g, ITPR3 - inositol 1,4,5-trisphosphate receptor, type 3, ACTA1 - actin, alpha 1, skeletal muscle, FGB -…	Process
GO:0065008	regulation of biological quality	3.02e-05	0.00508	1.53	14136	2264	440	108	[HSPA1A - heat shock 70kda protein 1a, HSPA1B - heat shock 70kda protein 1b, PQLC2 - pq loop repeat containing 2, ANGPTL3 - angiopoietin-like 3, CDH1 - cadherin 1, type 1, e-cadherin (epithelial), ZNF385A - zinc finger protein 385a, DDIT3 - dna-damage-inducible transcript 3, AARS - alanyl-trna synthetase, HSD11B2 - hydroxysteroid (11-beta) dehydrogenase 2, ABAT - 4-aminobutyrate aminotransferase,…	Process
GO:0046942	carboxylic acid transport	3.09e-05	0.00512	2.66	14136	202	685	26	[SLC6A11 - solute carrier family 6 (neurotransmitter transporter), member 11, SLC6A12 - solute carrier family 6 (neurotransmitter transporter), member 12, SLC6A9 - solute carrier family 6 (neurotransmitter transporter, glycine), member 9, PQLC2 - pq loop repeat containing 2, SFXN5 - sideroflexin 5, AKR1C1 - aldo-keto reductase family 1, member c1, NCOA1 - nuclear receptor coactivator 1, SLC16A4 -…	Process
GO:0008211	glucocorticoid metabolic process	3.23e-05	0.00529	16.78	14136	11	383	5	[SERPINA6 - serpin peptidase inhibitor, clade a (alpha-1 antiproteinase, antitrypsin), member 6, STAR - steroidogenic acute regulatory protein, CYP17A1 - cytochrome p450, family 17, subfamily a, polypeptide 1, HSD11B2 - hydroxysteroid (11-beta) dehydrogenase 2, CACNA1H - calcium channel, voltage-dependent, t type, alpha 1h subunit]	Process
GO:0002385	mucosal immune response	3.39e-05	0.00548	6.01	14136	19	1114	9	[OTUD7B - otu domain containing 7b, HIST1H2BC - histone cluster 1, h2bc, HIST2H2BE - histone cluster 2, h2be, PLA2G1B - phospholipase a2, group ib (pancreas), HIST1H2BF - histone cluster 1, h2bf, HIST1H2BI - histone cluster 1, h2bi, HIST1H2BK - histone cluster 1, h2bk, HIST1H2BG - histone cluster 1, h2bg, APOA4 - apolipoprotein a-iv]	Process
GO:0015849	organic acid transport	3.65e-05	0.00582	2.63	14136	204	685	26	[SLC6A11 - solute carrier family 6 (neurotransmitter transporter), member 11, SLC6A12 - solute carrier family 6 (neurotransmitter transporter), member 12, SLC6A9 - solute carrier family 6 (neurotransmitter transporter, glycine), member 9, PQLC2 - pq loop repeat containing 2, SFXN5 - sideroflexin 5, AKR1C1 - aldo-keto reductase family 1, member c1, NCOA1 - nuclear receptor coactivator 1, SLC16A4 -…	Process
GO:0010243	response to organonitrogen compound	3.65e-05	0.00575	1.78	14136	482	1055	64	[TRIB3 - tribbles homolog 3 (drosophila), CAPN2 - calpain 2, (m/ii) large subunit, CDH1 - cadherin 1, type 1, e-cadherin (epithelial), SLC9A1 - solute carrier family 9, subfamily a (nhe1, cation proton antiporter 1), member 1, GSN - gelsolin, AARS - alanyl-trna synthetase, HSD11B2 - hydroxysteroid (11-beta) dehydrogenase 2, MTOR - mechanistic target of rapamycin (serine/threonine kinase), ABAT - …	Process
GO:0009992	cellular water homeostasis	4.04e-05	0.00629	73.12	14136	10	58	3	[AQP8 - aquaporin 8, AQP3 - aquaporin 3 (gill blood group), SLC6A12 - solute carrier family 6 (neurotransmitter transporter), member 12]	Process
GO:0045814	negative regulation of gene expression, epigenetic	4.17e-05	0.00641	6.46	14136	99	221	10	[HIST1H3E - histone cluster 1, h3e, HIST1H4E - histone cluster 1, h4e, HIST1H4B - histone cluster 1, h4b, HIST1H4H - histone cluster 1, h4h, HIST4H4 - histone cluster 4, h4, HIST1H4A - histone cluster 1, h4a, HIST2H3D - histone cluster 2, h3d, HIST1H4K - histone cluster 1, h4k, HIST1H3H - histone cluster 1, h3h, HIST1H3B - histone cluster 1, h3b]	Process
GO:0034754	cellular hormone metabolic process	4.3e-05	0.00654	4.63	14136	75	529	13	[HSD17B7 - hydroxysteroid (17-beta) dehydrogenase 7, STAR - steroidogenic acute regulatory protein, ALDH8A1 - aldehyde dehydrogenase 8 family, member a1, CACNA1H - calcium channel, voltage-dependent, t type, alpha 1h subunit, AKR1C1 - aldo-keto reductase family 1, member c1, UGT2B7 - udp glucuronosyltransferase 2 family, polypeptide b7, UGT2B4 - udp glucuronosyltransferase 2 family, polypeptide b…	Process
GO:0002682	regulation of immune system process	5.02e-05	0.00754	1.81	14136	1055	451	61	[HSPA1A - heat shock 70kda protein 1a, TRIB3 - tribbles homolog 3 (drosophila), MICB - mhc class i polypeptide-related sequence b, HSPA1B - heat shock 70kda protein 1b, HIST1H3C - histone cluster 1, h3c, HIST1H3E - histone cluster 1, h3e, IFIT1 - interferon-induced protein with tetratricopeptide repeats 1, MASP1 - mannan-binding lectin serine peptidase 1 (c4/c2 activating component of ra-reactive…	Process
GO:0050878	regulation of body fluid levels	5.77e-05	0.00856	3.68	14136	500	123	16	[AQP3 - aquaporin 3 (gill blood group), F13B - coagulation factor xiii, b polypeptide, CDH1 - cadherin 1, type 1, e-cadherin (epithelial), ESAM - endothelial cell adhesion molecule, HIST1H3H - histone cluster 1, h3h, ITGA3 - integrin, alpha 3 (antigen cd49c, alpha 3 subunit of vla-3 receptor), HIST1H3B - histone cluster 1, h3b, ITPR3 - inositol 1,4,5-trisphosphate receptor, type 3, CDO1 - cystein…	Process
GO:0044283	small molecule biosynthetic process	5.85e-05	0.00857	2.11	14136	340	769	39	[LSS - lanosterol synthase (2,3-oxidosqualene-lanosterol cyclase), STAR - steroidogenic acute regulatory protein, ALDH8A1 - aldehyde dehydrogenase 8 family, member a1, ACSM1 - acyl-coa synthetase medium-chain family member 1, PYCRL - pyrroline-5-carboxylate reductase-like, FABP5 - fatty acid binding protein 5 (psoriasis-associated), APOA4 - apolipoprotein a-iv, CDO1 - cysteine dioxygenase type 1,…	Process
GO:2001236	regulation of extrinsic apoptotic signaling pathway	6.08e-05	0.00881	2.84	14136	139	751	21	[HSPA1A - heat shock 70kda protein 1a, HSPA1B - heat shock 70kda protein 1b, DAPK3 - death-associated protein kinase 3, PEA15 - phosphoprotein enriched in astrocytes 15, DBH - dopamine beta-hydroxylase (dopamine beta-monooxygenase), TNFRSF12A - tumor necrosis factor receptor superfamily, member 12a, ACVR1 - activin a receptor, type i, SIAH2 - siah e3 ubiquitin protein ligase 2, NRP1 - neuropilin …	Process
GO:0010951	negative regulation of endopeptidase activity	6.19e-05	0.00888	4	14136	172	288	14	[CSTA - cystatin a (stefin a), SERPINA6 - serpin peptidase inhibitor, clade a (alpha-1 antiproteinase, antitrypsin), member 6, TIMP2 - timp metallopeptidase inhibitor 2, CST4 - cystatin s, FURIN - furin (paired basic amino acid cleaving enzyme), SPINK1 - serine peptidase inhibitor, kazal type 1, FETUB - fetuin b, TRIAP1 - tp53 regulated inhibitor of apoptosis 1, HRG - histidine-rich glycoprotein,…	Process
GO:0051716	cellular response to stimulus	6.64e-05	0.00942	3.7	14136	1844	29	14	[CAPN3 - calpain 3, (p94), CAPN2 - calpain 2, (m/ii) large subunit, MT1F - metallothionein 1f, CDKN1A - cyclin-dependent kinase inhibitor 1a (p21, cip1), MT1E - metallothionein 1e, MT1G - metallothionein 1g, AQP8 - aquaporin 8, UGT2B11 - udp glucuronosyltransferase 2 family, polypeptide b11, IGFBP7 - insulin-like growth factor binding protein 7, SPARC - secreted protein, acidic, cysteine-rich (os…	Process
GO:0060700	regulation of ribonuclease activity	6.98e-05	0.00978	19.67	14136	6	479	4	[HSPA1A - heat shock 70kda protein 1a, HSPA1B - heat shock 70kda protein 1b, OAS3 - 2'-5'-oligoadenylate synthetase 3, 100kda, OAS1 - 2'-5'-oligoadenylate synthetase 1, 40/46kda]	Process
GO:0010043	response to zinc ion	7.42e-05	0.0103	73.37	14136	34	17	3	[MT1F - metallothionein 1f, MT1E - metallothionein 1e, MT1G - metallothionein 1g]	Process
GO:0003014	renal system process	7.49e-05	0.0103	12.82	14136	63	105	6	[SULF2 - sulfatase 2, AQP3 - aquaporin 3 (gill blood group), KNG1 - kininogen 1, F2RL1 - coagulation factor ii (thrombin) receptor-like 1, FAS - fas cell surface death receptor, ITGA3 - integrin, alpha 3 (antigen cd49c, alpha 3 subunit of vla-3 receptor)]	Process
GO:0034080	CENP-A containing nucleosome assembly	7.81e-05	0.0106	12.13	14136	37	189	6	[HIST1H4E - histone cluster 1, h4e, HIST1H4B - histone cluster 1, h4b, HIST1H4H - histone cluster 1, h4h, HIST4H4 - histone cluster 4, h4, HIST1H4A - histone cluster 1, h4a, HIST1H4K - histone cluster 1, h4k]	Process
GO:2001027	negative regulation of endothelial cell chemotaxis	7.86e-05	0.0106	29.09	14136	3	486	3	[HRG - histidine-rich glycoprotein, THBS1 - thrombospondin 1, NOTCH1 - notch 1]	Process
GO:0071310	cellular response to organic substance	7.93e-05	0.0105	1.76	14136	683	740	63	[TRIB3 - tribbles homolog 3 (drosophila), IFIT1 - interferon-induced protein with tetratricopeptide repeats 1, IFIT3 - interferon-induced protein with tetratricopeptide repeats 3, TIMP2 - timp metallopeptidase inhibitor 2, CAPN2 - calpain 2, (m/ii) large subunit, CDH1 - cadherin 1, type 1, e-cadherin (epithelial), SLC9A1 - solute carrier family 9, subfamily a (nhe1, cation proton antiporter 1), m…	Process
GO:0009607	response to biotic stimulus	8.34e-05	0.011	2.03	14136	468	624	42	[IFIT1 - interferon-induced protein with tetratricopeptide repeats 1, FOSL1 - fos-like antigen 1, DHX58 - dexh (asp-glu-x-his) box polypeptide 58, HIST1H2BC - histone cluster 1, h2bc, IRF9 - interferon regulatory factor 9, HIST2H2BE - histone cluster 2, h2be, OASL - 2'-5'-oligoadenylate synthetase-like, STAR - steroidogenic acute regulatory protein, GPX2 - glutathione peroxidase 2 (gastrointestin…	Process
GO:0045926	negative regulation of growth	8.35e-05	0.0109	3.46	14136	180	363	16	[HSPA1A - heat shock 70kda protein 1a, MT1X - metallothionein 1x, HSPA1B - heat shock 70kda protein 1b, MT1B - metallothionein 1b, WWC3 - wwc family member 3, MT1F - metallothionein 1f, LBP - lipopolysaccharide binding protein, MT1E - metallothionein 1e, CDKN1A - cyclin-dependent kinase inhibitor 1a (p21, cip1), PTPRJ - protein tyrosine phosphatase, receptor type, j, MT1G - metallothionein 1g, FL…	Process
GO:0010466	negative regulation of peptidase activity	8.42e-05	0.0109	3.88	14136	177	288	14	[CSTA - cystatin a (stefin a), SERPINA6 - serpin peptidase inhibitor, clade a (alpha-1 antiproteinase, antitrypsin), member 6, TIMP2 - timp metallopeptidase inhibitor 2, CST4 - cystatin s, FURIN - furin (paired basic amino acid cleaving enzyme), SPINK1 - serine peptidase inhibitor, kazal type 1, FETUB - fetuin b, TRIAP1 - tp53 regulated inhibitor of apoptosis 1, HRG - histidine-rich glycoprotein,…	Process
GO:0010810	regulation of cell-substrate adhesion	8.81e-05	0.0112	2.87	14136	135	730	20	[CSF1 - colony stimulating factor 1 (macrophage), DAPK3 - death-associated protein kinase 3, EPHA1 - eph receptor a1, RHOD - ras homolog family member d, SLC9A1 - solute carrier family 9, subfamily a (nhe1, cation proton antiporter 1), member 1, LRRC16A - leucine rich repeat containing 16a, PTPRJ - protein tyrosine phosphatase, receptor type, j, SPP1 - secreted phosphoprotein 1, ITGA3 - integrin,…	Process
GO:0042445	hormone metabolic process	9.44e-05	0.0119	3.65	14136	117	529	16	[HSD17B7 - hydroxysteroid (17-beta) dehydrogenase 7, STAR - steroidogenic acute regulatory protein, ALDH8A1 - aldehyde dehydrogenase 8 family, member a1, CACNA1H - calcium channel, voltage-dependent, t type, alpha 1h subunit, AKR1C1 - aldo-keto reductase family 1, member c1, FURIN - furin (paired basic amino acid cleaving enzyme), UGT2B7 - udp glucuronosyltransferase 2 family, polypeptide b7, UGT…	Process
GO:0043414	macromolecule methylation	9.81e-05	0.0123	4.1	14136	183	245	13	[HIST1H3E - histone cluster 1, h3e, RAB3B - rab3b, member ras oncogene family, HIST1H4A - histone cluster 1, h4a, HIST2H3D - histone cluster 2, h3d, HIST1H4K - histone cluster 1, h4k, BHMT - betaine--homocysteine s-methyltransferase, HIST1H3H - histone cluster 1, h3h, HIST1H3B - histone cluster 1, h3b, BTG2 - btg family, member 2, HIST1H4E - histone cluster 1, h4e, HIST1H4B - histone cluster 1, h…	Process
GO:0001101	response to acid chemical	0.0001	0.0124	2.13	14136	226	1028	35	[MICB - mhc class i polypeptide-related sequence b, PDGFA - platelet-derived growth factor alpha polypeptide, TIE1 - tyrosine kinase with immunoglobulin-like and egf-like domains 1, CAPN2 - calpain 2, (m/ii) large subunit, CDH1 - cadherin 1, type 1, e-cadherin (epithelial), HSD17B2 - hydroxysteroid (17-beta) dehydrogenase 2, AARS - alanyl-trna synthetase, GSN - gelsolin, MTOR - mechanistic target…	Process
GO:0032269	negative regulation of cellular protein metabolic process	0.000103	0.0127	2.26	14136	678	305	33	[CSTA - cystatin a (stefin a), HSPA1A - heat shock 70kda protein 1a, HSPA1B - heat shock 70kda protein 1b, TIMP2 - timp metallopeptidase inhibitor 2, DNAJA1 - dnaj (hsp40) homolog, subfamily a, member 1, MASP1 - mannan-binding lectin serine peptidase 1 (c4/c2 activating component of ra-reactive factor), CAPN3 - calpain 3, (p94), CST4 - cystatin s, PTPRJ - protein tyrosine phosphatase, receptor ty…	Process
GO:0042493	response to drug	0.000103	0.0126	1.98	14136	293	1022	42	[SLC6A11 - solute carrier family 6 (neurotransmitter transporter), member 11, PDGFA - platelet-derived growth factor alpha polypeptide, TIMP2 - timp metallopeptidase inhibitor 2, FOSL1 - fos-like antigen 1, EMX1 - empty spiracles homeobox 1, BAK1 - bcl2-antagonist/killer 1, STAR - steroidogenic acute regulatory protein, CDH1 - cadherin 1, type 1, e-cadherin (epithelial), MDK - midkine (neurite gr…	Process
GO:0031055	chromatin remodeling at centromere	0.000106	0.0127	11.51	14136	39	189	6	[HIST1H4E - histone cluster 1, h4e, HIST1H4B - histone cluster 1, h4b, HIST1H4H - histone cluster 1, h4h, HIST4H4 - histone cluster 4, h4, HIST1H4A - histone cluster 1, h4a, HIST1H4K - histone cluster 1, h4k]	Process
GO:0043200	response to amino acid	0.000109	0.013	2.69	14136	76	1520	22	[ASNS - asparagine synthetase (glutamine-hydrolyzing), CAPN2 - calpain 2, (m/ii) large subunit, CDH1 - cadherin 1, type 1, e-cadherin (epithelial), AARS - alanyl-trna synthetase, GSN - gelsolin, DNMT3B - dna (cytosine-5-)-methyltransferase 3 beta, MTOR - mechanistic target of rapamycin (serine/threonine kinase), ASS1 - argininosuccinate synthase 1, COL6A1 - collagen, type vi, alpha 1, RRAGD - ras…	Process
GO:0097305	response to alcohol	0.00011	0.013	2.41	14136	212	746	27	[PDGFA - platelet-derived growth factor alpha polypeptide, FOSL1 - fos-like antigen 1, STAR - steroidogenic acute regulatory protein, CDH1 - cadherin 1, type 1, e-cadherin (epithelial), GSN - gelsolin, ABAT - 4-aminobutyrate aminotransferase, CRYAB - crystallin, alpha b, NCOA1 - nuclear receptor coactivator 1, SPP1 - secreted phosphoprotein 1, COL1A1 - collagen, type i, alpha 1, CDO1 - cysteine d…	Process
GO:1902380	positive regulation of endoribonuclease activity	0.000116	0.0136	92.39	14136	2	153	2	[HSPA1A - heat shock 70kda protein 1a, HSPA1B - heat shock 70kda protein 1b]	Process
GO:0031439	positive regulation of mRNA cleavage	0.000116	0.0135	92.39	14136	2	153	2	[HSPA1A - heat shock 70kda protein 1a, HSPA1B - heat shock 70kda protein 1b]	Process
GO:0098542	defense response to other organism	0.000117	0.0135	2.42	14136	221	715	27	[IFIT1 - interferon-induced protein with tetratricopeptide repeats 1, DHX58 - dexh (asp-glu-x-his) box polypeptide 58, IFIT3 - interferon-induced protein with tetratricopeptide repeats 3, HIST1H2BC - histone cluster 1, h2bc, IRF9 - interferon regulatory factor 9, OASL - 2'-5'-oligoadenylate synthetase-like, HIST2H2BE - histone cluster 2, h2be, SAMHD1 - sam domain and hd domain 1, ADARB1 - adenosi…	Process
GO:0043207	response to external biotic stimulus	0.000119	0.0136	2.04	14136	444	624	40	[IFIT1 - interferon-induced protein with tetratricopeptide repeats 1, FOSL1 - fos-like antigen 1, DHX58 - dexh (asp-glu-x-his) box polypeptide 58, HIST1H2BC - histone cluster 1, h2bc, IRF9 - interferon regulatory factor 9, HIST2H2BE - histone cluster 2, h2be, OASL - 2'-5'-oligoadenylate synthetase-like, STAR - steroidogenic acute regulatory protein, GPX2 - glutathione peroxidase 2 (gastrointestin…	Process
GO:0030155	regulation of cell adhesion	0.000124	0.014	1.94	14136	449	730	45	[RHOD - ras homolog family member d, TPM1 - tropomyosin 1 (alpha), CDH1 - cadherin 1, type 1, e-cadherin (epithelial), SLC9A1 - solute carrier family 9, subfamily a (nhe1, cation proton antiporter 1), member 1, GSN - gelsolin, LRRC16A - leucine rich repeat containing 16a, PTPRJ - protein tyrosine phosphatase, receptor type, j, ITGA3 - integrin, alpha 3 (antigen cd49c, alpha 3 subunit of vla-3 rec…	Process
GO:0031667	response to nutrient levels	0.000126	0.0141	2.06	14136	262	969	37	[STAR - steroidogenic acute regulatory protein, DDIT3 - dna-damage-inducible transcript 3, HSD11B2 - hydroxysteroid (11-beta) dehydrogenase 2, GSN - gelsolin, MTOR - mechanistic target of rapamycin (serine/threonine kinase), ATG4A - autophagy related 4a, cysteine peptidase, SQSTM1 - sequestosome 1, SPP1 - secreted phosphoprotein 1, MDM2 - mdm2 oncogene, e3 ubiquitin protein ligase, MTHFR - methyl…	Process
GO:0030334	regulation of cell migration	0.000126	0.014	2.06	14136	445	602	39	[TIE1 - tyrosine kinase with immunoglobulin-like and egf-like domains 1, RHOD - ras homolog family member d, ANGPTL3 - angiopoietin-like 3, TPM1 - tropomyosin 1 (alpha), CDH1 - cadherin 1, type 1, e-cadherin (epithelial), GSN - gelsolin, PTPRJ - protein tyrosine phosphatase, receptor type, j, ITGA3 - integrin, alpha 3 (antigen cd49c, alpha 3 subunit of vla-3 receptor), FLCN - folliculin, COL1A1 -…	Process
GO:0065003	macromolecular complex assembly	0.000162	0.0178	3.34	14136	980	69	16	[HIST1H2BB - histone cluster 1, h2bb, HIST2H2BF - histone cluster 2, h2bf, CAPN3 - calpain 3, (p94), HIST1H2BO - histone cluster 1, h2bo, CDH1 - cadherin 1, type 1, e-cadherin (epithelial), HIST1H4K - histone cluster 1, h4k, HIST1H3H - histone cluster 1, h3h, ITPR3 - inositol 1,4,5-trisphosphate receptor, type 3, HIST1H4B - histone cluster 1, h4b, HIST1H4H - histone cluster 1, h4h, FGB - fibrinog…	Process
GO:0048545	response to steroid hormone	0.000172	0.0187	2.09	14136	259	914	35	[PPARGC1B - peroxisome proliferator-activated receptor gamma, coactivator 1 beta, PDGFA - platelet-derived growth factor alpha polypeptide, FOSL1 - fos-like antigen 1, STAR - steroidogenic acute regulatory protein, MDK - midkine (neurite growth-promoting factor 2), HSD11B2 - hydroxysteroid (11-beta) dehydrogenase 2, NCOA1 - nuclear receptor coactivator 1, CRYAB - crystallin, alpha b, ACVR1 - acti…	Process
GO:0071496	cellular response to external stimulus	0.000174	0.0189	2.01	14136	184	1374	36	[GLRX2 - glutaredoxin 2, FOSL1 - fos-like antigen 1, BAK1 - bcl2-antagonist/killer 1, JUN - jun proto-oncogene, SLC9A1 - solute carrier family 9, subfamily a (nhe1, cation proton antiporter 1), member 1, MTOR - mechanistic target of rapamycin (serine/threonine kinase), SPHK1 - sphingosine kinase 1, ATG4A - autophagy related 4a, cysteine peptidase, SQSTM1 - sequestosome 1, MDM2 - mdm2 oncogene, e3…	Process
GO:0016042	lipid catabolic process	0.000176	0.0189	3.26	14136	193	359	16	[NEU1 - sialidase 1 (lysosomal sialidase), CEL - carboxyl ester lipase, HSD17B14 - hydroxysteroid (17-beta) dehydrogenase 14, ANGPTL3 - angiopoietin-like 3, DAGLA - diacylglycerol lipase, alpha, LIPG - lipase, endothelial, PLCD3 - phospholipase c, delta 3, APOA4 - apolipoprotein a-iv, ENPP2 - ectonucleotide pyrophosphatase/phosphodiesterase 2, PLA2G12B - phospholipase a2, group xiib, UGT2B4 - udp…	Process
GO:0043486	histone exchange	0.000176	0.0188	24.71	14136	44	52	4	[HIST1H4B - histone cluster 1, h4b, HIST1H4H - histone cluster 1, h4h, HIST4H4 - histone cluster 4, h4, HIST1H4K - histone cluster 1, h4k]	Process
GO:0050818	regulation of coagulation	0.000177	0.0187	4.01	14136	72	637	13	[PDGFA - platelet-derived growth factor alpha polypeptide, CYP4F12 - cytochrome p450, family 4, subfamily f, polypeptide 12, PTPRJ - protein tyrosine phosphatase, receptor type, j, HRG - histidine-rich glycoprotein, KNG1 - kininogen 1, THBS1 - thrombospondin 1, PSEN2 - presenilin 2 (alzheimer disease 4), SERPINC1 - serpin peptidase inhibitor, clade c (antithrombin), member 1, NOS3 - nitric oxide …	Process
GO:0040008	regulation of growth	0.000178	0.0186	7.76	14136	472	27	7	[IGFBP7 - insulin-like growth factor binding protein 7, CAPN3 - calpain 3, (p94), MT1F - metallothionein 1f, CDKN1A - cyclin-dependent kinase inhibitor 1a (p21, cip1), MT1E - metallothionein 1e, SGK2 - serum/glucocorticoid regulated kinase 2, MT1G - metallothionein 1g]	Process
GO:0042026	protein refolding	0.000188	0.0195	7.24	14136	21	651	7	[HSPA1A - heat shock 70kda protein 1a, HSPA1B - heat shock 70kda protein 1b, HSP90AA1 - heat shock protein 90kda alpha (cytosolic), class a member 1, DNAJB2 - dnaj (hsp40) homolog, subfamily b, member 2, DNAJA1 - dnaj (hsp40) homolog, subfamily a, member 1, DNAJB1 - dnaj (hsp40) homolog, subfamily b, member 1, HSPA8 - heat shock 70kda protein 8]	Process
GO:1903034	regulation of response to wounding	0.000189	0.0194	2.28	14136	269	667	29	[PDGFA - platelet-derived growth factor alpha polypeptide, MASP1 - mannan-binding lectin serine peptidase 1 (c4/c2 activating component of ra-reactive factor), CAPN3 - calpain 3, (p94), GPX2 - glutathione peroxidase 2 (gastrointestinal), TNFRSF12A - tumor necrosis factor receptor superfamily, member 12a, IL17B - interleukin 17b, GSN - gelsolin, PTPRJ - protein tyrosine phosphatase, receptor type,…	Process
GO:0051259	protein oligomerization	0.000198	0.0202	2.61	14136	337	370	23	[HIST1H3C - histone cluster 1, h3c, HIST1H3E - histone cluster 1, h3e, HIST1H4A - histone cluster 1, h4a, CDH1 - cadherin 1, type 1, e-cadherin (epithelial), SLC9A1 - solute carrier family 9, subfamily a (nhe1, cation proton antiporter 1), member 1, HIST1H4K - histone cluster 1, h4k, SQSTM1 - sequestosome 1, COL6A1 - collagen, type vi, alpha 1, HIST1H3H - histone cluster 1, h3h, HIST1H3B - histon…	Process
GO:0051248	negative regulation of protein metabolic process	0.000202	0.0204	2.15	14136	732	305	34	[CSTA - cystatin a (stefin a), HSPA1A - heat shock 70kda protein 1a, HSPA1B - heat shock 70kda protein 1b, TIMP2 - timp metallopeptidase inhibitor 2, DNAJA1 - dnaj (hsp40) homolog, subfamily a, member 1, MASP1 - mannan-binding lectin serine peptidase 1 (c4/c2 activating component of ra-reactive factor), CAPN3 - calpain 3, (p94), CST4 - cystatin s, PTPRJ - protein tyrosine phosphatase, receptor ty…	Process
GO:2001237	negative regulation of extrinsic apoptotic signaling pathway	0.000214	0.0215	3.49	14136	81	751	15	[HSPA1A - heat shock 70kda protein 1a, HSPA1B - heat shock 70kda protein 1b, PEA15 - phosphoprotein enriched in astrocytes 15, ACVR1 - activin a receptor, type i, NRP1 - neuropilin 1, SIAH2 - siah e3 ubiquitin protein ligase 2, DAB2 - dab, mitogen-responsive phosphoprotein, homolog 2 (drosophila), FGB - fibrinogen beta chain, THBS1 - thrombospondin 1, PSEN2 - presenilin 2 (alzheimer disease 4), H…	Process
GO:0015803	branched-chain amino acid transport	0.00022	0.0219	20.64	14136	3	685	3	[SLC3A2 - solute carrier family 3 (amino acid transporter heavy chain), member 2, SLC7A5 - solute carrier family 7 (amino acid transporter light chain, l system), member 5, SLC38A7 - solute carrier family 38, member 7]	Process
GO:0009628	response to abiotic stimulus	0.000248	0.0245	1.61	14136	863	774	76	[MICB - mhc class i polypeptide-related sequence b, HSPA1A - heat shock 70kda protein 1a, SLC6A12 - solute carrier family 6 (neurotransmitter transporter), member 12, HSPA1B - heat shock 70kda protein 1b, CDC25A - cell division cycle 25a, DNAJA1 - dnaj (hsp40) homolog, subfamily a, member 1, CAPN3 - calpain 3, (p94), SLC2A8 - solute carrier family 2 (facilitated glucose transporter), member 8, CA…	Process
GO:0034724	DNA replication-independent nucleosome organization	0.00025	0.0245	22.65	14136	48	52	4	[HIST1H4B - histone cluster 1, h4b, HIST1H4H - histone cluster 1, h4h, HIST4H4 - histone cluster 4, h4, HIST1H4K - histone cluster 1, h4k]	Process
GO:0006336	DNA replication-independent nucleosome assembly	0.00025	0.0244	22.65	14136	48	52	4	[HIST1H4B - histone cluster 1, h4b, HIST1H4H - histone cluster 1, h4h, HIST4H4 - histone cluster 4, h4, HIST1H4K - histone cluster 1, h4k]	Process
GO:0031960	response to corticosteroid	0.000251	0.0243	2.83	14136	111	901	20	[PPARGC1B - peroxisome proliferator-activated receptor gamma, coactivator 1 beta, FOSL1 - fos-like antigen 1, STAR - steroidogenic acute regulatory protein, MDK - midkine (neurite growth-promoting factor 2), IGFBP2 - insulin-like growth factor binding protein 2, 36kda, HSD11B2 - hydroxysteroid (11-beta) dehydrogenase 2, CDKN1A - cyclin-dependent kinase inhibitor 1a (p21, cip1), ASS1 - argininosuc…	Process
GO:0051239	regulation of multicellular organismal process	0.000289	0.0277	1.59	14136	1750	392	77	[HSPA1A - heat shock 70kda protein 1a, TIE1 - tyrosine kinase with immunoglobulin-like and egf-like domains 1, HSPA1B - heat shock 70kda protein 1b, TIMP2 - timp metallopeptidase inhibitor 2, ANGPTL3 - angiopoietin-like 3, CAPN3 - calpain 3, (p94), TNFRSF12A - tumor necrosis factor receptor superfamily, member 12a, HIST1H4A - histone cluster 1, h4a, CDH1 - cadherin 1, type 1, e-cadherin (epitheli…	Process
GO:0032870	cellular response to hormone stimulus	0.000301	0.0286	2.24	14136	231	766	28	[TRIB3 - tribbles homolog 3 (drosophila), STAR - steroidogenic acute regulatory protein, SLC9A1 - solute carrier family 9, subfamily a (nhe1, cation proton antiporter 1), member 1, NCOA1 - nuclear receptor coactivator 1, AKR1C1 - aldo-keto reductase family 1, member c1, ACVR1 - activin a receptor, type i, UGT2B7 - udp glucuronosyltransferase 2 family, polypeptide b7, UGT2B4 - udp glucuronosyltran…	Process
GO:0010817	regulation of hormone levels	0.000322	0.0304	4.59	14136	173	178	10	[UGT2B11 - udp glucuronosyltransferase 2 family, polypeptide b11, UGT2B4 - udp glucuronosyltransferase 2 family, polypeptide b4, CPLX1 - complexin 1, CYP17A1 - cytochrome p450, family 17, subfamily a, polypeptide 1, CYP19A1 - cytochrome p450, family 19, subfamily a, polypeptide 1, MYO5A - myosin va (heavy chain 12, myoxin), CRYM - crystallin, mu, CACNA1H - calcium channel, voltage-dependent, t ty…	Process
GO:0031668	cellular response to extracellular stimulus	0.000328	0.0308	2.23	14136	127	1450	29	[GLRX2 - glutaredoxin 2, FOSL1 - fos-like antigen 1, JUN - jun proto-oncogene, MTOR - mechanistic target of rapamycin (serine/threonine kinase), SPHK1 - sphingosine kinase 1, ATG4A - autophagy related 4a, cysteine peptidase, SQSTM1 - sequestosome 1, MDM2 - mdm2 oncogene, e3 ubiquitin protein ligase, COL1A1 - collagen, type i, alpha 1, AXL - axl receptor tyrosine kinase, PMAIP1 - phorbol-12-myrist…	Process
GO:0046903	secretion	0.000345	0.0321	3.72	14136	441	112	13	[SLC6A12 - solute carrier family 6 (neurotransmitter transporter), member 12, RAB3B - rab3b, member ras oncogene family, CPLX1 - complexin 1, FURIN - furin (paired basic amino acid cleaving enzyme), USE1 - unconventional snare in the er 1 homolog (s. cerevisiae), CDO1 - cysteine dioxygenase type 1, AQP8 - aquaporin 8, AGR2 - anterior gradient 2, KNG1 - kininogen 1, HRG - histidine-rich glycoprote…	Process
GO:0007584	response to nutrient	0.000345	0.0319	2.61	14136	123	969	22	[AQP3 - aquaporin 3 (gill blood group), STAR - steroidogenic acute regulatory protein, IGFBP2 - insulin-like growth factor binding protein 2, 36kda, GSN - gelsolin, MTOR - mechanistic target of rapamycin (serine/threonine kinase), ASS1 - argininosuccinate synthase 1, LIPG - lipase, endothelial, SPP1 - secreted phosphoprotein 1, MDM2 - mdm2 oncogene, e3 ubiquitin protein ligase, COL1A1 - collagen,…	Process
GO:0016101	diterpenoid metabolic process	0.000351	0.0322	4.39	14136	67	529	11	[SDC1 - syndecan 1, GPC1 - glypican 1, DGAT1 - diacylglycerol o-acyltransferase 1, AKR1B10 - aldo-keto reductase family 1, member b10 (aldose reductase), STAR - steroidogenic acute regulatory protein, ALDH8A1 - aldehyde dehydrogenase 8 family, member a1, ALDH1A1 - aldehyde dehydrogenase 1 family, member a1, RBP2 - retinol binding protein 2, cellular, AKR1C1 - aldo-keto reductase family 1, member …	Process
GO:2000145	regulation of cell motility	0.000351	0.032	1.95	14136	474	612	40	[TIE1 - tyrosine kinase with immunoglobulin-like and egf-like domains 1, RHOD - ras homolog family member d, ANGPTL3 - angiopoietin-like 3, TPM1 - tropomyosin 1 (alpha), CDH1 - cadherin 1, type 1, e-cadherin (epithelial), GSN - gelsolin, PTPRJ - protein tyrosine phosphatase, receptor type, j, ITGA3 - integrin, alpha 3 (antigen cd49c, alpha 3 subunit of vla-3 receptor), FLCN - folliculin, COL1A1 -…	Process
GO:0000723	telomere maintenance	0.000374	0.0338	7.59	14136	69	189	7	[HIST1H4E - histone cluster 1, h4e, PINX1 - pin2/terf1 interacting, telomerase inhibitor 1, HIST1H4B - histone cluster 1, h4b, HIST1H4H - histone cluster 1, h4h, HIST4H4 - histone cluster 4, h4, HIST1H4A - histone cluster 1, h4a, HIST1H4K - histone cluster 1, h4k]	Process
GO:0002690	positive regulation of leukocyte chemotaxis	0.000375	0.0337	5.97	14136	42	451	8	[CSF1 - colony stimulating factor 1 (macrophage), THBS1 - thrombospondin 1, F2RL1 - coagulation factor ii (thrombin) receptor-like 1, LBP - lipopolysaccharide binding protein, S100A14 - s100 calcium binding protein a14, PTPRJ - protein tyrosine phosphatase, receptor type, j, F7 - coagulation factor vii (serum prothrombin conversion accelerator), IL6R - interleukin 6 receptor]	Process
GO:1900046	regulation of hemostasis	0.000388	0.0347	3.97	14136	67	637	12	[PDGFA - platelet-derived growth factor alpha polypeptide, CYP4F12 - cytochrome p450, family 4, subfamily f, polypeptide 12, KNG1 - kininogen 1, HRG - histidine-rich glycoprotein, THBS1 - thrombospondin 1, SERPINC1 - serpin peptidase inhibitor, clade c (antithrombin), member 1, NOS3 - nitric oxide synthase 3 (endothelial cell), F2RL1 - coagulation factor ii (thrombin) receptor-like 1, KLKB1 - kal…	Process
GO:0030193	regulation of blood coagulation	0.000388	0.0344	3.97	14136	67	637	12	[PDGFA - platelet-derived growth factor alpha polypeptide, CYP4F12 - cytochrome p450, family 4, subfamily f, polypeptide 12, KNG1 - kininogen 1, HRG - histidine-rich glycoprotein, THBS1 - thrombospondin 1, SERPINC1 - serpin peptidase inhibitor, clade c (antithrombin), member 1, NOS3 - nitric oxide synthase 3 (endothelial cell), F2RL1 - coagulation factor ii (thrombin) receptor-like 1, KLKB1 - kal…	Process
GO:1902041	regulation of extrinsic apoptotic signaling pathway via death domain receptors	0.00039	0.0343	3.28	14136	46	1310	14	[TRADD - tnfrsf1a-associated via death domain, FGG - fibrinogen gamma chain, PEA15 - phosphoprotein enriched in astrocytes 15, RNF34 - ring finger protein 34, e3 ubiquitin protein ligase, PMAIP1 - phorbol-12-myristate-13-acetate-induced protein 1, PIDD - p53-induced death domain protein, FGA - fibrinogen alpha chain, FGB - fibrinogen beta chain, THBS1 - thrombospondin 1, PSEN2 - presenilin 2 (alz…	Process
GO:0071822	protein complex subunit organization	0.000397	0.0347	2.87	14136	1184	75	18	[HIST1H2BB - histone cluster 1, h2bb, HIST2H2BF - histone cluster 2, h2bf, CAPN3 - calpain 3, (p94), HIST1H2BO - histone cluster 1, h2bo, CDH1 - cadherin 1, type 1, e-cadherin (epithelial), HIST1H4K - histone cluster 1, h4k, MICAL2 - microtubule associated monooxygenase, calponin and lim domain containing 2, HIST1H3H - histone cluster 1, h3h, ITPR3 - inositol 1,4,5-trisphosphate receptor, type 3,…	Process
GO:0050817	coagulation	0.000398	0.0345	2.89	14136	399	221	18	[HIST1H3E - histone cluster 1, h3e, F13B - coagulation factor xiii, b polypeptide, SLC7A11 - solute carrier family 7 (anionic amino acid transporter light chain, xc- system), member 11, HIST2H3D - histone cluster 2, h3d, ESAM - endothelial cell adhesion molecule, PTPRJ - protein tyrosine phosphatase, receptor type, j, HIST1H3H - histone cluster 1, h3h, ITGA3 - integrin, alpha 3 (antigen cd49c, al…	Process
GO:0007596	blood coagulation	0.000398	0.0343	2.89	14136	399	221	18	[HIST1H3E - histone cluster 1, h3e, F13B - coagulation factor xiii, b polypeptide, SLC7A11 - solute carrier family 7 (anionic amino acid transporter light chain, xc- system), member 11, HIST2H3D - histone cluster 2, h3d, ESAM - endothelial cell adhesion molecule, PTPRJ - protein tyrosine phosphatase, receptor type, j, HIST1H3H - histone cluster 1, h3h, ITGA3 - integrin, alpha 3 (antigen cd49c, al…	Process
GO:0032200	telomere organization	0.000406	0.0348	7.48	14136	70	189	7	[HIST1H4E - histone cluster 1, h4e, PINX1 - pin2/terf1 interacting, telomerase inhibitor 1, HIST1H4B - histone cluster 1, h4b, HIST1H4H - histone cluster 1, h4h, HIST4H4 - histone cluster 4, h4, HIST1H4A - histone cluster 1, h4a, HIST1H4K - histone cluster 1, h4k]	Process
GO:0071495	cellular response to endogenous stimulus	0.000425	0.0361	1.9	14136	412	740	41	[TRIB3 - tribbles homolog 3 (drosophila), KLF15 - kruppel-like factor 15, CAPN2 - calpain 2, (m/ii) large subunit, STAR - steroidogenic acute regulatory protein, CDH1 - cadherin 1, type 1, e-cadherin (epithelial), SLC9A1 - solute carrier family 9, subfamily a (nhe1, cation proton antiporter 1), member 1, NCOA1 - nuclear receptor coactivator 1, AKR1C1 - aldo-keto reductase family 1, member c1, ACV…	Process
GO:0044710	single-organism metabolic process	0.000436	0.0369	1.25	14136	3587	800	253	[TRIB3 - tribbles homolog 3 (drosophila), HSD17B2 - hydroxysteroid (17-beta) dehydrogenase 2, AARS - alanyl-trna synthetase, HSD11B2 - hydroxysteroid (11-beta) dehydrogenase 2, LRRC16A - leucine rich repeat containing 16a, ABAT - 4-aminobutyrate aminotransferase, UHRF1 - ubiquitin-like with phd and ring finger domains 1, GDPD3 - glycerophosphodiester phosphodiesterase domain containing 3, AMN - a…	Process
GO:0052696	flavonoid glucuronidation	0.000449	0.0377	8.17	14136	8	1082	5	[UGT2B7 - udp glucuronosyltransferase 2 family, polypeptide b7, UGT2B10 - udp glucuronosyltransferase 2 family, polypeptide b10, UGT2B4 - udp glucuronosyltransferase 2 family, polypeptide b4, UGT2B11 - udp glucuronosyltransferase 2 family, polypeptide b11, UGT2A3 - udp glucuronosyltransferase 2 family, polypeptide a3]	Process
GO:0009813	flavonoid biosynthetic process	0.000449	0.0375	8.17	14136	8	1082	5	[UGT2B7 - udp glucuronosyltransferase 2 family, polypeptide b7, UGT2B10 - udp glucuronosyltransferase 2 family, polypeptide b10, UGT2B4 - udp glucuronosyltransferase 2 family, polypeptide b4, UGT2B11 - udp glucuronosyltransferase 2 family, polypeptide b11, UGT2A3 - udp glucuronosyltransferase 2 family, polypeptide a3]	Process
GO:0009636	response to toxic substance	0.000449	0.0372	3.2	14136	121	585	16	[ASNS - asparagine synthetase (glutamine-hydrolyzing), PDZD3 - pdz domain containing 3, STAR - steroidogenic acute regulatory protein, SLC7A11 - solute carrier family 7 (anionic amino acid transporter light chain, xc- system), member 11, CDH1 - cadherin 1, type 1, e-cadherin (epithelial), CES1 - carboxylesterase 1, SLC9A1 - solute carrier family 9, subfamily a (nhe1, cation proton antiporter 1), …	Process
GO:0030335	positive regulation of cell migration	0.000451	0.0371	2.31	14136	240	637	25	[PDGFA - platelet-derived growth factor alpha polypeptide, RHOD - ras homolog family member d, ANGPTL3 - angiopoietin-like 3, PTPRJ - protein tyrosine phosphatase, receptor type, j, ITGA3 - integrin, alpha 3 (antigen cd49c, alpha 3 subunit of vla-3 receptor), COL1A1 - collagen, type i, alpha 1, NRP1 - neuropilin 1, ENPP2 - ectonucleotide pyrophosphatase/phosphodiesterase 2, SPARC - secreted prote…	Process
GO:0007599	hemostasis	0.000457	0.0374	2.85	14136	404	221	18	[HIST1H3E - histone cluster 1, h3e, F13B - coagulation factor xiii, b polypeptide, SLC7A11 - solute carrier family 7 (anionic amino acid transporter light chain, xc- system), member 11, HIST2H3D - histone cluster 2, h3d, ESAM - endothelial cell adhesion molecule, PTPRJ - protein tyrosine phosphatase, receptor type, j, HIST1H3H - histone cluster 1, h3h, ITGA3 - integrin, alpha 3 (antigen cd49c, al…	Process
GO:0001896	autolysis	0.000495	0.0402	2019.43	14136	1	7	1	[CAPN3 - calpain 3, (p94)]	Process
GO:0006884	cell volume homeostasis	0.000504	0.0407	34.82	14136	21	58	3	[AQP8 - aquaporin 8, AQP3 - aquaporin 3 (gill blood group), SLC6A12 - solute carrier family 6 (neurotransmitter transporter), member 12]	Process
GO:0045785	positive regulation of cell adhesion	0.000514	0.0413	2.77	14136	260	353	18	[CSF1 - colony stimulating factor 1 (macrophage), RHOD - ras homolog family member d, EPHA1 - eph receptor a1, STX3 - syntaxin 3, IGFBP2 - insulin-like growth factor binding protein 2, 36kda, PTPRJ - protein tyrosine phosphatase, receptor type, j, HSPH1 - heat shock 105kda/110kda protein 1, FLCN - folliculin, ITGA3 - integrin, alpha 3 (antigen cd49c, alpha 3 subunit of vla-3 receptor), VNN1 - van…	Process
GO:0051592	response to calcium ion	0.000517	0.0412	12.49	14136	82	69	5	[ITPR3 - inositol 1,4,5-trisphosphate receptor, type 3, AQP3 - aquaporin 3 (gill blood group), CAPN3 - calpain 3, (p94), FGB - fibrinogen beta chain, SPARC - secreted protein, acidic, cysteine-rich (osteonectin)]	Process
GO:0034698	response to gonadotropin	0.00052	0.0412	10.87	14136	24	271	5	[ASNS - asparagine synthetase (glutamine-hydrolyzing), HMGCS1 - 3-hydroxy-3-methylglutaryl-coa synthase 1 (soluble), STAR - steroidogenic acute regulatory protein, CYP17A1 - cytochrome p450, family 17, subfamily a, polypeptide 1, ITGA3 - integrin, alpha 3 (antigen cd49c, alpha 3 subunit of vla-3 receptor)]	Process
GO:0042981	regulation of apoptotic process	0.000521	0.041	1.5	14136	1116	766	91	[HSPA1A - heat shock 70kda protein 1a, HSPA1B - heat shock 70kda protein 1b, DDX19A - dead (asp-glu-ala-asp) box polypeptide 19a, DNAJA1 - dnaj (hsp40) homolog, subfamily a, member 1, IFIT3 - interferon-induced protein with tetratricopeptide repeats 3, CAPN3 - calpain 3, (p94), TRIM35 - tripartite motif containing 35, IFI27 - interferon, alpha-inducible protein 27, PHLDA3 - pleckstrin homology-li…	Process
GO:0006704	glucocorticoid biosynthetic process	0.000535	0.0419	22.15	14136	5	383	3	[CYP17A1 - cytochrome p450, family 17, subfamily a, polypeptide 1, HSD11B2 - hydroxysteroid (11-beta) dehydrogenase 2, CACNA1H - calcium channel, voltage-dependent, t type, alpha 1h subunit]	Process
GO:0007155	cell adhesion	0.000568	0.0442	1.97	14136	736	361	37	[CSTA - cystatin a (stefin a), NLGN4Y - neuroligin 4, y-linked, ANGPTL3 - angiopoietin-like 3, CDH1 - cadherin 1, type 1, e-cadherin (epithelial), TNFRSF12A - tumor necrosis factor receptor superfamily, member 12a, PNN - pinin, desmosome associated protein, ITGA3 - integrin, alpha 3 (antigen cd49c, alpha 3 subunit of vla-3 receptor), APOA4 - apolipoprotein a-iv, VNN1 - vanin 1, DPP4 - dipeptidyl-…	Process
GO:0030104	water homeostasis	0.000572	0.0442	18.39	14136	53	58	4	[AQP8 - aquaporin 8, AQP3 - aquaporin 3 (gill blood group), SLC6A12 - solute carrier family 6 (neurotransmitter transporter), member 12, CDH1 - cadherin 1, type 1, e-cadherin (epithelial)]	Process
GO:0052548	regulation of endopeptidase activity	0.000572	0.044	2.88	14136	290	288	17	[CSTA - cystatin a (stefin a), SERPINA6 - serpin peptidase inhibitor, clade a (alpha-1 antiproteinase, antitrypsin), member 6, TIMP2 - timp metallopeptidase inhibitor 2, IFI27 - interferon, alpha-inducible protein 27, CST4 - cystatin s, CDH1 - cadherin 1, type 1, e-cadherin (epithelial), FURIN - furin (paired basic amino acid cleaving enzyme), FETUB - fetuin b, SPINK1 - serine peptidase inhibitor…	Process
GO:0014806	smooth muscle hyperplasia	0.000575	0.0439	57.93	14136	2	244	2	[HMOX1 - heme oxygenase (decycling) 1, NOS3 - nitric oxide synthase 3 (endothelial cell)]	Process
GO:0034622	cellular macromolecular complex assembly	0.000575	0.0437	4.43	14136	499	64	10	[HIST1H2BB - histone cluster 1, h2bb, HIST2H2BF - histone cluster 2, h2bf, HIST1H4B - histone cluster 1, h4b, HIST1H4H - histone cluster 1, h4h, HIST1H2BO - histone cluster 1, h2bo, FGB - fibrinogen beta chain, HIST4H4 - histone cluster 4, h4, HIST1H4K - histone cluster 1, h4k, HIST1H2BM - histone cluster 1, h2bm, HIST1H3H - histone cluster 1, h3h]	Process
GO:0036499	PERK-mediated unfolded protein response	0.000642	0.0485	6.16	14136	11	1252	6	[ASNS - asparagine synthetase (glutamine-hydrolyzing), ATF4 - activating transcription factor 4, DDIT3 - dna-damage-inducible transcript 3, EIF2AK3 - eukaryotic translation initiation factor 2-alpha kinase 3, HSPA5 - heat shock 70kda protein 5 (glucose-regulated protein, 78kda), ATF3 - activating transcription factor 3]	Process
GO:2000147	positive regulation of cell motility	0.000647	0.0485	2.26	14136	245	637	25	[PDGFA - platelet-derived growth factor alpha polypeptide, RHOD - ras homolog family member d, ANGPTL3 - angiopoietin-like 3, PTPRJ - protein tyrosine phosphatase, receptor type, j, ITGA3 - integrin, alpha 3 (antigen cd49c, alpha 3 subunit of vla-3 receptor), COL1A1 - collagen, type i, alpha 1, NRP1 - neuropilin 1, ENPP2 - ectonucleotide pyrophosphatase/phosphodiesterase 2, SPARC - secreted prote…	Process
GO:0060337	type I interferon signaling pathway	0.000649	0.0484	4.92	14136	54	479	9	[IFIT1 - interferon-induced protein with tetratricopeptide repeats 1, OAS3 - 2'-5'-oligoadenylate synthetase 3, 100kda, ISG15 - isg15 ubiquitin-like modifier, IRF9 - interferon regulatory factor 9, OASL - 2'-5'-oligoadenylate synthetase-like, IFI27 - interferon, alpha-inducible protein 27, OAS1 - 2'-5'-oligoadenylate synthetase 1, 40/46kda, IFI6 - interferon, alpha-inducible protein 6, SAMHD1 - s…	Process
GO:0022610	biological adhesion	0.000653	0.0484	1.96	14136	741	361	37	[CSTA - cystatin a (stefin a), NLGN4Y - neuroligin 4, y-linked, ANGPTL3 - angiopoietin-like 3, CDH1 - cadherin 1, type 1, e-cadherin (epithelial), TNFRSF12A - tumor necrosis factor receptor superfamily, member 12a, PNN - pinin, desmosome associated protein, ITGA3 - integrin, alpha 3 (antigen cd49c, alpha 3 subunit of vla-3 receptor), APOA4 - apolipoprotein a-iv, VNN1 - vanin 1, DPP4 - dipeptidyl-…	Process
GO:0032101	regulation of response to external stimulus	0.000654	0.0482	1.98	14136	570	451	36	[MICB - mhc class i polypeptide-related sequence b, AP1S3 - adaptor-related protein complex 1, sigma 3 subunit, HIST1H3C - histone cluster 1, h3c, HIST1H3E - histone cluster 1, h3e, IFIT1 - interferon-induced protein with tetratricopeptide repeats 1, MASP1 - mannan-binding lectin serine peptidase 1 (c4/c2 activating component of ra-reactive factor), CAPN3 - calpain 3, (p94), IL17B - interleukin 1…	Process
GO:1903706	regulation of hemopoiesis	0.000663	0.0486	3.04	14136	231	302	15	[HSPA1A - heat shock 70kda protein 1a, HSPA1B - heat shock 70kda protein 1b, CSF1 - colony stimulating factor 1 (macrophage), HIST1H4A - histone cluster 1, h4a, HIST1H4K - histone cluster 1, h4k, FLCN - folliculin, VNN1 - vanin 1, HIST1H4E - histone cluster 1, h4e, ISG15 - isg15 ubiquitin-like modifier, HIST1H4B - histone cluster 1, h4b, HIST1H4H - histone cluster 1, h4h, HIST4H4 - histone cluste…	Process
GO:0051270	regulation of cellular component movement	0.000666	0.0486	1.87	14136	507	612	41	[TIE1 - tyrosine kinase with immunoglobulin-like and egf-like domains 1, RHOD - ras homolog family member d, ANGPTL3 - angiopoietin-like 3, TPM1 - tropomyosin 1 (alpha), CDH1 - cadherin 1, type 1, e-cadherin (epithelial), GSN - gelsolin, PTPRJ - protein tyrosine phosphatase, receptor type, j, ITGA3 - integrin, alpha 3 (antigen cd49c, alpha 3 subunit of vla-3 receptor), FLCN - folliculin, COL1A1 -…	Process
GO:0042592	homeostatic process	0.000668	0.0484	2.02	14136	914	260	34	[SLC6A12 - solute carrier family 6 (neurotransmitter transporter), member 12, PINX1 - pin2/terf1 interacting, telomerase inhibitor 1, PQLC2 - pq loop repeat containing 2, ANGPTL3 - angiopoietin-like 3, CAPN3 - calpain 3, (p94), STAR - steroidogenic acute regulatory protein, CDH1 - cadherin 1, type 1, e-cadherin (epithelial), HIST1H4A - histone cluster 1, h4a, DDIT3 - dna-damage-inducible transcri…	Process
GO:0040017	positive regulation of locomotion	0.000679	0.049	2.22	14136	260	637	26	[PDGFA - platelet-derived growth factor alpha polypeptide, RHOD - ras homolog family member d, ANGPTL3 - angiopoietin-like 3, PTPRJ - protein tyrosine phosphatase, receptor type, j, ITGA3 - integrin, alpha 3 (antigen cd49c, alpha 3 subunit of vla-3 receptor), COL1A1 - collagen, type i, alpha 1, NRP1 - neuropilin 1, ENPP2 - ectonucleotide pyrophosphatase/phosphodiesterase 2, SPARC - secreted prote…	Process
GO:0043067	regulation of programmed cell death	0.000718	0.0515	1.49	14136	1126	766	91	[HSPA1A - heat shock 70kda protein 1a, HSPA1B - heat shock 70kda protein 1b, DDX19A - dead (asp-glu-ala-asp) box polypeptide 19a, DNAJA1 - dnaj (hsp40) homolog, subfamily a, member 1, IFIT3 - interferon-induced protein with tetratricopeptide repeats 3, CAPN3 - calpain 3, (p94), TRIM35 - tripartite motif containing 35, IFI27 - interferon, alpha-inducible protein 27, PHLDA3 - pleckstrin homology-li…	Process
GO:0045638	negative regulation of myeloid cell differentiation	0.000725	0.0517	17.54	14136	62	52	4	[HIST1H4B - histone cluster 1, h4b, HIST1H4H - histone cluster 1, h4h, HIST4H4 - histone cluster 4, h4, HIST1H4K - histone cluster 1, h4k]	Process
GO:0009408	response to heat	0.000736	0.0522	2.93	14136	126	651	17	[HSPA1A - heat shock 70kda protein 1a, MICB - mhc class i polypeptide-related sequence b, HSPA1B - heat shock 70kda protein 1b, DNAJA1 - dnaj (hsp40) homolog, subfamily a, member 1, TP53INP1 - tumor protein p53 inducible nuclear protein 1, CDKN1A - cyclin-dependent kinase inhibitor 1a (p21, cip1), DNAJB1 - dnaj (hsp40) homolog, subfamily b, member 1, MYOF - myoferlin, HSPH1 - heat shock 105kda/11…	Process
GO:0007285	primary spermatocyte growth	0.000778	0.0549	1285.09	14136	1	11	1	[SHBG - sex hormone-binding globulin]	Process
GO:0008299	isoprenoid biosynthetic process	0.000784	0.055	9.71	14136	22	331	5	[HMGCS1 - 3-hydroxy-3-methylglutaryl-coa synthase 1 (soluble), HMGCS2 - 3-hydroxy-3-methylglutaryl-coa synthase 2 (mitochondrial), MVK - mevalonate kinase, ALDH8A1 - aldehyde dehydrogenase 8 family, member a1, MVD - mevalonate (diphospho) decarboxylase]	Process
GO:0051384	response to glucocorticoid	0.000794	0.0554	2.77	14136	102	901	18	[PPARGC1B - peroxisome proliferator-activated receptor gamma, coactivator 1 beta, FOSL1 - fos-like antigen 1, STAR - steroidogenic acute regulatory protein, MDK - midkine (neurite growth-promoting factor 2), IGFBP2 - insulin-like growth factor binding protein 2, 36kda, HSD11B2 - hydroxysteroid (11-beta) dehydrogenase 2, CDKN1A - cyclin-dependent kinase inhibitor 1a (p21, cip1), ASS1 - argininosuc…	Process
GO:0044711	single-organism biosynthetic process	0.000805	0.0558	1.43	14136	1095	995	110	[UPP2 - uridine phosphorylase 2, RFC2 - replication factor c (activator 1) 2, 40kda, HSD17B2 - hydroxysteroid (17-beta) dehydrogenase 2, SPRTN - sprt-like n-terminal domain, HSD11B2 - hydroxysteroid (11-beta) dehydrogenase 2, DPH6 - diphthamine biosynthesis 6, ENTPD8 - ectonucleoside triphosphate diphosphohydrolase 8, GSTA2 - glutathione s-transferase alpha 2, PPM1L - protein phosphatase, mg2+/mn…	Process
GO:0071230	cellular response to amino acid stimulus	0.00082	0.0566	3.21	14136	42	1362	13	[CAPN2 - calpain 2, (m/ii) large subunit, CDH1 - cadherin 1, type 1, e-cadherin (epithelial), DNMT3B - dna (cytosine-5-)-methyltransferase 3 beta, ASS1 - argininosuccinate synthase 1, COL6A1 - collagen, type vi, alpha 1, RRAGD - ras-related gtp binding d, COL1A1 - collagen, type i, alpha 1, RRAGC - ras-related gtp binding c, EGFR - epidermal growth factor receptor, SLC38A9 - solute carrier family…	Process
GO:0002376	immune system process	0.000822	0.0564	1.6	14136	1316	450	67	[TRIB3 - tribbles homolog 3 (drosophila), MICB - mhc class i polypeptide-related sequence b, IFIT1 - interferon-induced protein with tetratricopeptide repeats 1, SECTM1 - secreted and transmembrane 1, MASP1 - mannan-binding lectin serine peptidase 1 (c4/c2 activating component of ra-reactive factor), HIST1H2BC - histone cluster 1, h2bc, TRIM35 - tripartite motif containing 35, OASL - 2'-5'-oligoa…	Process
GO:0008210	estrogen metabolic process	0.000822	0.0561	9	14136	16	491	5	[UGT2B11 - udp glucuronosyltransferase 2 family, polypeptide b11, UGT2B4 - udp glucuronosyltransferase 2 family, polypeptide b4, HSD17B7 - hydroxysteroid (17-beta) dehydrogenase 7, STAR - steroidogenic acute regulatory protein, CYP19A1 - cytochrome p450, family 19, subfamily a, polypeptide 1]	Process
GO:0001523	retinoid metabolic process	0.000845	0.0573	4.31	14136	62	529	10	[SDC1 - syndecan 1, GPC1 - glypican 1, DGAT1 - diacylglycerol o-acyltransferase 1, AKR1B10 - aldo-keto reductase family 1, member b10 (aldose reductase), ALDH8A1 - aldehyde dehydrogenase 8 family, member a1, ALDH1A1 - aldehyde dehydrogenase 1 family, member a1, RBP2 - retinol binding protein 2, cellular, AKR1C1 - aldo-keto reductase family 1, member c1, RBP1 - retinol binding protein 1, cellular,…	Process
GO:0043044	ATP-dependent chromatin remodeling	0.00086	0.058	16.73	14136	65	52	4	[HIST1H4B - histone cluster 1, h4b, HIST1H4H - histone cluster 1, h4h, HIST4H4 - histone cluster 4, h4, HIST1H4K - histone cluster 1, h4k]	Process
GO:0010286	heat acclimation	0.000877	0.0589	61.59	14136	3	153	2	[HSPA1A - heat shock 70kda protein 1a, HSPA1B - heat shock 70kda protein 1b]	Process
GO:0070370	cellular heat acclimation	0.000877	0.0586	61.59	14136	3	153	2	[HSPA1A - heat shock 70kda protein 1a, HSPA1B - heat shock 70kda protein 1b]	Process
GO:0031437	regulation of mRNA cleavage	0.000877	0.0583	61.59	14136	3	153	2	[HSPA1A - heat shock 70kda protein 1a, HSPA1B - heat shock 70kda protein 1b]	Process
GO:0051591	response to cAMP	0.000879	0.0581	3.68	14136	79	584	12	[COL1A1 - collagen, type i, alpha 1, CDO1 - cysteine dioxygenase type 1, AQP8 - aquaporin 8, SDC1 - syndecan 1, FOSL1 - fos-like antigen 1, RAPGEF2 - rap guanine nucleotide exchange factor (gef) 2, STAR - steroidogenic acute regulatory protein, CYP17A1 - cytochrome p450, family 17, subfamily a, polypeptide 1, SPARC - secreted protein, acidic, cysteine-rich (osteonectin), GPD1 - glycerol-3-phospha…	Process
GO:0050921	positive regulation of chemotaxis	0.000886	0.0583	4.35	14136	72	451	10	[CSF1 - colony stimulating factor 1 (macrophage), NRP1 - neuropilin 1, STX3 - syntaxin 3, THBS1 - thrombospondin 1, LBP - lipopolysaccharide binding protein, F2RL1 - coagulation factor ii (thrombin) receptor-like 1, S100A14 - s100 calcium binding protein a14, PTPRJ - protein tyrosine phosphatase, receptor type, j, F7 - coagulation factor vii (serum prothrombin conversion accelerator), IL6R - inte…	Process
GO:0009266	response to temperature stimulus	0.0009	0.0589	2.61	14136	166	588	18	[MICB - mhc class i polypeptide-related sequence b, HSPA1A - heat shock 70kda protein 1a, GLRX2 - glutaredoxin 2, HSPA1B - heat shock 70kda protein 1b, METRNL - meteorin, glial cell differentiation regulator-like, DNAJA1 - dnaj (hsp40) homolog, subfamily a, member 1, TP53INP1 - tumor protein p53 inducible nuclear protein 1, CDKN1A - cyclin-dependent kinase inhibitor 1a (p21, cip1), DNAJB1 - dnaj …	Process
GO:0051272	positive regulation of cellular component movement	0.000941	0.0612	2.2	14136	252	637	25	[PDGFA - platelet-derived growth factor alpha polypeptide, RHOD - ras homolog family member d, ANGPTL3 - angiopoietin-like 3, PTPRJ - protein tyrosine phosphatase, receptor type, j, ITGA3 - integrin, alpha 3 (antigen cd49c, alpha 3 subunit of vla-3 receptor), COL1A1 - collagen, type i, alpha 1, NRP1 - neuropilin 1, ENPP2 - ectonucleotide pyrophosphatase/phosphodiesterase 2, SPARC - secreted prote…	Process
GO:2000026	regulation of multicellular organismal development	0.000958	0.062	1.72	14136	1106	379	51	[HSPA1A - heat shock 70kda protein 1a, HSPA1B - heat shock 70kda protein 1b, TIE1 - tyrosine kinase with immunoglobulin-like and egf-like domains 1, TIMP2 - timp metallopeptidase inhibitor 2, ANGPTL3 - angiopoietin-like 3, CAPN3 - calpain 3, (p94), HIST1H4A - histone cluster 1, h4a, CDH1 - cadherin 1, type 1, e-cadherin (epithelial), TNFRSF12A - tumor necrosis factor receptor superfamily, member …	Process
GO:0097205	renal filtration	0.000971	0.0626	66.52	14136	5	85	2	[SULF2 - sulfatase 2, ITGA3 - integrin, alpha 3 (antigen cd49c, alpha 3 subunit of vla-3 receptor)]	Process
GO:0052547	regulation of peptidase activity	0.000985	0.0631	2.74	14136	305	288	17	[CSTA - cystatin a (stefin a), SERPINA6 - serpin peptidase inhibitor, clade a (alpha-1 antiproteinase, antitrypsin), member 6, TIMP2 - timp metallopeptidase inhibitor 2, IFI27 - interferon, alpha-inducible protein 27, CST4 - cystatin s, CDH1 - cadherin 1, type 1, e-cadherin (epithelial), FURIN - furin (paired basic amino acid cleaving enzyme), FETUB - fetuin b, SPINK1 - serine peptidase inhibitor…	Process
GO:0010225	response to UV-C	0.000995	0.0635	7.57	14136	10	934	5	[POLH - polymerase (dna directed), eta, BCL3 - b-cell cll/lymphoma 3, BAK1 - bcl2-antagonist/killer 1, DCUN1D3 - dcn1, defective in cullin neddylation 1, domain containing 3, MDM2 - mdm2 oncogene, e3 ubiquitin protein ligase]	Process
GO:0006721	terpenoid metabolic process	0.000997	0.0633	3.92	14136	75	529	11	[SDC1 - syndecan 1, GPC1 - glypican 1, DGAT1 - diacylglycerol o-acyltransferase 1, AKR1B10 - aldo-keto reductase family 1, member b10 (aldose reductase), STAR - steroidogenic acute regulatory protein, ALDH8A1 - aldehyde dehydrogenase 8 family, member a1, ALDH1A1 - aldehyde dehydrogenase 1 family, member a1, RBP2 - retinol binding protein 2, cellular, AKR1C1 - aldo-keto reductase family 1, member …	Process
GO:0000786	nucleosome	2.26e-25	3.43e-22	14.08	14136	74	407	30	[HIST1H3C - histone cluster 1, h3c, HIST1H2BB - histone cluster 1, h2bb, HIST1H3E - histone cluster 1, h3e, HIST1H2BD - histone cluster 1, h2bd, HIST2H2BF - histone cluster 2, h2bf, HIST1H2BC - histone cluster 1, h2bc, HIST1H2BO - histone cluster 1, h2bo, HIST1H2AE - histone cluster 1, h2ae, HIST2H2BE - histone cluster 2, h2be, HIST1H4A - histone cluster 1, h4a, HIST1H1E - histone cluster 1, h1e,…	Component
GO:1990104	DNA bending complex	2.26e-25	1.71e-22	14.08	14136	74	407	30	[HIST1H3C - histone cluster 1, h3c, HIST1H2BB - histone cluster 1, h2bb, HIST1H3E - histone cluster 1, h3e, HIST1H2BD - histone cluster 1, h2bd, HIST2H2BF - histone cluster 2, h2bf, HIST1H2BC - histone cluster 1, h2bc, HIST1H2BO - histone cluster 1, h2bo, HIST1H2AE - histone cluster 1, h2ae, HIST2H2BE - histone cluster 2, h2be, HIST1H4A - histone cluster 1, h4a, HIST1H1E - histone cluster 1, h1e,…	Component
GO:0044815	DNA packaging complex	3.95e-24	1.99e-21	13.02	14136	80	407	30	[HIST1H3C - histone cluster 1, h3c, HIST1H2BB - histone cluster 1, h2bb, HIST1H3E - histone cluster 1, h3e, HIST1H2BD - histone cluster 1, h2bd, HIST2H2BF - histone cluster 2, h2bf, HIST1H2BC - histone cluster 1, h2bc, HIST1H2BO - histone cluster 1, h2bo, HIST1H2AE - histone cluster 1, h2ae, HIST2H2BE - histone cluster 2, h2be, HIST1H4A - histone cluster 1, h4a, HIST1H1E - histone cluster 1, h1e,…	Component
GO:0032993	protein-DNA complex	4.61e-21	1.74e-18	10.16	14136	106	407	31	[HIST1H3C - histone cluster 1, h3c, HIST1H2BB - histone cluster 1, h2bb, HIST1H3E - histone cluster 1, h3e, HIST1H2BD - histone cluster 1, h2bd, HIST2H2BF - histone cluster 2, h2bf, HIST1H2BC - histone cluster 1, h2bc, HIST1H2BO - histone cluster 1, h2bo, HIST2H2BE - histone cluster 2, h2be, HIST1H2AE - histone cluster 1, h2ae, HIST1H4A - histone cluster 1, h4a, HIST1H1E - histone cluster 1, h1e,…	Component
GO:0044421	extracellular region part	3.07e-17	9.29e-15	1.86	14136	2911	507	194	[HSPA1A - heat shock 70kda protein 1a, HSPA1B - heat shock 70kda protein 1b, DNAJA1 - dnaj (hsp40) homolog, subfamily a, member 1, PHLDA3 - pleckstrin homology-like domain, family a, member 3, AARS - alanyl-trna synthetase, ABAT - 4-aminobutyrate aminotransferase, SPINK1 - serine peptidase inhibitor, kazal type 1, NRP1 - neuropilin 1, COL26A1 - collagen, type xxvi, alpha 1, HRG - histidine-rich g…	Component
GO:0043230	extracellular organelle	3.24e-16	8.17e-14	2.02	14136	2320	468	155	[HSPA1A - heat shock 70kda protein 1a, HSPA1B - heat shock 70kda protein 1b, SECTM1 - secreted and transmembrane 1, DNAJA1 - dnaj (hsp40) homolog, subfamily a, member 1, PHLDA3 - pleckstrin homology-like domain, family a, member 3, CDH1 - cadherin 1, type 1, e-cadherin (epithelial), AARS - alanyl-trna synthetase, ABAT - 4-aminobutyrate aminotransferase, GSTA2 - glutathione s-transferase alpha 2, …	Component
GO:0065010	extracellular membrane-bounded organelle	3.24e-16	7.01e-14	2.02	14136	2320	468	155	[HSPA1A - heat shock 70kda protein 1a, HSPA1B - heat shock 70kda protein 1b, SECTM1 - secreted and transmembrane 1, DNAJA1 - dnaj (hsp40) homolog, subfamily a, member 1, PHLDA3 - pleckstrin homology-like domain, family a, member 3, CDH1 - cadherin 1, type 1, e-cadherin (epithelial), AARS - alanyl-trna synthetase, ABAT - 4-aminobutyrate aminotransferase, GSTA2 - glutathione s-transferase alpha 2, …	Component
GO:1903561	extracellular vesicle	3.24e-16	6.13e-14	2.02	14136	2320	468	155	[HSPA1A - heat shock 70kda protein 1a, HSPA1B - heat shock 70kda protein 1b, SECTM1 - secreted and transmembrane 1, DNAJA1 - dnaj (hsp40) homolog, subfamily a, member 1, PHLDA3 - pleckstrin homology-like domain, family a, member 3, CDH1 - cadherin 1, type 1, e-cadherin (epithelial), AARS - alanyl-trna synthetase, ABAT - 4-aminobutyrate aminotransferase, GSTA2 - glutathione s-transferase alpha 2, …	Component
GO:0070062	extracellular exosome	3.24e-16	5.45e-14	2.02	14136	2320	468	155	[HSPA1A - heat shock 70kda protein 1a, HSPA1B - heat shock 70kda protein 1b, SECTM1 - secreted and transmembrane 1, DNAJA1 - dnaj (hsp40) homolog, subfamily a, member 1, PHLDA3 - pleckstrin homology-like domain, family a, member 3, CDH1 - cadherin 1, type 1, e-cadherin (epithelial), AARS - alanyl-trna synthetase, ABAT - 4-aminobutyrate aminotransferase, GSTA2 - glutathione s-transferase alpha 2, …	Component
GO:0000788	nuclear nucleosome	7.66e-14	1.16e-11	17.37	14136	28	407	14	[HIST1H2BB - histone cluster 1, h2bb, HIST1H3C - histone cluster 1, h3c, HIST1H2BD - histone cluster 1, h2bd, HIST1H3E - histone cluster 1, h3e, HIST2H2BF - histone cluster 2, h2bf, HIST1H2BC - histone cluster 1, h2bc, HIST1H2BO - histone cluster 1, h2bo, HIST2H2BE - histone cluster 2, h2be, HIST1H3H - histone cluster 1, h3h, HIST1H3B - histone cluster 1, h3b, HIST1H2BF - histone cluster 1, h2bf,…	Component
GO:0031982	vesicle	1.31e-13	1.8e-11	1.72	14136	2764	603	203	[HSPA1A - heat shock 70kda protein 1a, HSPA1B - heat shock 70kda protein 1b, DNAJA1 - dnaj (hsp40) homolog, subfamily a, member 1, PHLDA3 - pleckstrin homology-like domain, family a, member 3, AARS - alanyl-trna synthetase, ABAT - 4-aminobutyrate aminotransferase, SPINK1 - serine peptidase inhibitor, kazal type 1, GDPD3 - glycerophosphodiester phosphodiesterase domain containing 3, NRP1 - neuropi…	Component
GO:0031988	membrane-bounded vesicle	7.31e-13	9.21e-11	1.72	14136	2673	603	196	[HSPA1A - heat shock 70kda protein 1a, HSPA1B - heat shock 70kda protein 1b, DNAJA1 - dnaj (hsp40) homolog, subfamily a, member 1, PHLDA3 - pleckstrin homology-like domain, family a, member 3, AARS - alanyl-trna synthetase, ABAT - 4-aminobutyrate aminotransferase, SPINK1 - serine peptidase inhibitor, kazal type 1, GDPD3 - glycerophosphodiester phosphodiesterase domain containing 3, SPINT1 - serin…	Component
GO:0005576	extracellular region	6.83e-10	7.95e-08	5.3	14136	827	71	22	[ISM1 - isthmin 1, angiogenesis inhibitor, GFOD1 - glucose-fructose oxidoreductase domain containing 1, MASP1 - mannan-binding lectin serine peptidase 1 (c4/c2 activating component of ra-reactive factor), SHBG - sex hormone-binding globulin, IL1R2 - interleukin 1 receptor, type ii, CDH1 - cadherin 1, type 1, e-cadherin (epithelial), HIST1H4K - histone cluster 1, h4k, IFI30 - interferon, gamma-ind…	Component
GO:0000228	nuclear chromosome	2.54e-08	2.74e-06	11.92	14136	69	189	11	[HIST1H3E - histone cluster 1, h3e, HIST1H4E - histone cluster 1, h4e, PINX1 - pin2/terf1 interacting, telomerase inhibitor 1, HIST1H4B - histone cluster 1, h4b, HIST1H4H - histone cluster 1, h4h, HIST4H4 - histone cluster 4, h4, HIST1H4A - histone cluster 1, h4a, RRS1 - rrs1 ribosome biogenesis regulator homolog (s. cerevisiae), HIST1H4K - histone cluster 1, h4k, HIST1H3H - histone cluster 1, h3…	Component
GO:0005615	extracellular space	3.22e-08	3.25e-06	2.05	14136	783	651	74	[CSTA - cystatin a (stefin a), TIMP2 - timp metallopeptidase inhibitor 2, SECTM1 - secreted and transmembrane 1, MASP1 - mannan-binding lectin serine peptidase 1 (c4/c2 activating component of ra-reactive factor), ANGPTL3 - angiopoietin-like 3, HIST1H2BC - histone cluster 1, h2bc, HIST2H2BE - histone cluster 2, h2be, CST4 - cystatin s, NCOA5 - nuclear receptor coactivator 5, GSN - gelsolin, ORM1 …	Component
GO:0009986	cell surface	4.54e-07	4.29e-05	2.87	14136	366	444	33	[MICB - mhc class i polypeptide-related sequence b, NLGN4Y - neuroligin 4, y-linked, CCR6 - chemokine (c-c motif) receptor 6, TIMP2 - timp metallopeptidase inhibitor 2, ANGPTL3 - angiopoietin-like 3, CDH1 - cadherin 1, type 1, e-cadherin (epithelial), TNFRSF12A - tumor necrosis factor receptor superfamily, member 12a, SLC9A1 - solute carrier family 9, subfamily a (nhe1, cation proton antiporter 1…	Component
GO:0072562	blood microparticle	2.07e-06	0.000184	2.97	14136	94	1366	27	[HSPA1A - heat shock 70kda protein 1a, HSPA1B - heat shock 70kda protein 1b, FGG - fibrinogen gamma chain, GSN - gelsolin, ACSM1 - acyl-coa synthetase medium-chain family member 1, ORM1 - orosomucoid 1, APOA4 - apolipoprotein a-iv, ORM2 - orosomucoid 2, ANXA5 - annexin a5, HRG - histidine-rich glycoprotein, FGA - fibrinogen alpha chain, FGB - fibrinogen beta chain, SERPINC1 - serpin peptidase inh…	Component
GO:0005886	plasma membrane	5.25e-06	0.000441	1.51	14136	2587	479	132	[MICB - mhc class i polypeptide-related sequence b, TRIB3 - tribbles homolog 3 (drosophila), SECTM1 - secreted and transmembrane 1, PHLDA3 - pleckstrin homology-like domain, family a, member 3, TNFRSF12A - tumor necrosis factor receptor superfamily, member 12a, CDH1 - cadherin 1, type 1, e-cadherin (epithelial), PNN - pinin, desmosome associated protein, AKAP12 - a kinase (prka) anchor protein 12…	Component
GO:0044437	vacuolar part	5.85e-06	0.000466	1.89	14136	319	1432	61	[PQLC2 - pq loop repeat containing 2, SLC2A8 - solute carrier family 2 (facilitated glucose transporter), member 8, ATG16L1 - autophagy related 16-like 1 (s. cerevisiae), TMEM138 - transmembrane protein 138, MTOR - mechanistic target of rapamycin (serine/threonine kinase), IFI30 - interferon, gamma-inducible protein 30, SDC4 - syndecan 4, DPP4 - dipeptidyl-peptidase 4, GPC1 - glypican 1, HRG - hi…	Component
GO:0044427	chromosomal part	1.59e-05	0.0012	2.24	14136	620	407	40	[HIST1H2BB - histone cluster 1, h2bb, HIST1H3C - histone cluster 1, h3c, HIST1H2BD - histone cluster 1, h2bd, HIST1H3E - histone cluster 1, h3e, HIST2H2BF - histone cluster 2, h2bf, PINX1 - pin2/terf1 interacting, telomerase inhibitor 1, HIST1H2BC - histone cluster 1, h2bc, HIST1H2BO - histone cluster 1, h2bo, HIST1H2AE - histone cluster 1, h2ae, CAPN2 - calpain 2, (m/ii) large subunit, HIST2H2BE…	Component
GO:0005694	chromosome	4.67e-05	0.00336	5.17	14136	159	189	11	[HIST1H3E - histone cluster 1, h3e, HIST1H4E - histone cluster 1, h4e, PINX1 - pin2/terf1 interacting, telomerase inhibitor 1, HIST1H4B - histone cluster 1, h4b, HIST1H4H - histone cluster 1, h4h, HIST4H4 - histone cluster 4, h4, HIST1H4A - histone cluster 1, h4a, RRS1 - rrs1 ribosome biogenesis regulator homolog (s. cerevisiae), HIST1H4K - histone cluster 1, h4k, HIST1H3H - histone cluster 1, h3…	Component
GO:0045121	membrane raft	4.87e-05	0.00335	3.18	14136	178	474	19	[SMURF2 - smad specific e3 ubiquitin protein ligase 2, CAPN2 - calpain 2, (m/ii) large subunit, EZR - ezrin, SLC9A1 - solute carrier family 9, subfamily a (nhe1, cation proton antiporter 1), member 1, LAT - linker for activation of t cells, CACNA1H - calcium channel, voltage-dependent, t type, alpha 1h subunit, MYOF - myoferlin, FURIN - furin (paired basic amino acid cleaving enzyme), DPP4 - dipe…	Component
GO:0005774	vacuolar membrane	6.46e-05	0.00425	1.85	14136	252	1549	51	[PQLC2 - pq loop repeat containing 2, SLC2A8 - solute carrier family 2 (facilitated glucose transporter), member 8, ATG16L1 - autophagy related 16-like 1 (s. cerevisiae), TMEM138 - transmembrane protein 138, MTOR - mechanistic target of rapamycin (serine/threonine kinase), DPP4 - dipeptidyl-peptidase 4, HRG - histidine-rich glycoprotein, ATP6V0D1 - atpase, h+ transporting, lysosomal 38kda, v0 sub…	Component
GO:0005765	lysosomal membrane	0.000172	0.0108	1.85	14136	222	1549	45	[NEU1 - sialidase 1 (lysosomal sialidase), AP1S3 - adaptor-related protein complex 1, sigma 3 subunit, SLC35F6 - solute carrier family 35, member f6, MCOLN1 - mucolipin 1, PQLC2 - pq loop repeat containing 2, VPS18 - vacuolar protein sorting 18 homolog (s. cerevisiae), SLC2A8 - solute carrier family 2 (facilitated glucose transporter), member 8, MTOR - mechanistic target of rapamycin (serine/thre…	Component
GO:0071682	endocytic vesicle lumen	0.000213	0.0129	11.31	14136	12	521	5	[HSP90AA1 - heat shock protein 90kda alpha (cytosolic), class a member 1, SPARC - secreted protein, acidic, cysteine-rich (osteonectin), HP - haptoglobin, HPX - hemopexin, HSPH1 - heat shock 105kda/110kda protein 1]	Component
GO:0031983	vesicle lumen	0.000244	0.0142	2.78	14136	62	1560	19	[PDGFA - platelet-derived growth factor alpha polypeptide, FGG - fibrinogen gamma chain, TGFB3 - transforming growth factor, beta 3, DBH - dopamine beta-hydroxylase (dopamine beta-monooxygenase), HP - haptoglobin, HSPH1 - heat shock 105kda/110kda protein 1, HSP90AA1 - heat shock protein 90kda alpha (cytosolic), class a member 1, EGFR - epidermal growth factor receptor, FGA - fibrinogen alpha chai…	Component
GO:0048471	perinuclear region of cytoplasm	0.000491	0.0275	2.2	14136	497	375	29	[HSPA1A - heat shock 70kda protein 1a, HSPA1B - heat shock 70kda protein 1b, DNAJA1 - dnaj (hsp40) homolog, subfamily a, member 1, CDH1 - cadherin 1, type 1, e-cadherin (epithelial), SLC9A1 - solute carrier family 9, subfamily a (nhe1, cation proton antiporter 1), member 1, ITGA3 - integrin, alpha 3 (antigen cd49c, alpha 3 subunit of vla-3 receptor), ARHGAP10 - rho gtpase activating protein 10, P…	Component
GO:0060205	cytoplasmic membrane-bounded vesicle lumen	0.000632	0.0342	2.67	14136	61	1560	18	[PDGFA - platelet-derived growth factor alpha polypeptide, FGG - fibrinogen gamma chain, TGFB3 - transforming growth factor, beta 3, DBH - dopamine beta-hydroxylase (dopamine beta-monooxygenase), HP - haptoglobin, HSPH1 - heat shock 105kda/110kda protein 1, HSP90AA1 - heat shock protein 90kda alpha (cytosolic), class a member 1, HRG - histidine-rich glycoprotein, KNG1 - kininogen 1, FGA - fibrino…	Component

## Sheet: 6 Groups
GENE	PSMD2-1_control (Log2)	PSMD2-2_control (Log2)	LacZ_velcade (Log2)	PSMD2-1_velcade (Log2)	PSMD2-2_velcade (Log2)	Group
AAK1	-0.13843	-0.052434	1.92463	1.1896	1.25777	1
ABCC2	0.123917	0.178026	1.49017	1.06437	1.17064	1
ABHD4	-0.020672	0.236154	3.29339	2.62429	2.6195	1
ABLIM3	-0.357091	0.133205	1.04906	0.368527	0.804615	1
ADAMTSL2	0.194942	0.021019	1.17773	1.27609	0.803851	1
ADM2	-0.296529	-0.28296	1.12731	0.909212	0.940608	1
ADRM1	-0.016101	0.33201	1.75693	1.4584	1.38458	1
AKR1C1	-0.163938	-0.578776	2.70029	1.76004	1.43253	1
ALKBH6	0.212604	0.193738	1.64763	1.3399	1.34722	1
ALOX12P2	-0.098424	0.1487	1.65241	1.38189	1.30713	1
ALS2	-0.069001	-0.150179	1.36161	0.971656	1.07296	1
ANKRD39	0.078967	0.051408	1.22305	0.929648	1.02421	1
ANKRD5	-0.063807	0.013072	1.24178	1.10439	1.02883	1
ANXA3	-0.736126	-0.081316	1.46873	0.476306	1.15661	1
ANXA7	-0.127161	0.062869	1.05822	0.884641	1.027	1
AP4B1	-0.102633	0.04401	1.03445	0.720109	0.849869	1
APOPT1	0.34148	0.30157	1.18409	1.00879	0.852919	1
AQP3	-1.06727	-0.543439	0.228578	-0.34432	0.156088	1
ARL8A	0.112889	0.051531	2.00339	1.57171	1.55449	1
ARL8B	0.136051	0.420284	1.0635	0.761888	0.875419	1
ARRDC4	-0.040294	0.104617	2.12116	1.71083	1.62642	1
ASAP1	0.148621	0.07316	1.05447	0.835238	0.653539	1
ASNS	-0.621482	-0.319601	1.08119	1.28368	1.25347	1
ATG14	0.089407	-0.060865	1.02389	0.819328	0.711858	1
ATP6V1D	-0.244201	-0.058722	1.14691	0.536022	0.857983	1
ATP6V1H	0.111308	-0.181912	1.1104	0.837937	0.680022	1
B4GALNT1	-0.145918	0.675723	2.91044	2.58763	2.7409	1
BAAT	-0.219168	0.178693	1.05685	1.08342	1.1263	1
BACH1	0.208145	0.318037	0.974798	0.947982	1.07942	1
BAG2	-0.142185	0.393397	1.77802	1.37116	1.36426	1
BBS4	-0.058397	0.256866	1.18568	1.07257	1.17587	1
BCL2L13	0.079443	0.167969	1.37322	1.35553	1.30459	1
BHMT2	0.420355	0.970083	2.17313	2.33548	2.50449	1
BLMH	0.259007	0.283113	0.936406	1.08614	0.879561	1
BLOC1S2	-0.156439	0.094238	1.33401	0.87895	1.11231	1
BLVRB	0.429643	0.564443	2.69988	2.81398	2.75656	1
BLZF1	-0.216149	0.230423	1.34873	0.913373	0.983121	1
BRF2	0.006071	0.192665	2.1	1.58839	1.51499	1
BTBD19	0.050799	0.413625	1.09689	1.04019	1.41668	1
C10orf35	-0.217125	0.181796	3.01394	2.27459	2.28232	1
C12orf39	-0.413193	-0.413193	1.24132	0.466347	0.866539	1
C14orf118	0.126985	0.009972	1.52701	1.18028	1.26233	1
C14orf133	0.12761	-0.107881	1.21375	0.842529	0.910654	1
C17orf65	-0.092852	0.239158	0.95336	1.14621	0.980861	1
C19orf21	-0.666151	0.050684	1.5404	1.11347	1.86127	1
C19orf33	-1.28991	-0.219555	0.032609	-0.785799	0.251174	1
C1S	-0.59451	0.382213	1.56976	1.71618	1.95075	1
C20orf111	0.037663	0.015342	1.72841	1.26576	1.20711	1
C22orf25	-0.084191	-0.045122	1.23948	0.82517	0.872784	1
C5AR1	-0.029359	0.009728	1.23231	1.34594	1.02947	1
C6orf47	-0.40616	-0.233066	1.05229	0.653002	0.612634	1
C9orf25	0.229347	0.729793	3.41187	3.17209	3.02696	1
C9orf30,C9orf30-TMEFF1,TMEFF1	-0.030881	-0.031911	1.32859	0.986025	1.00798	1
C9orf89	-0.164298	0.146855	1.3445	1.08114	1.31334	1
CALCOCO1	0.397962	0.231355	1.43159	1.53659	1.48821	1
CALCOCO2	0.097789	0.05823	1.36686	1.10541	1.15462	1
CAMK2G	0.075257	-0.040462	1.13115	0.957587	0.873937	1
CAMLG	0.524437	0.432767	1.31348	1.2865	1.15472	1
CAP2	0.221762	0.703574	0.970639	0.668099	1.20252	1
CAPN3	-1.17284	-1.34057	0.341219	-0.009853	-0.053252	1
CARS	-0.370618	-0.114936	1.33373	0.948443	1.00049	1
CCDC132	-0.105061	0.155742	1.13195	0.801088	0.794178	1
CCDC64	-1.04529	-0.258647	0.842124	0.311304	0.892595	1
CCDC91	0.010489	0.349832	1.31508	0.981724	0.99464	1
CCNC	-0.11156	0.460561	1.03995	0.874977	0.965403	1
CCPG1,DYX1C1,DYX1C1-CCPG1	-0.214624	0.133197	1.64748	1.37987	1.58282	1
CDA	-1.45781	-0.082251	1.37499	0.319019	1.04143	1
CDC37L1	-0.03605	0.185579	1.38642	0.745569	1.03681	1
CDC42EP2	-0.321795	-0.270504	1.40258	0.997867	1.22423	1
CDC42SE1	-0.205881	-0.096064	1.18168	0.756375	0.718389	1
CDH1	-1.23504	-0.524041	-0.754364	-1.27588	-0.123299	1
CDHR2	-0.124861	0.40044	1.74308	1.41606	1.66946	1
CEACAM20	0	0.139248	0.956092	0.87014	1.17734	1
CHMP1B	0.261027	0.270018	1.03212	0.729237	0.841868	1
CHMP5	0.012085	0.207426	1.2161	0.804307	0.907164	1
CHRDL2	-0.130763	0.706403	1.18485	0.893016	1.5817	1
CLCF1	-0.27199	-0.071484	1.07235	0.790634	0.914774	1
CLDN4	-0.525717	0.21203	1.98051	1.08803	1.34333	1
CLIP2	0.0394	-0.042641	1.00845	1.02059	0.880573	1
COPS2	0.035252	0.318362	1.26433	0.883415	1.11004	1
CPLX1	-1.14855	-0.666539	-0.496734	-0.781556	-0.463296	1
CSDC2	-0.286198	0.017529	2.1639	1.62263	1.95571	1
CSNK2A2	0.352337	0.058684	1.29722	1.17681	0.864556	1
CTH	0.137642	0.145019	1.55052	1.14764	1.10625	1
CYB5R1	-0.260638	0.139013	2.65767	1.9643	2.22047	1
CYLD	0.072115	0.187554	1.34083	1.00852	1.07298	1
CYP4F11	0.255402	0.150454	1.50707	1.24212	1.22166	1
DAP3	-0.053241	0.251974	1.37074	1.35561	1.40558	1
DCTN2	-0.00879	-0.063582	1.21051	1.07224	0.981831	1
DCTN4	0.048764	0.207429	1.30215	1.24316	1.20296	1
DDO	0.15417	0.051945	0.869399	1.01366	0.796512	1
DDX27	-0.191131	-0.129762	1.47568	0.891397	0.969247	1
DOK1	0.47248	0.343524	1.75547	1.47898	1.36564	1
DST	-0.347307	-0.109456	1.36713	0.836972	1.10666	1
DYNC1H1	-0.086661	-0.000632	1.4139	1.47274	1.55482	1
DYNC1LI1	-0.224903	0.068197	1.17624	0.705051	0.770361	1
EAPP	0.093254	0.158729	1.07687	0.897099	0.916826	1
EEF1A2	-0.037203	-0.180291	1.403	0.986115	1.16494	1
EFTUD1	0.097255	0.039685	1.12922	0.882047	0.821913	1
EIF1	0.247974	0.071275	1.03714	0.938006	0.771089	1
EIF4E3	0.030126	0.013281	1.00985	1.0961	1.04883	1
EIF5	-0.373299	-0.073211	1.21494	0.624306	0.726264	1
EMP3	-0.309418	-0.06037	1.52414	0.973376	1.33612	1
EPB41L4A-AS1	0.599247	0.612801	1.65982	1.74151	1.5666	1
EPDR1	-0.173672	0.252064	0.927002	0.786229	1.04972	1
ERN1	0.047726	0.150177	1.76064	1.41676	1.46328	1
ERP44	-0.025904	0.220227	1.25142	0.799391	0.930036	1
FADS3	-0.025247	-0.001861	1.43627	1.20393	1.4087	1
FAM175B	0.150586	0.166203	1.10371	0.887596	0.911091	1
FAM190B	0.238023	0.140391	1.16925	1.12689	1.13878	1
FAM214A	-0.054909	-0.054299	1.45627	1.00047	1.1311	1
FAM55C,NFKBIZ	0.015921	0.242095	0.938569	0.829915	1.01443	1
FBLIM1	-0.27192	0.258849	1.03545	0.618691	1.23735	1
FBXO2	0.172438	0.666956	2.35515	2.22919	2.41792	1
FLYWCH1	-0.268443	-0.320784	1.13507	0.492991	0.736385	1
FNDC4	-0.117381	0.097701	1.09989	1.12799	1.35643	1
FNTA	0.22994	0.278927	1.1787	1.08277	1.10261	1
FOXC1	0.04215	0.284194	1.57325	1.30856	1.38542	1
FXR2	0.065817	-0.094389	1.1453	0.849365	0.805634	1
GAB2	0.613944	0.244441	1.69463	1.46961	1.29693	1
GABARAPL1	0.400396	0.579645	3.56577	2.78632	2.77098	1
GBA	-0.26686	-0.146985	1.38334	0.889436	1.19525	1
GCKR	0.533853	0.203377	2.16897	2.19187	1.76448	1
GCNT2	0.317778	0.535291	1.07047	0.967316	0.970381	1
GCNT3	-1.15619	-0.261497	2.50541	1.32516	1.6611	1
GDF15	-0.159784	-0.622739	2.41153	1.85315	1.60892	1
GGT8P	-0.026022	0.061749	1.15045	0.585924	0.879198	1
GHITM	-0.042205	0.205685	1.0304	0.72991	0.809891	1
GKAP1	0.150733	0.166037	1.11773	0.855205	0.702218	1
GLIPR1	-0.189795	-0.122106	1.55771	1.20385	1.20998	1
GRIN2D	-0.235616	-0.13654	1.12282	0.706349	1.00499	1
GSR	0.031269	0.090126	1.00742	0.608525	0.696954	1
GTF3C3	0.271316	0.058688	1.25075	1.06245	0.913094	1
HACL1	0.184085	0.067445	1.15745	0.845842	0.837167	1
HBP1	0.40251	0.311056	1.33911	1.01896	1.0692	1
HPD	0.065978	0.168455	1.25464	0.915391	1.08249	1
HSF2	0.197792	0.303578	1.02672	0.842709	0.684851	1
HSPB1	-0.374776	-0.302803	2.51065	1.49818	1.57815	1
HSPB8	-0.284359	0.337381	4.95534	3.27905	3.6694	1
IDE	-0.209427	0.14316	1.07622	0.777479	0.932707	1
IFRD1	-0.558302	-0.395242	2.05952	1.29608	1.29628	1
IGF2R	-0.275602	-0.2595	1.14025	0.644349	0.683867	1
IKZF5	0.016188	-0.001291	1.25068	1.02896	0.928897	1
IL18	-0.518405	0.039728	2.50616	0.981963	1.89227	1
INHBE	-0.748898	-0.460073	1.13414	1.13643	1.28938	1
IQGAP1	-0.154527	0.019786	1.12917	0.680022	0.903695	1
ITGAV	-0.017933	0.599033	1.38497	0.859993	1.29644	1
ITPKC	-0.17054	-0.11138	1.52308	1.04331	1.12003	1
JMY	0.081184	0.191886	1.20306	0.814707	0.829835	1
JUN	-0.323718	-0.164619	2.41896	1.42003	1.56752	1
KDM6B	-0.026895	-0.181531	1.31029	0.885738	0.745985	1
KIAA0368	0.155015	0.125674	1.22887	1.11777	1.00531	1
KIAA1217	0.037027	-0.063778	1.1607	1.04041	0.892198	1
KIF1B	0.224917	0.143508	1.056	0.898425	0.990245	1
KIF21A	-0.070272	-0.042177	1.24887	0.850858	0.871471	1
KLF6	-0.170746	-0.042558	1.83661	1.33889	1.52486	1
KLHL21	-0.100472	-0.14286	1.73709	1.16397	1.14014	1
KLHL24	0.509343	0.227143	1.39455	1.44926	1.31206	1
LARP6	0.092717	0.307923	1.76704	1.09981	1.52001	1
LINC00152	0.078045	0.128508	1.22568	1.51366	1.30404	1
LOC100505783	0.262419	0.339921	1.03201	1.19487	1.00851	1
LOC344887	0.011875	0.02109	1.31478	1.05441	1.11805	1
LOC401164	0.11288	0.018369	1.93224	1.66596	1.44203	1
LPIN1	-0.230865	-0.11728	1.09935	0.566495	0.696124	1
LRP10	-0.110286	-0.049705	1.31288	0.948978	1.17793	1
LRRFIP2	0.021412	-0.005259	1.16386	0.731084	0.840426	1
LURAP1L	-0.03188	0.040932	2.83829	1.94877	1.801	1
LY96	0.164224	-0.071894	1.53031	1.38928	1.13161	1
MALAT1	-0.328996	-0.016727	2.41764	1.82168	2.07231	1
MAN2B1	0.47806	0.511972	1.31666	1.40351	1.35566	1
MAP1A	0.003615	0.33882	3.52012	3.19193	3.47927	1
MAP1B	-0.052585	0.570931	2.35595	2.1248	2.55202	1
MAPRE3	0.03014	0.429843	2.85507	2.72784	2.69986	1
MBNL2	0.386115	0.674524	1.19932	1.2204	1.53756	1
MCAM	-0.106563	0.142855	1.2489	0.67297	0.92356	1
MCART1	-0.197736	-0.336376	1.13163	0.729927	0.729797	1
MDM2	-0.497504	-0.063972	1.18782	0.71878	1.26546	1
MED15	0.294881	-0.005374	1.25865	0.979209	0.79561	1
MED31	-0.153068	0.224261	1.40186	0.78712	1.03708	1
MGST1	-0.110354	0.396273	1.36332	0.81926	1.02643	1
MIA2	0.011479	0.316993	1.59263	1.61255	1.78829	1
MIR22,MIR22HG	-0.862371	-0.227616	2.17823	1.23323	1.50697	1
MIR4315-2,PLEKHM1	-0.179118	-0.159676	1.53973	0.888744	0.959079	1
MIR761,NRD1	0.050648	0.16121	1.05341	0.887218	0.811755	1
MLLT11	0.135573	1.74801	4.77378	3.66152	4.36608	1
MOCOS	-0.214931	-0.328787	1.35765	0.852492	0.891353	1
MYH14	-0.109698	-0.104037	1.33964	1.05414	0.944294	1
MYO15B	-0.773182	0.047688	0.698929	0.087067	1.01455	1
NAA25	-0.071681	0.201566	1.10376	0.871271	0.881734	1
NAGS	-0.175598	-0.185571	1.49658	1.29767	1.39543	1
NAP1L2	0.047368	0.526534	1.6239	1.26074	1.57972	1
NDRG4	-0.13338	0.317209	1.44086	1.5817	1.80771	1
NEAT1	-0.251387	0.129923	2.1586	1.6808	2.06759	1
NIPAL3	0.262646	0.186942	1.0551	0.93994	0.987348	1
NLRP1	0.172314	0.438025	1.96762	1.62861	1.88237	1
NPLOC4	-0.088085	0.16687	1.75413	1.51284	1.48129	1
NSFL1C	-0.009999	0.222617	1.56501	1.35083	1.27572	1
NSRP1	-0.205494	0.176171	1.29771	0.909662	0.934444	1
OAS1	-1.39261	-0.856707	-0.259119	-0.912587	-0.050264	1
OSGIN1	-0.151204	-0.397921	1.95911	1.25285	1.22466	1
OSMR	0.137723	0.260081	1.02318	1.00278	1.03125	1
P2RY6	0.155718	0.482935	2.68149	2.39132	2.47691	1
PALLD	-0.147357	0.439383	3.0511	2.46247	2.66523	1
PARP14	-0.470489	-0.150334	1.28795	1.104	1.25674	1
PDLIM3	-0.464936	-0.497974	1.28998	0.915819	0.814747	1
PEX16	0.082161	0.106796	1.23646	0.941918	0.852875	1
PFDN4	-0.00569	0.145855	1.26235	0.85079	1.10555	1
PHF1	0.288679	0.260672	1.88542	1.56679	1.50341	1
PHTF1	0.082468	0.432442	1.77459	1.47682	1.7644	1
PI4K2A	-0.140884	-0.085431	1.44855	0.854226	0.897153	1
PINK1	-0.076428	-0.14608	1.14533	1.04324	1.00476	1
PLA2G4C	0.052369	0.016571	1.58834	1.13596	1.09137	1
PLAA	0.043063	0.371986	1.84833	1.6473	1.65996	1
PLEKHM3	0.017004	0.045295	1.39513	1.13647	1.14282	1
PLK3	-0.367781	-0.551371	1.5243	0.869877	0.923473	1
PNPLA8	-0.11831	-0.025204	1.34367	0.898959	1.06886	1
POMP	-0.101194	0.349835	1.26251	0.872409	1.04124	1
PQLC2	-0.615713	-0.445663	1.9856	1.06459	1.14592	1
PROCR	0.011551	0.641467	2.02107	1.83968	2.18646	1
PSAP	0.261549	0.15734	1.27801	1.14837	1.06541	1
PSMA1	0.168121	0.549829	1.44097	1.40513	1.32373	1
PSMA3	-0.029644	0.358769	1.02628	0.656166	0.855981	1
PSMA4	0.005323	0.313831	1.14528	0.91793	0.996989	1
PSMB1	0.110504	0.394513	1.03402	1.09968	1.1258	1
PSMB2	-0.027038	0.361778	1.42376	1.32881	1.40282	1
PSMB3	0.012878	0.265008	1.38801	1.06709	1.16793	1
PSMB4	0.139792	0.355429	1.41274	1.51079	1.4443	1
PSMB7	-0.036757	0.297018	1.38863	1.22053	1.27205	1
PSMC1	0.013288	0.395082	1.62995	1.273	1.43552	1
PSMC2	-0.198934	0.176636	1.53056	1.03691	1.23021	1
PSMC4	-0.274347	0.244048	2.08521	1.70983	1.87063	1
PSMC5	-0.019304	0.183939	1.38044	1.09044	1.12069	1
PSMC6	-0.063575	0.19385	1.25426	0.854234	0.988662	1
PSMD1	-0.099244	0.479463	1.60549	1.3313	1.48759	1
PSMD11	-0.056072	0.35325	1.63954	1.45972	1.45106	1
PSMD13	0.064903	0.454617	1.85652	1.75464	1.74091	1
PSMD14	0.004716	0.472036	2.10826	1.62421	1.71835	1
PSMD3	-0.011924	0.157807	1.70491	1.33728	1.26677	1
PSMD4	0.118673	0.109625	1.10765	1.15382	1.05173	1
PSMD6	-0.165014	0.079578	1.77808	1.12311	1.15918	1
PSMD7	-0.106796	0.148424	1.14877	0.820999	0.716921	1
PSME4	-0.044656	0.137775	1.35722	0.874741	0.923167	1
R3HDM1	0.050601	0.134838	1.0026	0.740627	0.731907	1
RAB3GAP1	0.006378	0.030358	1.06719	0.784989	0.790947	1
RANBP10	0.052711	-0.210446	1.02561	0.785259	0.603463	1
RANBP9	0.094709	0.151185	1.03743	0.848627	0.719786	1
RB1CC1	0.125575	0.255998	1.28528	1.12924	1.161	1
RBM47	-1.39466	-0.660265	0.632518	-0.352451	0.398512	1
RCL1	-0.485504	-0.294683	1.26427	0.439661	0.878482	1
REXO2	-0.204932	0.27916	1.20749	0.81172	1.07123	1
RHBDD3	0.114532	0.378475	1.58488	1.64605	1.48068	1
RHBDF1	0.214099	-0.230408	1.04412	1.13178	0.882925	1
RHOQ	-0.337547	0.167436	2.19206	1.30455	1.55234	1
RIOK3	0.08649	0.297823	1.70265	1.27531	1.4238	1
RNF14	-0.099096	0.009863	1.08521	0.789679	0.986447	1
RPS6KC1	0.194767	0.166596	0.968491	1.03915	1.06364	1
RTCD1	-0.091266	0.09209	1.17968	0.795066	1.06632	1
S100A11	-0.949795	0.109936	0.805263	0.027844	1.04612	1
SCARNA9	-0.422278	-0.331686	0.928118	1.18074	0.825204	1
SCPEP1	-0.012467	0.024633	1.30279	1.24254	1.11586	1
SCYL2	-0.097319	0.116551	1.06351	0.680489	0.787546	1
SDCBP	0.047297	0.057919	1.22655	0.791175	0.806361	1
SERAC1	-0.128696	-0.127755	1.30544	0.884724	0.826585	1
SERINC1	0.02875	0.228852	1.12356	0.621238	0.855098	1
SERINC3	0.137471	0.070321	1.09318	0.795733	0.970598	1
SERPINB8	-0.456826	0.030475	1.68019	0.656528	1.21997	1
SGK110	-0.722794	-0.140473	1.53812	1.43467	1.55776	1
SGK2	-1.32248	-0.812177	-0.460867	-1.00858	-0.432279	1
SH3D21	0.170889	-0.077298	1.00299	0.706664	0.651311	1
SH3GLB1	-0.003757	0.335755	0.925112	0.723859	1.05988	1
SHC2	-0.007985	-0.253252	1.22507	1.19089	0.979796	1
SLC16A5	0.134918	0.26262	0.934862	0.902506	1.28571	1
SLC22A18	-0.132105	0.128631	1.44246	1.39023	1.15465	1
SLC26A10	-0.189458	-0.042343	1.18645	0.837728	0.771644	1
SLC36A4	0.066651	0.330797	1.37253	0.953385	0.969608	1
SLC38A6	-0.404058	0.137076	1.34167	1.17921	1.09252	1
SLC41A2	-0.353506	0.218846	0.80777	0.627843	1.02312	1
SLC5A11	-0.09163	0.547026	1.79755	1.89609	2.0331	1
SLC7A11	-1.04417	-0.165461	1.51147	0.739994	1.25539	1
SNX24	-0.114107	0.090456	1.03859	0.758293	0.923855	1
SPINK1	-1.82061	-0.611532	1.25313	-0.11471	1.04413	1
SQRDL	-0.064955	0.20904	1.00482	0.849065	1.09689	1
SQSTM1	-0.626461	-0.220937	3.00035	2.17966	2.54298	1
STK17A	0.292226	0.400784	1.29379	0.857754	1.06293	1
STX12	-0.007	0.212935	1.08965	0.652195	0.863151	1
SUGT1	-0.059309	0.164071	1.26032	0.8469	0.971709	1
SUPT7L	-0.051065	0.052918	1.12007	0.662373	0.779299	1
SYF2	0.124896	0.185369	1.06135	0.700843	0.871223	1
SYNPO	-0.215815	0.048506	0.776707	0.601183	1.21725	1
TAF1D	0.506841	0.642369	1.42436	1.45116	1.34888	1
TATDN1	-0.18406	0.110109	1.18617	0.970711	0.913697	1
TAX1BP1	-0.281237	0.071058	1.55503	1.06481	1.28365	1
TBC1D15	0.059869	0.440302	1.63614	1.25579	1.28762	1
TBK1	-0.112846	0.233753	0.979158	0.817173	1.01935	1
TCP11L2	0.233717	0.001677	2.01551	1.61307	1.50994	1
TMEM144	-0.439781	-0.228654	1.06001	0.442227	0.737332	1
TMEM150B	-0.452024	-0.513418	0.686182	1.0272	0.502617	1
TMEM161A	0.229813	0.052035	0.904639	1.01333	0.86893	1
TMEM59	-0.022879	0.381698	1.11075	0.961728	1.2152	1
TMEM66	-0.062347	0.179842	1.14669	0.737094	0.916123	1
TNFRSF12A	-0.611426	-0.3081	1.33627	0.575266	0.848628	1
TNKS	0.117864	0.092186	1.50802	1.24226	1.1256	1
TP53I13	0.161526	-0.157884	1.26346	1.21814	0.979961	1
TP53INP1	-0.532188	-0.193356	1.36954	1.31952	1.43006	1
TPSG1	-0.114465	0.193907	1.90044	1.82819	1.9906	1
TRAFD1	0.118118	-0.095001	1.01927	0.977091	0.755207	1
TRAPPC2P1,ZNF547	-0.259123	0.349056	1.81013	1.08078	1.3085	1
TRIP4	-0.119203	0.00654	1.38402	0.857199	0.942136	1
TRPV2	0.149076	-0.09892	0.934946	0.978292	1.01581	1
TRPV3	-0.023766	0.145625	3.44386	2.63867	2.64622	1
TSPAN15	-1.00878	-0.295591	-0.512404	-0.814162	-0.050918	1
TTC1	-0.223014	0.195867	1.72892	1.22338	1.44712	1
TUBA4A	0.481226	1.05484	3.59956	2.74328	3.05626	1
TUBB2A	-0.096444	-0.11504	1.13839	0.642829	0.73459	1
TUBB2B	0.162509	0.630088	1.19148	1.185	1.41797	1
TXNL1	-0.001613	0.239333	1.78123	1.36789	1.49127	1
UBC	0.089824	-0.011514	3.4698	2.33527	2.17937	1
UBE2H	0.455175	0.379657	1.32783	1.26286	1.25209	1
UBR1	-0.107037	0.257434	1.08692	0.740617	0.853307	1
UBR2	0.06585	0.097996	1.14066	0.897313	0.859155	1
UBR3	0.10942	0.248446	1.26129	1.10645	1.124	1
UBR4	-0.086165	-0.129472	1.64628	1.38616	1.42301	1
UBXN1	0.033497	-0.074265	1.15005	0.797804	0.767496	1
UBXN4	0.078534	0.500153	1.26397	1.20102	1.34395	1
UFD1L	-0.213036	0.221067	1.61611	0.995242	1.27252	1
ULK1	-0.006019	-0.097183	1.36741	1.06686	0.982751	1
UNKL	0.204058	0.322352	1.90831	1.52568	1.27114	1
VCP	0.030172	0.15072	1.10614	1.00195	0.922173	1
VEZT	-0.178244	0.430991	1.26829	0.570741	1.16542	1
VMP1	0.000659	0.31393	1.13802	0.84531	1.02112	1
VRK3	0.181131	0.079298	1.38323	1.26807	1.27898	1
WDR26	0.121473	0.222831	1.09945	1.15553	1.23359	1
WDR44	0.064432	0.212527	1.10321	0.575044	0.968567	1
WDR45	0.151144	0.132479	1.16822	0.846821	1.01627	1
YPEL5	0.140842	0.337737	2.02412	1.6258	1.90764	1
ZFAND3	0.05456	0.052047	1.20718	0.813195	0.932848	1
ZFAND5	-0.011944	0.171282	1.52549	1.25817	1.24932	1
ZFYVE1	0.047739	-0.054786	1.24611	0.957887	1.08722	1
ZMYM5	-0.049185	0.173806	1.33077	0.787324	0.97112	1
ZNF187	-0.141541	0.123175	1.15304	0.997163	1.04229	1
ZNF222	0.058902	0.19358	1.53177	1.19847	1.33877	1
ZNF227	-0.140702	0.166093	0.901785	0.675197	1.09044	1
ZNF277	0.377571	0.418933	1.47653	1.45708	1.44844	1
ZNF771	0.163143	-0.072892	1.13298	0.806479	0.990952	1
ZNFX1-AS1	0.059251	0.480539	1.55145	1.06618	1.05921	1
ZSWIM4	0.317386	0.15519	1.07937	0.85	1.05811	1
2015-03-07	-0.077298	0.198211	1.02462	0.522777	0.623803	2
ABCB1	-0.620813	-0.000403	1.96363	0.423347	0.967643	2
ABCC5	-0.319804	-0.307372	1.08316	0.524353	0.358967	2
ABHD3	-0.168347	0.168069	1.60728	0.762535	1.01957	2
ACSL1	-1.26782	-0.847122	1.05295	0.110206	0.106913	2
ACTR6	-0.031585	0.294745	1.26518	0.469026	0.688747	2
ADAM17	-0.29203	-0.101878	1.27265	0.587082	0.582732	2
ADAM9	-0.293951	0.170044	1.05989	0.431767	0.657132	2
AGPAT9	-0.475149	-0.16145	1.2561	0.317884	0.547869	2
AHSA1	-0.244707	-0.2686	1.05378	0.017093	0.076112	2
AKAP12	-0.652848	-0.230923	0.20489	-1.30496	-0.314868	2
AKAP8L	0.240575	0.038084	1.42714	1.02407	0.884315	2
AKNA	-0.042388	-0.160757	1.19197	0.751206	0.331625	2
AKR1C2	0.128916	-0.341565	1.35047	1.04323	0.502607	2
AMPD3	0.101717	0.140289	1.43401	0.655428	0.530227	2
ANKRD1	-0.261223	-0.494554	1.10761	-0.191228	0.020542	2
AQP8	-1.26156	-1.18332	1.37217	0.195455	0.066199	2
ARG2	-0.241455	-0.29224	1.38001	0.468496	0.303189	2
ARHGEF2	0.479894	-0.000419	1.6052	1.02368	0.849051	2
ARID3B	0.218661	-0.123414	1.17233	0.475843	0.103408	2
ASF1A	-0.220829	0.20487	1.16303	0.549455	0.708492	2
ATF3	-0.349028	-0.447197	3.02962	1.64032	1.44381	2
ATG2A	-0.27859	-0.383744	1.4265	0.716201	0.609517	2
ATG4A	-0.493036	-0.161441	1.54162	0.690954	0.828159	2
ATG9B	-0.117231	-0.006747	1.19645	0.482602	0.402134	2
ATP6V0D2	0.026107	0.069267	3.30169	0.494893	0.412771	2
ATP6V1E1	-0.378054	-0.164199	1.03104	0.242597	0.592131	2
ATP8B3	0.425599	0.29028	2.07194	1.17763	1.19873	2
BAG3	0.134644	-0.079707	3.15489	1.23025	1.14043	2
BAIAP2L1	-0.06327	-0.107164	1.3337	0.610221	0.768367	2
BATF	-0.714823	0.383976	1.52586	0.176038	1.14539	2
BCL2A1	-0.556007	-0.249308	1.18755	-0.377053	0.020775	2
BEX2	-0.451598	-0.617635	2.21364	1.08403	0.873831	2
BNIP1	0.186837	-0.054347	1.20322	0.934954	0.659908	2
BRAP	-0.044026	-0.020126	1.01758	0.453069	0.4946	2
BTG3	-0.017534	0.191741	1.32586	0.534588	0.570868	2
BTN2A2	-0.284804	-0.125887	1.15229	0.685255	0.379068	2
C11orf96	-0.094482	-0.094482	1.32495	0.245949	0.08858	2
C15orf24	-0.146772	0.239403	1.17087	0.358595	0.559513	2
C16orf45	-0.089135	0.018943	1.0315	0.319442	0.903538	2
C16orf72	-0.106022	0.083965	1.2677	0.528226	0.647047	2
C16orf73	-0.035408	-0.035408	1.96865	0.587706	0.594848	2
C17orf56	-0.308791	-0.355764	1.37221	0.638049	0.361556	2
C18orf25	-0.063227	0.090262	1.00068	0.399586	0.43159	2
C1orf27	0.023511	0.230523	1.04151	0.298	0.473647	2
C1orf55	-0.005317	0.178604	1.0344	0.31837	0.419453	2
C2CD2L	-0.033621	-0.02985	1.04205	0.359954	0.534397	2
C2orf18	-0.365693	-0.165991	1.04602	0.315632	0.550608	2
C7orf43,MIR4658	-0.37413	-0.3315	1.17375	0.461185	0.541881	2
C9orf72	0.186386	0.074586	1.36851	0.743581	0.587411	2
CA12	-0.658643	-0.479278	1.43881	-0.498732	-0.380522	2
CAPN2	-1.44636	-0.593569	0.721218	-0.751469	0.217608	2
CBR3-AS1	0.144299	0.037087	1.3354	0.220753	0.144911	2
CC2D1B	-0.367073	-0.400979	1.07966	0.418821	0.448432	2
CCDC84	-0.250637	-0.030075	1.25272	0.332395	0.277312	2
CCL26	0.161205	0.159579	2.85696	0.596413	0.820198	2
CCNK	-0.130867	-0.084191	1.12979	0.65004	0.674742	2
CCRN4L	0.201674	-0.036348	1.41642	0.852055	0.852004	2
CD22	-0.640799	-0.613705	1.02305	0.185464	-0.068131	2
CD55	-0.088383	0.04291	1.50514	0.869521	0.902705	2
CD58	-0.147358	0.522607	1.35754	0.615213	1.06401	2
CD9	-0.83401	-0.205107	-0.273611	-1.16891	-0.038469	2
CDKN1A	-0.974222	-1.30742	1.32435	0.430608	0.398502	2
CDR2L	-0.309717	-0.409818	1.0331	0.441128	0.207666	2
CENPT	-0.051609	-0.191765	1.13183	0.12685	0.108614	2
CGRRF1	-0.168739	0.130747	1.03248	0.610136	0.545303	2
CHIC2	0.266776	0.191847	1.41689	0.824106	0.935128	2
CHORDC1	-0.471353	0.054161	2.04159	0.876352	0.832071	2
CLGN	-0.121603	0.174585	1.31476	0.790274	0.713422	2
CLIP1	-0.268975	-0.204102	1.12437	0.592354	0.628851	2
CLK1	0.095876	0.196724	1.12753	0.519888	0.399926	2
CLK3	0.303893	0.11025	1.20108	0.60881	0.477918	2
CLTB	-0.279371	-0.168186	1.5215	0.732536	0.797794	2
CNN1	0.191755	-0.030163	1.58562	0.730296	0.04031	2
COL6A2	-0.098848	-0.027021	1.28854	0.259036	0.195526	2
CRTC2	0.176677	-0.021353	1.05976	0.659654	0.525877	2
CRYAB	-0.521088	-0.097904	5.16669	1.82467	0.812785	2
CRYBA2	0	0	1.4049	0.515998	0.221957	2
CSGALNACT2	-0.334091	-0.116657	2.01357	0.729482	0.971737	2
CSTA	-1.63406	-1.4825	-0.368543	-0.935936	-0.887172	2
CTSB	0.076276	0.03219	1.06683	0.603424	0.733524	2
CTSL1	-0.08735	-0.156549	1.73641	0.626865	0.625006	2
CYP19A1	-0.47945	-0.662878	1.07966	0.27495	-0.193765	2
CYP3A5	-1.01346	-0.793864	0.503779	-0.134934	0.043491	2
CYR61	0.451025	0.135115	1.64777	0.759703	0.683855	2
CYTH2	-0.037123	-0.090422	1.06041	0.469678	0.466284	2
DAGLB	-0.177419	-0.264673	1.81266	0.536248	0.520455	2
DAPK3	-0.305917	-0.374304	1.07672	0.2762	0.329532	2
DDIT3	-0.64629	-0.64739	2.90858	1.66718	1.47494	2
DEDD2	-0.088595	-0.049399	1.93545	1.06734	0.951678	2
DENND5A	0.09029	-0.045323	1.02922	0.578085	0.592589	2
DHDDS	-0.010052	0.165053	1.31544	0.608314	0.725187	2
DNAH17	-0.239965	-0.166307	1.3386	-0.151155	-0.189103	2
DNAJA1	-0.641718	-0.396135	1.1289	0.372676	0.363767	2
DNAJB1	-0.41094	-0.308568	3.32649	1.48162	1.25249	2
DNAJB11	-0.606818	-0.213901	1.10628	-0.195972	-0.021858	2
DNAJB2	-0.29339	-0.393858	1.78782	0.929663	0.840578	2
DNAJB4	-0.635019	-0.357287	2.37347	0.757344	0.937377	2
DNAJB6	0.036781	0.102835	1.40534	0.864781	0.808661	2
DNAJB9	-0.511852	0.091567	1.32831	0.134819	0.619518	2
DNAJC2	-0.063389	0.012666	1.13696	0.614346	0.646335	2
DNAJC3	-0.534729	-0.008837	1.16804	0.329013	0.660314	2
DNTTIP2	-0.280556	0.108039	1.53086	0.739924	0.846236	2
DPP4	-0.922647	-0.344852	-0.357686	-1.03388	-0.563642	2
DUSP1	0.388232	0.034854	3.56785	1.79637	1.90917	2
DUSP5	-0.543989	-0.65807	0.551394	-1.05911	-0.69174	2
EDC3	-0.681534	-0.106287	0.116008	-1.11228	-0.252936	2
EFCAB7	-0.150603	0.106201	1.11357	0.337338	0.586064	2
EIF2AK2	0.085459	0.249877	1.08113	0.497711	0.639793	2
ELF4	-0.239547	0.048584	1.64753	0.745386	1.06813	2
ERO1LB	0.270894	0.203961	1.05268	0.424861	0.70981	2
ESAM	-0.785018	-0.695404	-0.294464	-1.06784	-0.680274	2
FAF2	-0.190771	0.034615	1.35714	0.632862	0.801456	2
FAM13B	-0.064619	0.069145	1.08797	0.385946	0.182721	2
FAM214B	0.059572	0.122804	1.80778	0.66184	1.01027	2
FASTKD5,UBOX5	-0.176677	-0.022902	1.01681	0.543871	0.562206	2
FBXL19-AS1	-0.214448	0.021944	1.01706	0.531047	0.556181	2
FBXO30	-0.065846	0.134138	1.72053	0.836107	0.869479	2
FBXO36	-0.14821	-0.179121	1.15564	0.802595	0.461088	2
FBXO42	-0.003178	-0.139148	1.35033	0.511978	0.414298	2
FLJ23867,QSOX1	0.740742	0.595927	1.03555	0.522911	0.68721	2
FOSL1	-0.592258	-0.300685	2.0739	0.81975	0.979193	2
FXR1	0.252456	0.141689	1.25577	0.858886	0.739681	2
GADD45A	-0.216807	-0.17778	1.7272	0.711403	0.873505	2
GAS8	-0.020605	-0.239693	1.15494	0.328333	0.242198	2
GCLC	-0.220559	-0.096949	1.11425	0.095031	0.248783	2
GCLM	-0.10559	0.074245	2.36845	1.39333	1.51896	2
GLA	-0.141459	0.234719	2.6176	1.3905	1.48979	2
GLRX3	0.065115	0.198501	1.26583	0.749959	0.703874	2
GNA13	0.121725	0.153217	1.24021	0.76673	0.673244	2
GPATCH3	-0.192899	-0.37642	1.13631	0.269458	0.278225	2
GPRIN1	-0.527188	-0.228254	1.10758	0.035233	0.406845	2
GTF3C5	-0.058924	-0.146552	1.27632	0.180907	0.047677	2
GTPBP2	-0.057326	-0.252422	1.62573	0.882739	0.629613	2
GUSBP11	-0.01331	0.164771	1.00415	0.277156	0.263082	2
HBEGF	-0.187385	0.106848	1.82098	0.029419	0.217788	2
HERC2P9	0.101364	0.154151	1.00686	0.440057	0.635048	2
HERPUD1	-0.227169	-0.16736	1.2822	0.363127	0.527627	2
HGS	0.020891	-0.04328	1.49448	0.891734	0.907461	2
HHIPL2	0.084653	-0.053132	1.20405	0.041147	0.263753	2
HINFP	0.213324	0.102712	1.09989	0.515982	0.551748	2
HK1	0.201529	0.21773	1.71625	0.348357	0.261835	2
HKDC1	-0.483506	-0.149425	2.02569	0.466791	0.744277	2
HSP90AA1	-0.447769	-0.285363	2.64742	1.11829	1.01462	2
HSP90AB1	0.164704	-0.029183	1.41693	0.982166	0.824434	2
HSP90AB3P	0.168923	-0.020927	1.36617	0.835721	0.688598	2
HSPA13	-0.174456	0.174164	1.11967	0.497132	0.617056	2
HSPA1A	-0.797227	-0.497396	6.03062	3.11732	2.86931	2
HSPA1B	-0.674117	-0.50768	5.29117	2.55726	2.06138	2
HSPA4	-0.217157	-0.125653	1.23042	0.412793	0.456627	2
HSPA4L	-0.130735	-0.272544	1.03331	0.572987	0.400769	2
HSPA5	-0.27375	-0.194182	1.47014	0.084866	0.107537	2
HSPA6	-0.045356	-0.045356	4.53399	0.693253	0.367469	2
HSPA8	-0.404864	-0.245291	1.88168	0.92828	0.974791	2
HSPD1	-0.012849	0.053488	1.26919	0.287902	0.197291	2
HSPH1	-0.686413	-0.397507	3.02379	1.16588	1.1404	2
HYOU1	-0.266785	-0.103402	1.07636	0.159198	0.297897	2
IER5	0.127738	-0.10816	1.50438	0.36219	0.362478	2
IFIT2	-0.197011	-0.134156	1.04643	0.477402	0.419315	2
IGHMBP2	0.144306	0.009213	1.32261	0.429259	0.428362	2
IL11	-0.005504	0.087877	1.33242	-0.130898	-0.131756	2
IL15RA	-0.290776	-0.122803	1.42191	0.502607	0.437434	2
IL6R	-0.438304	-0.330344	1.12171	0.364302	0.586161	2
IL8	0.242289	0.685293	1.20411	0.381826	0.33969	2
IQCB1	0.162325	0.188224	1.08497	0.512121	0.40621	2
ITPR3	-1.11262	-0.425467	0.022101	-1.27428	-0.315723	2
JAG1	-0.049441	0.067071	1.07445	0.039782	0.277197	2
JMJD6	0.038417	-0.251611	1.20941	0.274534	0.121011	2
KCMF1	0.237503	0.209627	1.68943	1.17276	1.04262	2
KCNK3	0	0.015208	1.4011	0.744549	0.863599	2
KCNMB3	0.25227	-0.02483	1.40859	0.913339	0.86881	2
KCTD9	-0.147935	0.169735	1.07099	-0.004557	0.123827	2
KIAA0226,MIR922	-0.005813	0.173256	1.00996	0.285457	0.495735	2
KIAA0284	-0.235526	-0.286377	1.19517	0.479586	0.52806	2
KIAA0319	-0.002761	0.083938	1.11787	0.655222	0.721869	2
KIAA0415	-0.336932	-0.227406	1.60869	0.735554	0.808208	2
KIAA0556	-0.054784	-0.086592	1.08199	0.741945	0.556977	2
KIAA1841	-0.13603	0.0153	1.03863	0.532215	0.406864	2
KLHDC7B	-0.062054	-0.049331	1.76583	0.84277	1.08158	2
KPNA4	-0.125699	-0.009521	1.14255	0.326188	0.358567	2
KPNA7	-0.249067	-0.248086	1.09251	0.030406	-0.028831	2
KYNU	-0.172235	0.00661	1.72862	0.708765	0.662417	2
LCN2	0.178798	1.07914	2.03521	0.635557	1.37803	2
LDLR	-0.166314	-0.056587	1.62047	0.392312	0.711811	2
LENG1	0.314437	-0.08183	1.22324	0.524426	0.781217	2
LIF	-0.308995	-0.0914	1.12425	0.391148	0.61065	2
LIN37	0.322847	0.121313	1.58441	1.16874	1.01155	2
LIPH	-0.728376	-0.376255	1.19782	-0.012237	0.575459	2
LOC147804,ZNF761	0.02484	0.271381	1.10315	0.516513	0.442256	2
LOC652276	-0.097702	-0.073634	1.07266	0.513538	0.281954	2
LOC727896	-0.429246	-0.331475	1.03871	0.076626	0.04991	2
LOC728323	0.089177	-0.20438	1.56272	0.734777	0.884956	2
LONP1	-0.153114	-0.409987	1.01057	-0.022305	-0.153111	2
MAFF	0.490042	0.238075	1.96057	0.986423	0.952785	2
MAFG	0.036023	-0.027791	1.31324	0.716203	0.565774	2
MAFK	-0.045823	-0.023732	1.93222	1.02683	1.02137	2
MAP1LC3B	-0.248502	0.069261	2.20652	1.16723	1.41371	2
MAP1LC3B2	-0.284023	-0.425331	1.85505	0.87707	0.981618	2
MAP3K14	-0.268939	-0.194694	2.28029	1.01899	1.36905	2
MAP7D1	-0.118641	-0.257119	1.25323	0.690302	0.718743	2
MARK3	-0.090676	-0.033023	1.04768	0.501857	0.52112	2
MCOLN1	-0.18213	-0.265436	1.26584	0.106242	0.237577	2
MED10	-0.109532	0.219636	1.7523	0.801555	1.06068	2
METRNL	-0.390513	-0.35159	2.17001	1.00436	0.616016	2
METTL22	0.119456	0.013971	1.05532	0.507123	0.29536	2
MFSD1	-0.404947	-0.109807	1.03342	0.179831	0.448968	2
MFSD12	-0.453534	-0.300394	1.35963	0.252792	0.397595	2
MGEA5	0.139842	0.149623	1.05858	0.69016	0.678421	2
MICA	0.064978	0.131497	1.48715	0.482732	0.479916	2
MICAL2	-0.94817	-0.895119	-0.347764	-1.19716	-0.822156	2
MICALL2	0.319287	0.296107	1.67418	1.07527	0.98157	2
MICB	-0.46244	-0.324087	1.39422	0.199468	0.016953	2
MIR4667,TESK1	-0.05357	-0.028263	1.38037	0.705901	0.626239	2
MMP14	0.122526	-0.046874	1.39772	0.691802	0.528609	2
MOB2	0.014267	0.067062	1.20975	0.536158	0.638987	2
MOSPD1	-0.323212	-0.145727	1.23018	0.263337	0.416524	2
MPP1	-0.113269	-0.018078	1.48181	0.150455	0.648336	2
MXD1	-0.136943	0.02104	1.80248	0.630531	0.874316	2
NCF2	-0.214484	-0.107058	2.7027	0.443788	0.460069	2
NFKB2	0.301939	0.117803	1.62608	1.08184	1.03449	2
NFKBIB	-0.363098	-0.448639	1.08554	0.06157	0.102796	2
NKIRAS1	-0.234902	0.118002	1.00602	0.197404	0.181826	2
NPC1	0.207112	0.099071	1.28902	0.794391	0.736068	2
NPEPL1,STX16,STX16-NPEPL1	0.06169	0.215898	1.01344	0.409271	0.494653	2
NRIP3	-0.000152	0.041795	1.3018	0.53267	0.367126	2
OASL	-0.412888	-0.350444	1.09338	0.551383	0.258348	2
OBFC2A	-0.672571	-0.244235	1.99939	0.548463	0.985888	2
ORAOV1	-0.063457	-0.135126	1.01881	0.288266	0.138721	2
OTUD7B	-0.300227	-0.281893	1.14755	0.219486	0.440967	2
P4HA2	0.317459	-0.042315	1.28332	0.80838	0.737572	2
PABPC1L	0.044785	-0.151845	1.05239	0.507401	0.451674	2
PAEP	-1.21279	-0.956085	-0.212338	-1.72025	-1.37317	2
PAK1	-0.786441	-0.319201	1.36525	0.219302	0.509739	2
PAPD5	-0.116954	0.05216	1.0168	0.432779	0.364891	2
PCYT1A	-0.276776	-0.042964	1.06313	0.448104	0.708453	2
PEA15	-0.278975	-0.328477	1.17534	-0.014236	-0.132335	2
PITHD1	-0.25236	-0.018427	1.37854	-0.001665	0.016753	2
PKIB	-1.33823	-1.21498	0.297074	-1.01866	-1.12829	2
PLEKHB2	-0.443194	-0.105662	1.04469	0.003965	0.405456	2
PLEKHH2	-0.010695	0.049474	1.05069	0.261256	0.216132	2
PLEKHO1	-0.077521	-0.176396	1.65086	0.820565	0.697144	2
PLK2	-0.181786	-0.626178	1.27449	0.435766	0.045994	2
PLRG1	-0.391114	-0.098644	1.14624	0.504203	0.692288	2
POC5	-0.230016	-0.127731	1.65742	0.744033	0.904677	2
POLR2J4	0.368946	0.754426	1.17643	0.961185	0.342079	2
POLR3C	-0.092665	0.035283	1.17019	0.614847	0.682741	2
POLR3F	-0.082987	0.148502	1.13251	0.52979	0.584577	2
PPP1R15A	0.091787	-0.236211	2.8321	1.15877	1.28227	2
PPP2CB	-0.117402	0.129766	1.20837	0.293875	0.457504	2
PRKCZ	0.129115	0.046217	1.61201	0.647546	0.62831	2
PRODH	-1.28644	-1.08846	-0.50962	-0.951868	-0.670272	2
PRSS22	-0.035103	-0.064496	1.18078	0.420829	0.921554	2
PSMC3	-0.105186	0.009089	1.10027	0.555749	0.578117	2
PSMD12	-0.161507	0.267933	1.74204	0.8925	1.02736	2
PSMD2	-0.861756	-1.08593	1.72638	0.083457	-0.284837	2
PSMD8	-0.04473	-0.010164	1.12157	0.617394	0.672928	2
PTGR1	-0.576759	-0.017982	2.16062	0.779609	1.25333	2
PTPRH	0.568262	0.158217	1.42515	1.17531	0.817397	2
QRSL1	0.050435	-0.002879	1.05585	0.626956	0.406736	2
RAB18	-0.069475	0.158961	1.02718	0.317815	0.502356	2
RAB21	-0.111299	0.185639	1.0509	0.285076	0.556646	2
RAB9A	-0.205144	-0.089113	1.28621	0.531644	0.652879	2
RASD1	-0.552924	-0.33673	1.98601	0.322161	0.89121	2
RBM24	0.173724	1.09858	1.4714	0.476815	1.51102	2
RBM48	0.011705	-0.003066	1.12271	0.608512	0.636811	2
RDH12	-0.214383	-0.075255	3.70979	1.62172	1.50721	2
RELT	0.060017	-0.139133	1.33222	-0.000256	0.028316	2
RHEB	0.105887	0.470637	1.19829	0.560304	0.708634	2
RIPK2	-0.283907	-0.009694	1.0784	0.568971	0.615658	2
RND1	-0.59023	-0.792281	1.20092	-0.144613	0.004378	2
RNF25	-0.235698	-0.289511	1.04787	0.289756	0.33529	2
RNF6	-0.374197	0.057902	1.44439	0.543176	0.892001	2
RPL32P3	0.188632	0.336091	1.1225	0.577231	0.242246	2
RRAGC	-0.39335	-0.183776	1.27056	0.44799	0.734025	2
RRAS2	-0.042716	0.15684	1.06536	0.19807	0.412282	2
RRP12	-0.283958	-0.310283	1.37076	0.138067	0.150549	2
RUFY4	0.022665	0.037938	1.27797	0.069377	0.047648	2
RUSC2	-0.098564	-0.199064	1.11212	0.17816	0.100345	2
SAMD4B	-0.192592	-0.036824	1.69074	0.864372	0.83266	2
SBDSP1	-0.606621	-0.353285	1.09405	-0.38445	-0.033713	2
SEL1L3	-0.640949	-0.118976	2.1125	1.08382	1.08609	2
SELK	-0.364426	0.052112	1.92607	0.604372	0.568099	2
SESN2	-0.237922	-0.295982	2.02941	1.08939	1.07708	2
SFN	-0.366052	-0.125828	1.01068	-0.326263	0.201514	2
SH2D5	-1.00934	-0.703235	0.128081	-0.587766	-0.227154	2
SH3BGR	0.187408	0.036165	1.68854	0.718586	0.885568	2
SIRT7	-0.374566	-0.185121	1.27802	0.27347	0.560302	2
SLC12A6	0.206748	0.031799	1.52917	0.783109	0.711466	2
SLC24A6	-0.082196	-0.120268	1.08878	0.272429	0.500506	2
SLC26A11	-0.379827	-0.170831	1.59022	0.870879	0.729526	2
SLC38A7	-0.34158	-0.411366	1.03393	0.274395	0.408612	2
SLC40A1	-0.218968	0.297141	1.12706	0.244807	0.814561	2
SLC6A6	-0.21996	-0.027142	1.01143	0.071546	0.215671	2
SLC9A1	-0.336812	-0.485488	1.24419	0.251195	0.131751	2
SLFN5	-0.255655	-0.163502	1.44714	0.192548	0.192773	2
SLU7	-0.075921	0.135545	1.23653	0.621986	0.800209	2
SMOX	-0.231672	-0.062023	1.35659	0.445091	0.43994	2
SMURF1	-0.108218	-0.16148	1.08184	0.439843	0.454435	2
SOCS4	-0.184716	0.233473	1.16437	0.412775	0.632548	2
SOD1	0.146943	0.170308	1.09742	0.615338	0.717354	2
SPAG1	-0.21925	-0.070873	1.10012	0.24673	0.306823	2
SPAG9	0.228618	0.148863	1.02637	0.408381	0.511598	2
SPSB1	-0.339334	-0.159147	1.66118	0.484586	0.704698	2
SRXN1	-0.234948	0.027423	1.93711	1.05429	1.2468	2
ST13P4	0.272111	0.052881	1.02649	0.540925	0.689991	2
STAM	-0.146698	0.113431	1.0032	0.191932	0.474046	2
STIP1	-0.177004	-0.274797	1.25002	0.425662	0.252425	2
STX1A	0.097396	0.104752	1.31253	0.67165	0.445203	2
STX3	-0.6074	-0.571	1.41331	0.539721	0.499355	2
SYNJ1	-0.052268	0.083873	1.13824	0.604235	0.740747	2
TAF13	-0.168446	0.16658	1.97603	0.852003	1.33942	2
TBC1D10A	0.147606	-0.167916	1.05701	0.415425	0.489787	2
TCP1	-0.167657	-0.111651	1.22173	0.365907	0.346244	2
TDP2	-0.322626	-0.008412	1.01078	-0.136646	-0.060428	2
TES	-0.193614	0.095796	1.27075	0.623979	0.761929	2
TFE3	0.084985	-0.385009	1.2412	0.85731	0.536071	2
TM2D2	-0.213006	-0.076518	1.26692	0.316726	0.502095	2
TMEM111	-0.187648	0.065441	1.63028	0.92556	0.939909	2
TMEM159	-0.30835	0.085363	1.02979	0.227885	0.619122	2
TMEM206	-0.01437	0.239651	1.05079	0.545363	0.381011	2
TMEM217	-0.323058	-0.381891	1.33627	0.423111	0.323321	2
TMEM22	0.096015	0.592439	1.54163	0.69769	1.16105	2
TMEM41B	-0.139588	0.212456	1.11235	0.276643	0.552821	2
TMEM54	-0.293685	-0.025001	1.79639	0.403309	0.655352	2
TMEM57	-0.226603	0.016126	1.14666	0.323152	0.603499	2
TMEM62	-0.202821	0.054114	1.41116	0.675652	0.841578	2
TMEM79	-0.211639	-0.452241	1.18786	0.274288	0.113188	2
TMX3	-0.161775	0.31811	1.07541	0.514195	0.548819	2
TNFRSF10A	-0.046998	0.10758	1.59633	0.694941	0.831961	2
TNFSF9	0.099922	0.489992	3.0856	1.9388	2.08654	2
TRAPPC6B	0.002055	0.161024	1.00475	0.482295	0.728489	2
TRIB3	-0.488463	-0.327978	1.59707	0.732255	0.717991	2
TRIM2	-0.189108	0.083078	1.12724	0.24825	0.252517	2
TRIM54	0.030004	0.389271	3.29605	1.92769	1.50365	2
TSPYL2	-0.111233	-0.281799	1.26029	0.344146	0.175923	2
TTC17	-0.039218	0.175041	1.33343	0.8243	0.765437	2
TUBB4A	0.112538	0.009235	1.64132	0.990117	0.771806	2
TULP3	0.092224	-0.037503	1.20365	0.386159	0.42898	2
TUSC3	-0.32571	-0.004922	2.68533	1.01082	1.1497	2
TXNRD1	-0.05639	0.003857	2.17023	0.793515	0.809703	2
UBB	0.025474	-0.060397	1.85731	1.08851	1.08973	2
UBE2D1	-0.166761	0.158093	1.04842	0.416908	0.284776	2
UBQLN1	-0.05102	0.196451	1.41028	0.879025	0.897543	2
UCHL1	0	0.234601	2.47511	1.85319	1.31024	2
UGT1A1,UGT1A10,UGT1A3,UGT1A4,UGT1A5,UGT1A6,UGT1A7,UGT1A8,UGT1A9	-2.03222	-1.91006	-0.243933	-2.15394	-1.89904	2
UPP1	-0.157371	-0.094247	2.05766	0.543004	0.326628	2
USP14	-0.131496	0.24661	1.06934	0.447262	0.670112	2
USP47	-0.11048	-0.023823	1.26774	0.67384	0.601687	2
VNN1	-0.683044	-0.282362	1.66149	-0.205845	0.341513	2
WARS	-0.439647	-0.209478	1.36701	0.582626	0.733747	2
WBP2	0.141427	-0.056829	1.16992	0.767585	0.694152	2
WDR74	0.012402	-0.067422	1.02945	0.619731	0.572339	2
WDR83	0.024372	0.026473	1.25455	0.414936	0.124809	2
ZBTB43	-0.095354	-0.152584	1.30846	0.548343	0.525496	2
ZCCHC4	0.160852	0.044149	1.22475	0.512444	0.435923	2
ZFAND2A	-0.317054	-0.140727	2.97847	1.41956	1.45077	2
ZFP36	0.279434	0.092069	1.10303	0.503605	0.582402	2
ZNF165	-0.164246	-0.109133	2.71695	1.19635	1.10622	2
ZNF280A	-0.077416	-0.222123	1.27744	0.501668	0.561838	2
ZNF295	-0.03064	0.01983	1.26835	0.710507	0.79153	2
ZNF37A	-0.294802	0.148878	1.11282	0.525154	0.630482	2
ZNF433	-0.189682	0.021955	1.0282	0.451038	0.714466	2
ZNF473	-0.156601	-0.120667	1.54807	0.468041	0.2701	2
ZNF554	-0.131157	-0.075193	1.27116	0.782492	0.581143	2
ZNF556	-0.198073	-0.21303	1.38325	0.590298	0.299614	2
ZNF746	-0.334723	-0.202546	1.11605	0.509359	0.539038	2
ZNF823	-0.274756	-0.165911	1.3506	0.540854	0.529443	2
ZRSR2	-0.091094	0.018934	1.3664	0.713796	0.751562	2
ZSCAN12P1	-0.196646	-0.145723	1.98655	0.310737	0.310974	2
ZSWIM6	-0.015135	-0.134033	1.44863	0.605339	0.520873	2
ABCB6	0.05113	-0.008043	0.838985	1.09407	0.843183	3
ACADVL	0.363714	0.66459	1.16801	1.36032	1.42587	3
ACTA1	-0.72657	-0.76097	0.543805	0.732072	1.12328	3
ADH4	-0.163188	0.380227	-0.256397	0.980004	1.48358	3
AHR	0.060587	0.516254	0.24896	0.571124	1.03529	3
AKR1C3	0.07403	-0.068398	0.514771	1.07367	0.885886	3
ALDH1L1	0.62053	0.072573	-0.140218	1.17938	0.779619	3
BBC3	0.005756	-0.316447	0.878918	1.26097	1.17181	3
BCAN	-0.194971	0.082412	0.807921	1.34164	1.32001	3
BCAT2	0.685773	0.568227	0.454959	1.37432	1.18376	3
BIN1	0.804596	1.19027	2.76254	3.63991	3.21201	3
C10orf10	0.757766	0.159554	-0.328632	1.51511	1.0696	3
C10orf108	0.197264	0.419515	1.68701	1.96973	1.96511	3
C11orf71	0.579197	0.220705	-0.046761	1.30922	1.18794	3
C15orf57	0.191676	0.155103	0.944235	1.08852	1.19892	3
C17orf103	0.295015	0.007834	0.656964	1.09368	0.952845	3
C17orf48	0.550709	0.320868	1.00939	1.35935	0.822168	3
C17orf76-AS1,SNORD49B	0.486972	0.396242	0.425658	1.04887	0.84764	3
C20orf94	0.233736	-0.055837	0.206859	1.03295	0.890757	3
C5	0.458013	0.353779	-0.279613	1.19284	0.89619	3
C6orf48	0.257145	0.141999	0.811477	1.12447	0.878999	3
C9orf169	-1.07001	-0.665373	-0.245498	0.225701	-0.027142	3
C9orf85	0.123177	0.418606	0.869349	1.15688	1.12191	3
C9orf95	0.156067	0.268041	0.650837	1.01227	0.747565	3
CASP4	0.511878	0.4846	1.47361	1.78845	1.73208	3
CCDC122	0.019684	0.483458	0.772064	0.971058	1.20614	3
CCDC159	0.000753	0.346418	0.261267	0.678504	1.02287	3
CEP290	0.15302	0.344623	0.82715	0.998184	1.13762	3
CLDN6	-0.608477	0.258627	-0.25731	0.494888	1.01702	3
CTF1	0.24851	-0.049491	0.177292	1.20299	0.939293	3
CTSD	0.219194	0.203001	0.711344	1.10427	1.07867	3
CYP24A1	0.121632	0.559157	0.568932	0.484317	1.13805	3
CYP3A43	0.200297	0.118163	0.361969	1.22114	1.18642	3
CYP3A7,CYP3A7-CYP3AP1	-1.12261	-1.25551	-1.07303	-0.924363	-1.21609	3
DDX58	-0.103225	-0.059555	0.52756	0.746041	1.01745	3
DGKG	0.342607	0.469868	0.880534	1.14744	1.11526	3
DNAJC18	0.343211	0.18483	0.775464	1.11128	0.847715	3
DNM1	0.081282	0.478003	0.60676	0.847677	1.16446	3
DUSP13	0.303953	1.31652	2.97951	3.67543	3.68269	3
EGF	0.054441	0.560808	0.843727	0.803785	1.67089	3
ERV3-1,ZNF117	-0.22817	0.294881	0.652742	0.858329	1.30032	3
ETNK2	-0.188165	0.136751	0.233142	0.892888	1.10692	3
FAM175A	0.550084	0.652637	0.350447	1.26197	1.16862	3
FGF11	1.19006	1.01181	1.06314	2.14946	2.00855	3
FHL3	0.306058	0.247991	0.984892	1.45484	1.336	3
FIGF,PIR,PIR-FIGF	0.522229	0.747345	1.85894	2.53594	2.43433	3
FLJ35776	0.549114	0.368749	0.381863	1.18222	0.862416	3
GAS5	0.469861	0.446467	1.36909	1.62613	1.45857	3
GBP2	0.112618	0.296413	1.27994	1.64386	1.71669	3
GPNMB	0.33432	0.618496	0.187989	1.57106	1.47044	3
GSTA2	-0.524301	-0.954002	0.217393	1.37691	0.771927	3
HRC	0.71699	0.700495	1.93992	2.41505	2.45118	3
IFI27L2	0.858894	0.518145	1.70287	2.37412	2.22562	3
INADL	0.093706	0.036418	0.852307	1.09768	1.00228	3
ISG20	0.148222	0.114955	0.969895	1.18369	1.10809	3
KCTD20	-0.005822	0.282411	0.801548	0.918377	1.05783	3
KIAA1143	0.170183	0.387724	0.861914	1.09666	1.16287	3
KIAA1377	0.096942	0.177589	0.701572	1.04674	0.867486	3
LCTL	0.354982	0.275307	0.847579	1.50327	1.59272	3
LDLRAD1	0.137888	0.463586	0.721415	1.50097	1.29645	3
LETMD1	0.598303	0.371305	0.777761	1.26949	1.08722	3
LIMD2	0.185939	0.192543	0.790393	1.44636	1.42837	3
LIMK1	0.203965	0.192624	0.852256	1.21326	1.02219	3
LOC100131089	0.247273	-0.059758	0.928569	1.42625	1.29045	3
LOC100506190	0.35123	0.129751	0.209276	1.04126	0.635718	3
LOC100507495	0.490507	0.506227	1.09176	1.45275	0.980613	3
LOC643401	0.483514	0.477321	0.530812	1.07696	0.531314	3
LOC92249	0.235636	0.082153	0.626353	1.01861	1.02585	3
LOXL1	-0.040786	-0.020708	-0.441953	1.18342	0.852261	3
LY6D	0.325697	1.12523	0.285758	1.2709	1.56389	3
LYPLAL1	0.129716	0.401404	0.539195	0.973748	1.04246	3
MAPK8IP2	-0.381318	0.154559	0.228227	0.348772	1.12334	3
MGC72080	0.305891	0.524228	0.368436	0.738763	1.09902	3
MIR3648	-0.13678	0.014958	0.006748	2.09796	1.31963	3
MIR4800,MXD4	0.348764	0.162551	0.620036	1.08691	0.874438	3
MPZ	0.763732	1.04789	1.34461	1.96448	1.54556	3
MRPL45P2	0.363481	0.239545	0.811917	1.26703	1.11016	3
MSRA	0.233297	0.543217	0.798969	1.22568	1.26243	3
MYL9	0.270939	0.302109	-0.533772	0.816798	1.2736	3
NBAS	0.352447	0.114519	0.920145	1.19789	1.06028	3
NECAB3	0.283161	0.293339	0.755864	1.00339	0.968187	3
NMI	0.242874	0.729089	1.07288	1.04839	1.73731	3
NPDC1	0.51883	0.943489	0.354889	0.970674	1.49307	3
NUPR1	-0.79473	-1.53227	0.576043	1.0723	0.531401	3
OPTN	0.347882	0.036339	1.09949	1.31631	1.30505	3
OSCAR	0.174444	0.242251	0.688766	1.11506	1.07629	3
PANX2	0.831114	1.01344	0.804208	1.75095	1.59541	3
PARP4	0.086644	0.198482	0.831662	0.978234	1.05085	3
PEX6	0.621477	0.370383	0.279517	1.36634	0.965502	3
PFN2	0.289493	0.589264	0.341394	1.01583	0.958375	3
PIK3IP1	0.424025	0.228937	0.257707	1.62875	1.55672	3
PLK1S1	0.344225	0.336345	0.718133	1.11968	1.12826	3
PNRC1	0.321644	0.194365	0.671512	1.23853	1.08185	3
POLD4	0.248659	0.251986	1.27114	1.74723	1.81132	3
PRAP1	-0.217927	0.29712	0.764722	1.60967	1.81231	3
RELB	0.168633	-0.010184	0.955593	1.35076	1.23388	3
RENBP	-0.099151	-0.183713	0.919272	1.53392	1.15486	3
ROM1	0.125543	0.559656	1.6528	2.2247	2.40728	3
RPPH1	-0.089658	0.240209	0.238307	2.28414	1.37797	3
RTN4RL2	0.72542	0.415599	0.791723	0.943829	1.01389	3
S100P	-0.063741	0.063573	0.99417	1.14808	1.5341	3
SCGN	-0.349261	0.04218	0.708882	1.24897	1.33973	3
SDCCAG8	0.173959	0.139	0.682445	1.12008	0.971748	3
SHBG	-1.32046	-1.02613	-0.670113	-0.212833	0.053108	3
SHC1	0.170956	0.469967	0.636007	1.20034	1.30552	3
SLC10A5	0.024625	0.170798	0.19347	1.12725	0.77048	3
SLC17A2	0.193775	-0.239081	1.03683	1.76916	0.805273	3
SLC1A2	0.391798	0.107482	0.80181	1.05241	0.749395	3
SLC23A1	-0.002623	0.096004	-0.312309	1.0969	0.960401	3
SNCG	-0.115596	0.220701	1.7954	2.44198	2.27009	3
SNORA8	-1.38319	-4.71988	0.263301	2.0953	1.46304	3
SULT1A1	0.590414	0.538949	-0.107099	1.24674	1.13911	3
SUPT3H	0.624332	0.465334	0.364214	1.28801	1.14478	3
TCN2	-0.230312	0.880032	0.815838	1.15449	1.81802	3
TCTA	-0.16088	0.408088	0.50942	0.974257	1.27912	3
TEX19	-0.258793	0.710519	1.81624	2.46193	2.44632	3
TGFB1	0.292839	0.190905	0.836765	1.22631	1.23607	3
TGFB1I1	-0.279123	0.164991	0.311203	0.888695	1.30018	3
TMEM106A	0.465066	0.409808	0.218793	1.16928	1.1639	3
TMEM140	0.336881	-0.075597	0.582402	1.30894	1.06206	3
TMEM205	0.009635	0.41409	0.533986	1.1439	1.12975	3
TMEM69	0.245818	0.494628	0.675779	0.953205	1.04384	3
TOX3	0.247426	0.329662	0.051286	1.05553	0.804577	3
TRAF3IP2	0.327499	0.177302	0.447372	1.10731	1.0788	3
TRIM50	-0.798776	-1.0638	-1.69152	0.129818	-0.526844	3
TTC39A	0.236243	1.46906	1.9777	2.62979	2.87749	3
UBD	-0.335698	0.570353	-0.588408	0.929577	1.68795	3
UBFD1	0.152076	0.302988	0.839823	0.934492	1.03352	3
VWA5A	0.016352	0.404004	0.401632	1.77182	1.77004	3
VWA7	0.336251	0.443026	0.45357	1.19523	1.24916	3
ZCCHC7	0.300256	0.441462	0.858494	1.35456	1.25065	3
ZER1	0.573369	0.14734	0.487697	1.046	0.755263	3
ZFX	0.02444	0.104991	0.039275	1.06268	0.955198	3
ZNF192	0.24119	0.08241	0.825343	0.930618	1.00816	3
ZNF233	0.012984	0.141113	0.586889	1.10728	1.21259	3
ZNF337	0.012378	-0.013291	0.701655	1.0919	0.793192	3
ZNF581	0.507121	0.104039	0.898194	1.21922	0.974209	3
2015-03-01	-0.362922	-0.196827	-2.10867	-1.60204	-1.27046	4
ABCA1	0.031738	-0.038652	-1.0615	-0.69342	-0.536557	4
ABCA7	0.45897	-0.047597	-1.2133	-0.669062	-0.939298	4
ABCB9	0.058752	-0.188726	-0.955265	-0.807677	-1.087	4
ABHD10	0.126832	0.087324	-1.40445	-0.921611	-0.951449	4
ACCN2	0.547067	0.17398	-1.11005	-0.344484	-0.785416	4
ACPL2	0.121953	-0.150165	-0.836625	-0.768055	-1.10259	4
ADSSL1	0.828497	0.412283	-1.98645	-0.351575	-1.11857	4
AGFG2	0.516763	0.079732	-1.03597	-0.448011	-0.80952	4
AGMAT	-0.121597	-0.121432	-1.36979	-0.828976	-0.707732	4
AGR2	-1.47054	-0.221049	-1.73812	-2.32191	-1.24558	4
AGTR1	1.06076	0.444262	0.31505	0.717811	0.078512	4
AIF1	0.151089	-0.082354	-1.09659	-0.514238	-0.747116	4
AKAP1	-0.03902	-0.24893	-1.43083	-0.807627	-0.828607	4
AKR1A1	0.268224	0.036849	-1.06824	-0.556771	-0.773987	4
ALDH16A1	0.154634	-0.085898	-1.04398	-1.15905	-1.29795	4
ALDH18A1	0.350482	0.024805	-1.48675	-0.609366	-0.879968	4
ALDH4A1,MIR4695	0.205581	-0.082288	-1.3618	-0.648088	-0.704825	4
ALDH7A1	0.174155	0.006499	-1.57619	-1.0494	-1.0279	4
ALDH8A1	-0.219916	-0.649056	-1.43037	-0.864977	-1.10404	4
ALOX5AP	-0.237883	0.184313	-1.07629	-0.686829	-0.57702	4
AMDHD2	0.166703	0.028939	-1.01058	-0.727251	-0.690457	4
ANAPC11	0.073042	-0.122743	-1.10696	-0.860382	-0.887412	4
ANGPTL2	1.09267	0.306352	-0.635075	-0.196587	-0.745435	4
ANKRD37	0.63001	-0.235221	-1.58793	-0.73452	-1.2063	4
ANP32C	0.193503	0.077163	-1.16549	-0.739615	-0.714123	4
ANTXR1	0.145974	-0.155701	-1.79381	-0.707662	-1.16269	4
ANXA4	-0.541862	-0.352841	-1.47094	-1.23247	-0.762115	4
AP1S1	0.169667	-0.004208	-1.00532	-0.460204	-0.501102	4
APCDD1	-0.12252	0.021969	-1.34813	-0.852891	-0.579935	4
APOA4	-0.638574	-0.361852	-1.90433	-1.36972	-1.28628	4
ARG1	0.740371	-0.428954	-1.73673	-0.58325	-1.86836	4
ASB13	-0.003991	-0.17919	-1.85863	-1.01972	-1.30719	4
ASRGL1	0.332822	-0.026445	-1.58741	-1.03662	-1.46711	4
ATP10A	0.145007	-0.076783	-1.04427	-0.894177	-0.889319	4
ATP5EP2	-0.194511	-0.155983	-1.18372	-1.16438	-0.82855	4
ATP5G1	0.0746	0.171682	-1.49317	-0.766099	-0.686264	4
ATP5I	-0.046759	-0.053119	-1.25264	-0.918234	-0.675663	4
B4GALT2	0.010212	-0.144403	-1.07073	-0.677517	-0.818976	4
BCAS1	-0.320667	-0.447619	-1.67082	-1.09916	-1.27498	4
BCKDHB	0.16966	0.133999	-1.18679	-0.689183	-0.633695	4
BCOR	0.341967	0.117507	-1.00838	-0.377597	-0.581844	4
BHMT	-0.544794	-0.430516	-1.84119	-1.72327	-1.56234	4
BOLA3	-0.219114	-0.114464	-1.05209	-1.31706	-1.0103	4
BPIFB2	0.660825	0.329643	-1.72906	-0.42745	-0.783787	4
BRP44L	-0.02601	-0.124781	-2.12462	-1.35641	-1.69674	4
C15orf39	-0.018482	-0.146693	-1.19393	-0.619416	-0.728884	4
C16orf13	0.022526	0.152602	-1.02827	-0.695161	-0.584862	4
C16orf95	-0.260845	-0.092041	-1.01625	-0.742451	-0.652475	4
C17orf96	-0.335424	-0.109131	-2.52708	-1.77057	-1.56444	4
C18orf56	0.252776	-0.184127	-1.35092	-0.350981	-1.04878	4
C1orf123	-0.060516	-0.24395	-1.2071	-0.667306	-0.798905	4
C1orf130	0.259743	-0.119364	-1.56454	-0.969274	-1.10008	4
C1orf233	0.175773	0.211608	-2.7847	-1.24271	-1.35652	4
C1orf64	0.862599	0.230729	-2.00684	-0.596182	-1.02313	4
C20orf27	0.043532	-0.159885	-1.25447	-0.953811	-1.08615	4
C21orf58	-0.101885	-0.040203	-1.3487	-1.17002	-1.23827	4
C2orf82	-0.175456	-0.320415	-1.46575	-0.887029	-0.858284	4
C3orf70	-0.174623	-0.227658	-1.01566	-0.493457	-0.794094	4
C5orf62	1.04248	0.425447	-1.52097	-0.486603	-1.25777	4
C7orf59	-0.118987	-0.195624	-1.39753	-0.895592	-0.883702	4
C8B	-0.086589	-0.081818	-1.47319	-0.959218	-1.13324	4
C8G	-0.523955	-0.385703	-2.18464	-1.43892	-1.70136	4
C8orf58	-0.035632	-0.128258	-1.10261	-0.788594	-1.04767	4
C9orf116	-0.051148	0.094022	-1.01059	-0.868961	-0.503239	4
C9orf40	0.004187	-0.185104	-1.01741	-0.911624	-1.31163	4
C9orf69	-0.140378	-0.277637	-1.64378	-1.0556	-0.972513	4
C9orf86	0.136368	-0.132406	-1.29419	-0.816129	-0.918277	4
CA14	0.637293	0.134696	-1.40194	-0.331817	-0.883129	4
CABLES2	-0.369415	-0.857771	-1.11168	-0.746519	-1.24236	4
CADM1	0.192378	0.132281	-1.74894	-0.74704	-0.848504	4
CADPS2	-0.176945	-0.291078	-1.2193	-0.796483	-0.694624	4
CALM3	0.083822	0.00577	-1.21849	-0.584833	-0.560458	4
CAPG	-0.192281	-0.149692	-1.11993	-0.729486	-0.606553	4
CBX2	0.065196	0.129383	-2.15737	-1.45084	-1.37287	4
CBX8	-0.063747	-0.061033	-1.05516	-0.903658	-0.729466	4
CCDC34	0.075679	-0.133375	-1.67571	-1.18452	-1.21865	4
CCDC72	-0.082078	0.230949	-1.07296	-0.943223	-0.745601	4
CCDC85B	0.239902	0.005371	-2.43837	-1.55478	-1.6484	4
CCL20	0.001931	0.288056	-1.98625	-0.972666	-0.850381	4
CCND1	-0.102178	-0.085825	-1.76316	-1.08482	-1.13575	4
CCR6	-0.492873	-0.320069	-1.19801	-1.69187	-1.02966	4
CD14	-0.312926	-0.373208	-1.5719	-1.16078	-0.876946	4
CD320	-0.192094	-0.11509	-1.02243	-1.1031	-0.988703	4
CD3EAP	-0.280587	-0.21915	-1.4571	-1.68246	-1.39288	4
CDC42EP4	-0.065408	-0.436207	-1.0076	-0.639604	-0.849813	4
CDKN2C	0.191471	-0.340693	-1.58152	-1.53048	-1.91816	4
CELSR2	0.399498	0.08289	-1.21547	-0.343509	-0.620404	4
CEMP1	0.336911	-0.032045	-1.4317	-0.61325	-0.784212	4
CENPV	0.119732	-0.147179	-1.04574	-0.826224	-1.06205	4
CGNL1	0.12783	-0.286749	-1.44109	-0.946887	-0.851542	4
CHCHD6	0.143657	-0.02069	-1.05908	-0.835758	-0.866776	4
CHST9	-0.192511	-0.127244	-1.40345	-0.905969	-1.13735	4
CITED2	0.207863	0.121872	-2.05131	-1.08952	-0.978367	4
CKB	0.693653	-0.03682	-2.20217	-1.58066	-1.99327	4
CLDN11	-0.088407	-0.366956	-1.54594	-0.705088	-1.16768	4
CLDN2	-0.674712	-0.275893	-1.40813	-0.975269	-0.944517	4
COL2A1	0.278069	-0.520053	-1.4106	-0.91128	-1.40317	4
COMMD10	-0.03974	0.101451	-1.02836	-0.849413	-0.488886	4
CORO1A,LOC606724	0.399778	-0.218509	-1.87678	-1.65413	-1.55964	4
CPLX2	-0.073158	0.217668	-2.35672	-1.64447	-1.3365	4
CPOX	0.09446	0.015286	-1.42541	-1.04757	-1.12609	4
CREB3L2	0.006734	-0.060492	-1.02027	-0.848839	-0.68502	4
CRLF1	-0.04376	-0.334853	-1.3402	-1.12463	-1.43013	4
CSTB	-0.028954	0.043869	-1.05422	-0.670154	-0.396507	4
CTHRC1	0.617966	0.560037	-1.2292	-0.410507	-0.408107	4
CTSC	0.147822	0.200215	-1.20807	-0.706799	-0.800099	4
CTSH	0.018772	-0.017242	-1.49085	-1.0437	-0.976362	4
CTSL2	0.037091	-0.208726	-0.914528	-0.877502	-1.00754	4
DANCR	0.340353	0.119596	-1.34383	-0.736247	-1.13124	4
DBI	-0.057275	-0.1258	-1.37316	-1.31565	-1.23254	4
DCBLD1	-0.41286	-0.371785	-1.3661	-1.20649	-0.954582	4
DCPS	0.153438	-0.104819	-0.837767	-0.864236	-1.04143	4
DCXR	-0.067307	-0.09966	-1.31708	-0.827686	-0.855797	4
DEPDC1B	-0.127265	-0.152453	-1.01281	-1.04932	-1.25023	4
DHCR24	0.112208	-0.146669	-1.06693	-0.654305	-0.697902	4
DHFR	0.052485	0.289118	-1.17324	-1.11377	-1.17788	4
DHRS11	0.329162	0.251298	-1.45502	-0.777213	-0.856936	4
DHX33	-0.173546	-0.096448	-1.2758	-1.25337	-1.12084	4
DIXDC1	-0.195582	-0.187033	-1.23015	-0.81811	-1.04896	4
DLEU1	0.265031	0.299191	-1.04894	-0.137033	-0.743961	4
DLK1	0.388304	0.298244	-1.35547	-0.590779	-0.539921	4
DPYSL2	0.374959	0.295804	-1.08231	-0.701907	-0.657794	4
DSCR6	0.556425	1.28489	-0.346571	-0.076312	0.417954	4
DTX4	-0.53554	-0.79959	-1.46921	-0.947201	-1.19052	4
DUSP6	0.486611	0.338272	-1.25396	-0.691394	-0.478617	4
DUSP7	0.062983	-0.113914	-1.37643	-0.892162	-1.04706	4
DUT	-0.305756	0.147463	-2.30205	-1.95142	-1.81317	4
E2F1	0.125259	-0.075578	-1.54737	-1.79117	-1.91416	4
EBP	-0.236152	-0.2723	-1.05375	-1.14684	-1.25646	4
EDN1	0.106678	1.08902	-0.571331	-0.375815	0.329038	4
EHMT2	0.134481	-0.14548	-1.35217	-0.60756	-0.75593	4
EID1	-0.357081	-0.343139	-1.05097	-0.633041	-0.998583	4
EMID2	-0.300401	-0.831993	-1.55358	-1.2213	-1.88914	4
EMILIN1	0.466192	0.197947	-1.72603	-0.666303	-0.868893	4
EML4	0.239562	0.068048	-1.22641	-0.636472	-0.593397	4
EMP2	0.599658	0.640437	-1.04133	-0.549999	-0.29468	4
ENDOD1	-0.488758	-0.16658	-1.18806	-1.36212	-1.01559	4
ENPP2	0.224704	-1.19369	-1.35444	-0.391308	-1.53709	4
EPB41L2	0.342043	0.180931	-0.991311	-0.897627	-1.12095	4
EPO	0.22467	-0.381577	-3.29459	-1.65073	-2.23422	4
EVC	0.167146	0.032921	-1.39653	-0.538171	-0.749629	4
EXOSC6	-0.261115	-0.295214	-0.984001	-1.09345	-0.990413	4
F12	-0.262905	-0.064962	-1.08717	-0.920344	-0.604205	4
FABP5	-0.39408	-0.215174	-0.993568	-1.03961	-0.820062	4
FADS2	-0.156937	-0.066157	-1.5095	-1.62172	-1.63301	4
FAM123B	0.193658	-0.133574	-1.23072	-0.475974	-0.789399	4
FAM169A	0.170605	0.45172	-1.0607	-0.514922	-0.201895	4
FAM173A	-0.284755	-0.275795	-1.25263	-1.05028	-0.694012	4
FAM178A	-0.027503	-0.211103	-1.05077	-0.550988	-0.759657	4
FAM43A	-0.192753	-0.271	-1.85508	-1.55854	-1.65569	4
FASN	-0.094343	-0.170136	-0.841422	-1.03281	-0.826733	4
FERMT1	0.017056	-0.040153	-1.40577	-0.790374	-0.71801	4
FETUB	-0.502334	-0.416737	-1.02147	-0.968765	-0.686514	4
FGFBP3	-0.210379	-0.434528	-1.54794	-1.01781	-1.04933	4
FGFR1	0.105587	-0.490258	-1.42389	-1.31671	-1.86439	4
FKBP7	-0.010469	0.152682	-1.00118	-0.817089	-0.699446	4
FLJ37453	0.179067	-0.197754	-1.12417	-0.554903	-0.660636	4
FOXRED2	-0.158712	-0.359545	-1.76272	-1.27404	-1.50599	4
FRAT2	-0.05721	-0.123507	-1.37689	-1.02076	-1.14414	4
FRMD3	0.033423	0.071676	-1.1869	-0.568691	-0.891466	4
FUT11	0.412056	0.317564	-1.53438	-0.843873	-0.49735	4
GCAT	0.376613	0.190147	-1.48812	-1.23224	-1.04485	4
GCHFR	-0.161151	0.004323	-1.96593	-1.02527	-0.97079	4
GEMIN4	-0.081521	-0.149244	-0.925859	-0.984018	-1.00812	4
GLCE	0.33263	0.3354	-1.36677	-0.810588	-0.884563	4
GLDC	-0.024149	-0.12086	-1.66878	-1.06944	-0.908286	4
GLRX5	0.718272	0.584576	-1.27281	-0.274803	-0.316474	4
GLT25D2	-0.335283	-0.364548	-1.22338	-1.10163	-1.05467	4
GM2A	-0.204501	-0.31826	-1.85703	-1.24287	-1.2434	4
GMCL1	0.195681	0.239369	-1.14547	-0.892117	-0.847232	4
GMDS	0.239256	-0.071455	-1.62126	-1.08169	-1.23586	4
GNG7	-0.179013	-0.513145	-0.908645	-0.673765	-1.26104	4
GOLIM4	0.006479	-0.10144	-1.0362	-0.8525	-0.864069	4
GPHA2	0.115295	0.193905	-2.25976	-1.07365	-1.23943	4
GTPBP3	-0.106231	-0.236336	-1.2516	-0.818594	-1.00118	4
GXYLT2	0.232716	0.063159	-1.08377	-0.392681	-0.559127	4
H2AFX	-0.10406	-0.286719	-1.74372	-1.89705	-1.99551	4
HADH	0.115131	-0.000934	-1.29613	-0.657602	-1.09895	4
HAVCR1	-0.234355	-0.123436	-1.11296	-1.00388	-0.554183	4
HCAR1	-0.122553	0.146075	-1.67417	-1.42008	-0.838814	4
HES6	-0.274054	-0.183026	-1.90729	-1.15106	-1.29952	4
HEY1	0.635631	1.27113	-0.290685	-0.499443	-0.401803	4
HIBADH	-0.068508	0.142729	-1.00716	-0.567163	-0.38046	4
HILPDA	0.498807	0.09932	-1.19071	-0.494813	-0.659495	4
HIST1H1B	-0.243095	-0.216698	-1.61505	-1.04744	-1.58903	4
HIST1H2AB	-0.090413	-0.571985	-1.35071	-1.0985	-1.26387	4
HIST1H2AK	-0.390164	-0.314328	-1.64862	-1.26506	-0.847945	4
HIST1H2AM	-0.553852	-0.610097	-2.67536	-1.7134	-1.51546	4
HIST1H2BG	-0.268935	-0.617645	-1.63904	-1.09352	-1.25874	4
HIST1H2BJ	-0.189858	0.037557	-1.00403	-1.18008	-0.728288	4
HIST1H2BM	-0.504453	-1.28095	-2.21162	-1.7099	-2.16256	4
HIST1H3C	-0.468128	-0.42001	-2.34836	-0.97276	-1.93194	4
HIST2H2BF	-0.891126	-0.749529	-1.88369	-1.47022	-1.57168	4
HK2	0.46597	0.17418	-1.62941	-1.2151	-1.32327	4
HMGA2	0.117558	0.183533	-2.66545	-1.54391	-1.76303	4
HMGN2	0.026929	0.105694	-1.07831	-0.951829	-1.09238	4
HMGN3	-0.274549	-0.184557	-1.92927	-1.20518	-1.24264	4
HMHA1	0.418996	0.000185	-1.53715	-0.893752	-1.00146	4
HOXD1	0.807773	0.413019	-1.8313	-0.984456	-0.956382	4
HP07349	1.04939	0.8231	-0.21045	0.577144	-1.04434	4
HS3ST3B1	0.309959	-0.108899	-1.55161	-0.749077	-1.08178	4
HSD11B2	-0.147064	-0.665237	-1.99893	-1.21216	-1.59454	4
HSD3B7	0.004693	-0.208209	-1.18668	-0.815378	-0.623255	4
HSPG2	0.063835	-0.155597	-1.51266	-0.804372	-0.736945	4
ICAM3	0.099368	0.133479	-1.3581	-0.989446	-0.999294	4
ICAM5	-0.179075	0.026319	-1.047	-0.737927	-0.586607	4
IFFO2	-0.192427	-0.298992	-1.00541	-0.919464	-1.2122	4
IFITM1	-0.005115	0.455816	-1.38095	-1.17006	-0.2761	4
IGF2-AS1	-0.745365	-0.937525	-1.52036	-1.30638	-1.44366	4
IGF2,INS,INS-IGF2	0.408415	-1.04878	-1.48608	-0.625616	-2.24519	4
IGFBP2	-1.38935	0.422628	-1.40169	-1.88382	-0.174833	4
IGFBP4	-0.179372	-0.339863	-1.43746	-0.819023	-0.942197	4
IGSF1	0.261925	-0.173477	-1.17623	-0.421759	-0.751021	4
IL17B	-1.06393	-0.545261	-1.08919	-1.55881	-0.466344	4
IMP3	-0.182256	-0.191434	-1.08682	-0.794588	-0.84367	4
IMPA2	-0.061483	-0.267752	-1.2469	-1.0161	-1.19203	4
INHA	0.395337	-0.065535	-2.21127	-1.14802	-1.23178	4
IQGAP2	-0.128713	-0.095401	-1.00339	-0.547525	-0.577892	4
IRX3	0.701098	-0.210637	-2.24391	-0.367796	-1.74039	4
ISM2	0.875801	0.599471	-1.45737	-0.508641	-0.256886	4
ISOC2	0.230681	-0.06692	-1.08906	-0.657752	-0.846827	4
IVNS1ABP	0.484366	0.006697	-1.2913	-0.883606	-1.1439	4
KAZALD1	0.087046	-0.016339	-2.30846	-1.17802	-1.2945	4
KAZN	0.279984	0.086735	-1.65596	-0.858114	-1.01034	4
KCNJ10	0.385257	0.069255	-1.31672	-0.158294	-0.959213	4
KIAA1199	0.456526	0.636368	-2.49429	-1.42506	-0.83359	4
KIAA2013	0.257742	0.056296	-1.06695	-0.668707	-0.742972	4
KISS1R	-0.147485	-0.578581	-2.69131	-1.98483	-2.39192	4
KITLG	-0.458262	-0.53585	-1.05561	-1.07198	-1.2031	4
KRTAP5-7	1.17858	0.023693	-0.215554	-0.102162	-0.191315	4
LCN15	0.917022	0.989628	-3.23931	-2.00796	-1.83339	4
LDHA	0.39252	0.221335	-1.84956	-0.844801	-0.957893	4
LEO1	0.270948	-0.040323	-1.14322	-0.830821	-0.81435	4
LEPREL2	0.31231	0.18321	-1.29877	-0.841004	-0.843052	4
LFNG,MIR4648	-0.272529	-0.170799	-1.40666	-1.31335	-1.31968	4
LINC00176	-0.113411	0.167824	-1.70112	-0.880644	-0.930793	4
LOC100128191	-0.003464	-0.002983	-0.84086	-0.822743	-1.02143	4
LOC100129034	0.393544	-0.035217	-1.42226	-1.0525	-1.45371	4
LOC100131193	0.342655	0.368749	-1.17551	-0.514572	-0.608803	4
LOC100507472,PCSK6	0.220578	0.158945	-1.01302	-0.468292	-0.417641	4
LOC283710	0.13892	0.241752	-1.0136	-0.577118	-0.291865	4
LOC391322	-0.240298	-0.043282	-1.17427	-0.648732	-1.0579	4
LOX	1.48153	0.480576	-3.27574	-1.03841	-2.18483	4
LRP3	-0.007454	-0.228463	-1.37348	-0.595001	-0.906262	4
LRRC45	-0.119321	0.002503	-1.88429	-1.38581	-1.34025	4
LSM4	-0.052824	-0.136767	-1.19776	-0.745698	-1.01275	4
LSP1	1.06686	0.453575	-0.765738	-0.33244	-0.537255	4
LY6E	0.123393	-0.012965	-2.20551	-1.31059	-1.39017	4
MACROD1	0.259919	-0.022527	-2.32915	-1.07627	-1.45793	4
MAGEH1	0.083242	-0.04845	-1.14487	-0.73076	-0.801057	4
MAOB	-0.452565	-0.309848	-1.09444	-1.075	-0.938133	4
MAP2K6	0.107698	-0.109163	-2.14715	-1.29269	-1.51597	4
MARCKSL1	0.012051	-0.239092	-1.66416	-1.02975	-1.12974	4
MASP1	-0.808527	-0.806408	-1.13422	-1.08334	-1.02347	4
MATN3	0.837778	0.938278	-2.15171	-1.08549	-1.29949	4
MAZ	0.225033	-0.1569	-1.01489	-0.542606	-0.905872	4
MBD3	-0.084691	-0.271426	-1.03924	-0.895081	-1.21348	4
MBL2	0.10786	0.569088	-2.12651	-1.19918	-1.01341	4
MCEE	0.033912	0.06643	-1.49133	-0.823172	-0.624239	4
MECR	-0.011222	-0.146562	-1.03489	-0.780653	-0.724903	4
MEGF6	0.301482	0.053894	-1.30229	-0.450204	-0.679287	4
METRN	0.07968	-0.056418	-1.81107	-0.913129	-1.04887	4
MFNG	0.772913	0.50998	-1.40006	-0.647856	-0.811975	4
MGAT4A	0.37246	0.394178	-1.09774	-0.281788	-0.435548	4
MGAT5	0.002893	-0.069654	-1.49704	-0.7825	-0.897202	4
MGC12916	0.021381	0.057666	-1.67425	-1.57219	-1.24051	4
MIMT1	0.482729	0.320066	-1.1361	-0.290637	-0.555022	4
MIR1244-3,PTMA	0.057752	0.241594	-1.44308	-1.23138	-1.20925	4
MIR3615,SLC9A3R1	-0.099566	-0.229952	-1.08738	-0.76836	-0.549079	4
MIR4724,RAB11FIP4	0.341015	-0.433452	-1.68604	-0.614193	-1.21042	4
MLST8	0.007364	-0.188772	-1.04609	-0.577252	-0.645269	4
MMAB	-0.314305	-0.287292	-1.13762	-0.969068	-0.88141	4
MNX1	-0.245613	-0.254906	-1.10462	-0.696597	-0.754865	4
MRPL16	0.0454	-0.056782	-1.0408	-0.652896	-0.824439	4
MRPL17	0.042922	-0.068493	-1.58259	-1.11005	-1.06189	4
MTFP1	0.135243	-0.129446	-1.51881	-1.29265	-1.29985	4
MUSTN1,TMEM110,TMEM110-MUSTN1	-0.016369	-0.272713	-1.02058	-0.603779	-0.748302	4
MXD3	0.176222	-0.186038	-1.54121	-0.998904	-1.62344	4
MYLK	-0.298429	-0.168787	-1.98699	-1.39584	-1.16257	4
NAB1	0.04256	0.289824	-1.27194	-0.821193	-0.750198	4
NARS2	0.461625	0.248978	-1.08014	-0.430702	-0.948903	4
NAT8	-0.141735	-0.382158	-2.43729	-1.64862	-1.67937	4
NCBP2	0.415874	0.584763	-1.13693	-0.413495	-0.318543	4
NDRG2	0.113953	0.130835	-1.97012	-1.19903	-1.026	4
NET1	0.074881	-0.0225	-1.25726	-1.03133	-1.19539	4
NFE2L3	-0.291754	0.306358	-1.03684	-0.746393	-0.293327	4
NGFR	0.130197	0.198211	-1.27669	-1.07907	-0.956954	4
NHLRC3	-0.040385	0.003889	-1.24628	-0.734917	-0.648129	4
NHP2	0.100859	0.062129	-1.02597	-0.761644	-0.799342	4
NME4	0.263654	0.136992	-1.33784	-0.566706	-0.617549	4
NPAS1	0.00382	0.27316	-1.20392	-0.92614	-0.554931	4
NPW	0.134187	0.455957	-1.14783	-0.462675	-0.568943	4
NREP	0.136816	-0.082611	-1.83773	-0.863233	-1.07564	4
NRGN	-0.495461	-0.149578	-1.30226	-1.25191	-1.35411	4
NRM	0.271695	-0.088536	-1.59869	-1.17936	-1.40622	4
NS3BP	-0.179645	-0.164181	-1.05453	-0.743038	-0.870825	4
NT5DC2	0.115895	-0.001971	-1.00077	-0.783789	-0.898388	4
NTHL1	0.259928	-0.01923	-1.42564	-0.535068	-0.774947	4
NUP210	0.015318	-0.256342	-1.44517	-1.03005	-1.08861	4
OBFC2B	3.4e-05	0.048668	-1.06724	-0.7259	-0.643436	4
OLFML3	-0.831013	-0.340251	-1.198	-1.0532	-0.746256	4
OSTalpha	0.28259	0.042338	-1.26817	-0.99222	-0.601571	4
PAFAH1B3	-0.066181	-0.228174	-1.25632	-0.666326	-0.749771	4
PAQR4	-0.019594	-0.052488	-1.87083	-1.10679	-1.00171	4
PCNA-AS1	-0.089089	-0.391125	-2.22419	-1.32014	-1.78427	4
PCOLCE	-0.235641	-0.344632	-1.15197	-0.982644	-1.16755	4
PCSK9	-0.195574	-0.24993	-1.15349	-1.11203	-1.14371	4
PCYT2	-0.240527	-0.26789	-1.20704	-1.11929	-0.941701	4
PDE4DIP	-0.07485	-0.232383	-1.1698	-0.801592	-0.983719	4
PDE9A	0.758824	0.109161	-1.18863	-0.119286	-0.717926	4
PDGFRB	0.480525	0.345469	-1.72758	-0.802843	-0.842928	4
PDLIM2	0.233549	-0.243945	-1.57623	-0.98394	-0.850538	4
PEBP1	-0.109919	-0.079176	-1.13696	-0.698382	-0.647381	4
PECR	0.172452	0.151967	-1.43444	-0.825279	-0.686376	4
PFAS	0.060208	-0.184963	-1.06124	-0.899367	-1.00501	4
PFKFB3	0.426426	-0.028051	-1.06817	-0.452828	-1.05768	4
PFKL	0.486535	0.090386	-1.19733	-0.422002	-0.569835	4
PGAM1	0.241785	0.346863	-1.1309	-0.897057	-0.846225	4
PGAM4	0.165815	-0.006044	-1.10746	-0.838739	-0.797946	4
PIP4K2B	-0.177577	-0.115742	-1.10637	-0.785913	-0.745002	4
PIP5K1B	0.013415	0.056337	-1.31325	-0.684648	-0.627447	4
PKP4	0.106944	-0.054421	-1.04296	-0.800323	-0.996802	4
PLP1	0.257854	0.404124	-1.00613	-0.689998	-0.54417	4
PLXNB1	0.077581	-0.098604	-1.01256	-0.464099	-0.541618	4
PODXL2	0.029015	0.182894	-1.47803	-0.74679	-0.694667	4
POLR2L	-0.217586	-0.120001	-1.53437	-1.44822	-1.24649	4
PON3	-0.41932	-0.060683	-1.19622	-1.01234	-0.485427	4
POP7	0.102939	-0.212019	-1.28368	-1.24265	-1.60398	4
PPM1H	0.419929	0.304812	-2.29327	-1.00183	-0.959838	4
PPP2R2C	0.183397	0.135134	-1.27344	-0.64542	-0.611246	4
PRDX4	-0.097458	0.059318	-1.01364	-0.861402	-0.688874	4
PRPS2	0.177433	0.068607	-1.21823	-1.00022	-1.227	4
PSMB10	-0.056982	-0.198059	-1.02604	-0.925613	-0.924684	4
PSRC1	-0.043386	-0.179529	-1.86471	-1.66947	-2.06325	4
PTPRU	0.032517	-0.463072	-1.42286	-0.671373	-0.966355	4
PXMP2	0.134045	0.214176	-1.55306	-0.553081	-0.821971	4
RARG	-0.420027	-0.467796	-1.39188	-1.23184	-1.24817	4
RARRES2	0.08546	0.109428	-1.74096	-0.728029	-1.02205	4
RCOR2	0.025218	-0.182242	-1.73171	-1.05184	-1.29977	4
RHBDL2	0.771582	1.08901	-1.76255	-0.600141	-0.362345	4
RHOBTB2	-0.307434	-0.299699	-1.22182	-0.926441	-0.755727	4
RMI2	0.221792	0.057999	-1.62334	-1.76097	-2.03458	4
RNASEH2C	-0.096218	-0.174714	-1.06829	-1.12502	-1.09124	4
RNF128	-0.231467	0.438383	-1.12518	-1.07679	-0.473807	4
RNF144A	-0.214856	-0.547882	-1.53441	-0.793507	-1.2439	4
RNF144B	0.011068	-0.315051	-1.08754	-1.06732	-1.31437	4
ROBO4	1.30863	0.269314	-0.530602	0.024158	-0.499227	4
RPIA	-0.072618	0.032073	-1.16243	-1.02308	-1.04426	4
RPS6KA3	0.053618	0.207531	-1.35362	-0.757393	-0.656285	4
S100A1	0.269967	0.234842	-3.04331	-1.43796	-1.37111	4
S100A4	0.064091	0.223342	-1.0433	-1.20581	-0.60313	4
SAC3D1	-0.164744	-0.425461	-1.34051	-0.900011	-0.964622	4
SAPCD2	0.15645	-0.107246	-1.98866	-2.1772	-2.54451	4
SCFD2	-0.052778	-0.032151	-1.03858	-0.438904	-0.648553	4
SCN1B	0.211982	0.010272	-1.57696	-1.07081	-1.11618	4
SDC1	-0.320298	-0.512247	-1.79364	-1.32633	-1.3311	4
SEMA7A	-0.427072	-0.355805	-1.05999	-1.22616	-1.04098	4
SERPINA12	0.425578	0.321374	-1.03389	-0.16291	-0.483119	4
SERPINE1	1.14291	0.082334	0.153467	0.299	0.020619	4
SFXN2	-0.325186	-0.104146	-1.32408	-1.10082	-0.953084	4
SH2D4A	0.159711	0.172642	-1.63116	-1.02662	-1.08246	4
SHMT1	0.08691	0.00533	-0.875781	-0.933231	-1.00718	4
SIGMAR1	-0.200426	-0.164179	-1.25292	-1.00738	-0.907431	4
SIVA1	0.231213	-0.075073	-1.88192	-1.62971	-1.7855	4
SKP2	-0.499348	-0.24016	-2.59949	-2.23573	-1.95131	4
SLC16A6	-0.039315	-0.108931	-1.68035	-1.22105	-0.755252	4
SLC17A9	0.001005	-0.185409	-1.06103	-1.11098	-1.07082	4
SLC19A1	-0.181306	-0.216572	-1.01237	-0.946856	-1.03697	4
SLC25A1	0.134413	-0.005984	-1.39052	-0.689256	-0.747124	4
SLC25A10	-0.101882	-0.158474	-1.63467	-1.31814	-1.41065	4
SLC25A11	-0.068628	-0.092085	-1.08347	-0.688627	-0.66049	4
SLC25A18	-0.192436	-0.301872	-0.971369	-0.574544	-1.01462	4
SLC27A3	0.373227	-0.129607	-1.36401	-0.451641	-0.906466	4
SLC29A1	0.078852	-0.088488	-1.7719	-1.10726	-1.15675	4
SLC2A1	-0.165121	0.195603	-1.96503	-1.94275	-0.893397	4
SLC2A10	0.325502	0.333994	-2.39023	-1.13708	-1.20427	4
SLC2A3	0.614329	0.180946	-2.92888	-1.14138	-1.51345	4
SLC38A5	0.008792	0.232182	-1.21468	-0.548968	-0.789155	4
SLC6A14	0.276861	-0.279071	-1.43284	-0.237909	-1.28703	4
SLC6A8	0.474557	0.379992	-1.86854	-0.765898	-0.683705	4
SMAD6	0.092224	0.087348	-1.23426	-0.534912	-1.02174	4
SMARCD2	0.239875	-0.069187	-1.10044	-0.418872	-0.583375	4
SMOC1	0.298705	0.001833	-1.31065	-0.913894	-1.09775	4
SMYD2	0.215305	0.194012	-1.05545	-0.486507	-0.532596	4
SNHG10	0.273395	0.02277	-1.78621	-1.33809	-1.38417	4
SOAT2	-0.027352	-0.279839	-1.50081	-1.11798	-1.16012	4
SOCS1	0.25301	-0.249999	-1.99561	-1.00722	-1.16729	4
SORBS1	0.481441	0.430106	-1.04918	-0.522322	-0.548802	4
SORT1	0.31756	0.100347	-1.1686	-0.557086	-0.565685	4
SPARC	-0.962048	-1.20261	-2.0302	-1.98904	-2.24651	4
SPIN4	-0.142583	0.053158	-1.26852	-0.983066	-0.999325	4
SPOPL	-0.538565	0.184821	-0.702209	-1.05488	-0.36348	4
SPRY2	-0.084659	-0.365808	-1.29035	-0.7855	-0.916642	4
SRD5A3	-0.035428	-0.076953	-1.07153	-0.651313	-0.524329	4
SRM	-0.094197	-0.126288	-1.27774	-0.820757	-0.867365	4
ST3GAL1	-0.046068	-0.178889	-1.00581	-0.506768	-0.754341	4
STK39	0.033975	0.082651	-1.21696	-0.748466	-0.713553	4
SULF2	-0.292409	-1.7958	-1.85713	-0.841698	-2.12043	4
SUSD2	-0.134728	-0.254597	-1.16566	-0.892887	-0.860564	4
TCFL5	0.169107	0.069558	-1.08336	-0.42357	-0.540061	4
TCTN3	0.027806	0.193337	-1.00694	-0.850766	-0.639897	4
TESC	0.406068	0.382997	-1.79858	-1.14243	-0.998509	4
TET1	0.410639	-0.115508	-1.10983	-0.637719	-0.880399	4
TFDP1	-0.206182	0.054509	-1.02024	-1.08124	-0.922691	4
TFRC	0.21366	0.242092	-0.890641	-1.02177	-0.770019	4
TGM2	0.145668	0.028107	-1.22173	-1.04363	-0.707665	4
THRA	0.00239	-0.253329	-1.49891	-0.85067	-0.795258	4
TIMM8A	-0.409137	-0.153337	-1.20089	-1.12717	-1.06732	4
TIMP3	0.361458	0.181967	-1.0935	-0.557028	-0.481539	4
TLN2	0.044053	-0.406154	-1.24688	-0.905477	-1.25971	4
TMC6	0.300451	-0.244911	-1.02168	-0.641679	-0.680177	4
TMED3	0.167655	0.179065	-1.0919	-0.526138	-0.4806	4
TMEM106C	0.067427	0.081429	-1.38369	-0.754726	-0.919968	4
TMEM181	0.251636	0.250795	-1.39878	-0.584936	-0.547314	4
TMEM59L	-0.05555	-0.102529	-1.33495	-0.819081	-0.838866	4
TNFSF4	0.176871	0.057844	-1.74302	-0.93072	-1.15271	4
TNS4	-0.698831	-0.707467	-2.25304	-2.18312	-1.66039	4
TPI1	0.382674	0.128038	-1.08794	-0.682499	-0.793315	4
TPM1	-0.443611	-0.365001	-1.01728	-0.842862	-0.662578	4
TRAM2	0.08495	-0.041005	-1.28224	-0.728212	-0.628056	4
TRIM71	0.032329	-0.112952	-1.04755	-0.657227	-0.512591	4
TSPAN4	-0.030004	-0.152524	-1.93652	-1.63874	-1.60625	4
TSPAN7	-0.566948	-0.90082	-1.49633	-1.36792	-1.69047	4
TTC39B	0.109994	-0.06941	-1.37784	-0.868464	-1.02083	4
TTYH1	0.658482	0.349832	-1.30316	-0.438691	-0.801352	4
TTYH3	0.197587	-0.111773	-1.34627	-0.629901	-0.707473	4
TUB	0.318227	0.28673	-1.35882	-0.668778	-0.865484	4
TUBB1	0.765002	0.589775	-3.27094	-1.39704	-1.95664	4
TXNDC17	0.050563	-0.006824	-1.46417	-1.28103	-0.880326	4
UBTF	0.087739	0.057459	-1.23036	-0.848364	-0.705595	4
UNG	-0.030704	0.00421	-1.69796	-1.48103	-1.46064	4
UROC1	-0.506144	-0.530848	-1.15035	-0.97355	-1.08139	4
UROS	-0.234433	-0.191652	-1.18063	-0.826982	-0.726398	4
USP18	0.378463	-0.007634	-1.23785	-0.510472	-0.629958	4
VARS2	0.199355	-0.223055	-1.36404	-0.661552	-0.955743	4
VGF	-0.136066	-0.183797	-0.788379	-1.02534	-0.667037	4
WDR34	-0.083612	-0.281321	-1.33106	-1.52514	-1.43066	4
XXYLT1	-0.105381	-0.276442	-1.67048	-1.13617	-1.31151	4
ZBTB12	-0.04603	-0.224045	-2.06351	-1.39905	-1.38664	4
ZNF385C	0.162848	-0.089819	-1.81499	-0.83991	-1.2875	4
ZNF614	-0.05754	0.019923	-1.18341	-0.574993	-0.608708	4
ZNF792	0.476677	0.003765	-1.12474	-0.346198	-0.628788	4
2015-09-06	0.384327	0.161583	-1.15294	-0.2183	-0.268133	5
A2M	-0.012873	-0.180339	-1.10508	0.413694	0.212336	5
AAA1	0.06419	0.413586	-1.04638	0.095154	-0.042485	5
AATK	0.104701	0.144417	-1.109	-0.131114	0.129764	5
ABCC6P2	0.16023	0.186487	-2.19809	-0.710867	-0.618271	5
ABHD14A,ABHD14A-ACY1,ACY1	-0.110125	-0.123209	-1.27441	-0.683616	-0.521424	5
ABHD14B	0.315123	0.099415	-1.65292	-0.294781	-0.389986	5
ACAA1	0.263952	-0.145972	-1.07635	-0.18076	-0.572409	5
ACACB	-0.002296	-0.135794	-1.10689	-0.564986	-0.58366	5
ACADSB	-0.14325	-0.115676	-1.02403	-0.322975	-0.343974	5
ACAP3	0.0158	-0.14196	-1.48289	-0.466683	-0.667887	5
ACBD4	0.266317	0.229703	-1.46596	-0.042734	-0.282424	5
ACOT1	0.063265	0.009808	-1.72711	-0.387061	-0.399937	5
ACOT11	0.098337	0.037877	-1.06699	-0.246179	-0.132799	5
ACOT2	0.011414	0.000869	-1.19409	-0.1138	-0.12	5
ACSF2	0.240667	0.171755	-1.80844	-0.460218	-0.456468	5
ACSL4	0.311188	0.508573	-1.25506	-0.468779	-0.162357	5
ACSM2A	-0.622871	-0.388798	-1.33973	-0.646312	-0.839058	5
ACSM2B	-0.598353	-0.590162	-2.30393	-0.478027	-0.837807	5
ACY3	-0.350916	-0.109326	-1.53933	-0.987325	-0.648733	5
ADAMTSL4	0.264873	0.096339	-1.23967	-0.111714	-0.247338	5
ADH6	0.266294	0.193865	-1.14206	0.939673	0.684873	5
ADRA2C	-0.140014	-0.105825	-1.80919	-0.483191	-0.611339	5
AFMID	0.315365	0.241844	-1.49264	-0.57734	-0.448788	5
AGPAT1	0.131099	0.010318	-1.38694	-0.206434	-0.255825	5
AGRN	0.366355	0.094107	-2.26821	-0.918932	-1.0163	5
AGT	0.161573	-0.051412	-1.17531	-0.191488	-0.369174	5
AGXT	0.545731	-0.543557	-3.01816	-0.315193	-1.3545	5
AHNAK	0.115454	-0.068168	-1.11372	-0.479176	-0.12582	5
AHSG	0.480104	0.205424	-1.53072	-0.146531	-0.236617	5
AIF1L	-0.067644	-0.520227	-1.49566	-0.57146	-0.971108	5
AIFM3	-0.027706	-0.046279	-1.75607	-0.531989	-0.485618	5
AK4	0.169302	0.283347	-1.12929	-0.330475	-0.270218	5
AKR1D1	-0.124223	0.082588	-1.69078	-0.181356	0.040286	5
AKR7A2	0.018605	-0.041407	-1.22698	-0.566124	-0.504768	5
ALDH1B1	-0.140711	-0.447795	-1.80546	-0.558088	-0.662165	5
ALDH3B1	0.430404	0.313266	-1.7212	-0.143285	-0.221142	5
ALDH5A1	-0.027857	-0.009489	-1.71536	-0.58001	-0.620203	5
ALDOC	0.474516	0.208343	-2.38554	-0.813711	-0.874993	5
AMACR,C1QTNF3,C1QTNF3-AMACR	-0.077562	-0.019496	-1.13575	-0.24908	-0.191962	5
ANG,RNASE4	0.317862	0.202705	-2.18296	-0.501124	-0.602869	5
ANGPTL1	0.315849	0.727227	-1.31875	-0.394524	-0.302566	5
ANGPTL4	0.984827	0.039572	-1.58997	-0.107701	-0.661961	5
ANKRD65	-0.426752	-0.415051	-1.30472	-0.402317	-0.289788	5
ANPEP	0.192835	-0.030099	-1.75618	-0.358133	-0.427961	5
ANXA2	0.288364	0.218774	-1.26232	-0.249002	-0.275699	5
ANXA2P2	0.225085	0.220242	-1.38296	-0.395603	-0.453009	5
ANXA9	0.008714	-0.29152	-1.56011	-0.002122	-0.293588	5
AOC3	0.392656	0.194882	-2.24622	-0.682504	-0.741846	5
AOC4	0.088479	-0.260763	-1.08289	-0.1164	-0.250851	5
APOA1	0.15859	-0.048432	-1.33034	-0.042961	-0.164093	5
APOA5	-0.301985	-0.159313	-2.28945	-0.478851	-0.23911	5
APOBEC3C	0.489524	0.508897	-1.13076	0.027926	-0.179428	5
APOC2,APOC4,APOC4-APOC2	0.055136	0.064663	-1.25328	-0.067342	0.05704	5
APOC3	0.325613	0.338525	-2.70933	0.056793	0.114986	5
APOF	0.311985	0.076269	-1.44497	-0.452134	-0.690945	5
APOH	0.060897	0.050378	-1.74721	-0.458805	-0.642137	5
APOM	0.344169	0.287246	-2.54567	-0.663392	-0.440449	5
AQP11	-0.215909	-0.244404	-1.57207	-0.876667	-0.738243	5
ARHGAP18	0.254208	0.311912	-1.91658	-0.358668	-0.368127	5
ARHGEF3	-0.19479	-0.290532	-1.16904	-0.310195	-0.550761	5
ARHGEF40	0.20016	0.009418	-2.2318	-0.948148	-0.964073	5
ARL2,ARL2-SNX15,SNX15	0.102353	-0.159856	-1.0381	-0.296709	-0.610648	5
ARL4D	-0.148635	-0.297735	-1.22693	-0.64958	-0.761928	5
ARSG	0.393539	0.127807	-1.28031	0.000127	-0.121584	5
ASB4	-0.591307	0.130556	-1.2458	-0.898759	-0.275612	5
ASB9	0.482653	-0.156449	-1.89396	-0.115122	-0.690998	5
ASGR1	0.475304	0.181372	-1.58597	-0.410262	-0.483159	5
ASPSCR1	0.553021	0.352171	-1.31631	0.22264	0.034565	5
ATP6V0E2	0.015336	-0.055739	-2.03772	-0.550266	-0.816929	5
B3GNT1	0.277191	0.154698	-2.42766	-0.652297	-0.854091	5
B4GALNT4	0.245208	0.043507	-1.99757	-0.609874	-0.864629	5
B9D1	0.026388	0.220385	-1.11995	-0.185008	0.252915	5
BBS2	0.326695	0.094886	-1.01679	-0.002244	-0.044176	5
BCAM	0.671138	0.352109	-1.73254	-0.014282	-0.367563	5
BCL7C	0.312465	0.081707	-1.19011	-0.350731	-0.436274	5
BHLHE40	0.705893	0.15003	-1.19534	-0.01415	-0.364551	5
BICC1	0.443882	0.335569	-1.20702	-0.143631	-0.061334	5
BLOC1S1,BLOC1S1-RDH5,RDH5	-0.053997	-0.138399	-1.07906	-0.669553	-0.476829	5
BMF	-0.122726	-0.389042	-1.07036	0.447589	0.043985	5
BMP4	0.139633	-0.013834	-1.67344	-0.605178	-0.642687	5
BPHL	0.031853	0.164261	-1.36558	-0.061857	0.160112	5
BTBD2	0.592632	0.071285	-1.05828	0.206293	-0.131956	5
C10orf11	0.048648	-0.018757	-1.59691	-0.135665	0.16487	5
C10orf114	-0.621142	-0.231334	-2.05297	-1.12376	-0.983039	5
C11orf9	0.180407	-0.000601	-1.14737	-0.352009	-0.459684	5
C11orf93	0.472364	0.423875	-1.12973	0.168567	-0.004023	5
C12orf34	-0.082071	-0.000281	-1.20565	-0.550346	-0.471914	5
C14orf167	0.19883	0.167177	-1.28136	-0.124435	-0.30753	5
C14orf49	0.429313	-0.158837	-1.55937	-0.390138	-0.616261	5
C17orf81	0.11901	0.016776	-1.24511	-0.404678	-0.480347	5
C1GALT1	0.251989	0.837865	-1.03459	0.017757	0.187192	5
C1orf115	-0.255575	-0.487541	-1.28761	-0.701865	-0.703369	5
C1orf172	0.328076	0.120505	-1.2393	0.145296	0.025104	5
C1orf210	-0.479149	-0.329105	-1.79864	-1.09843	-0.786569	5
C2	0.222972	-0.061866	-1.03493	0.038133	-0.187151	5
C21orf2	-0.131506	-0.111513	-1.03284	-0.545191	-0.578959	5
C21orf33	0.047936	-0.011065	-1.08976	-0.359271	-0.318593	5
C21orf90	-0.027205	-0.112339	-1.00022	-0.393556	-0.60842	5
C2orf54	-0.293474	-0.463958	-2.19615	-1.13666	-1.09264	5
C2orf72	0.199478	-0.123631	-2.71732	-0.898054	-1.24418	5
C4BPA	-0.385477	-0.138691	-1.07447	-0.332724	-0.207255	5
C4orf3	0.504151	0.415733	-1.52796	-0.328563	-0.400607	5
C4orf42	0.044069	0.030218	-1.02872	-0.477484	-0.476578	5
C4orf48	-0.559245	-0.320507	-1.17426	-0.536963	-0.34608	5
C5orf4	0.351904	-0.058319	-1.83087	0.283419	0.049004	5
C6orf108	0.163266	0.148311	-2.11036	-0.320251	-0.229771	5
C8A	0.195723	0.420842	-1.94426	-0.161726	-0.16489	5
C8orf4	0.155871	0.16112	-1.88952	-0.398476	-0.134464	5
C8orf55	0.230948	0.047116	-2.36981	-0.837584	-0.924107	5
C9orf103	0.102641	0.307531	-1.48115	-0.489816	-0.47102	5
C9orf123	0.185831	0.02437	-1.63178	-0.520699	-0.533657	5
CA9	1.93579	1.05592	-2.72864	0.454996	-0.843762	5
CAMK2N1	0.194993	0.157283	-1.27129	0.036709	0.022511	5
CARD17,CASP1	0.049796	-0.238725	-1.01734	-0.1313	-0.568121	5
CCBL1	0.802014	0.392245	-1.46651	0.077384	-0.44808	5
CCDC28B	0.392204	0.16344	-1.54293	-0.540801	-0.672548	5
CCDC85C	0.061191	-0.20748	-1.2262	-0.463602	-0.690094	5
CD24	1.0437	0.419917	-1.31221	0.849696	-0.184662	5
CD248	0.37801	0.446917	-1.69841	-0.382828	-0.19169	5
CD302,LY75,LY75-CD302	0.150157	0.158582	-1.21619	-0.238833	-0.576206	5
CD7	-0.406317	-0.501692	-1.11703	-0.49502	-0.539559	5
CD74	0.256658	0.342526	-1.12901	0.17231	0.253618	5
CDC42EP5	-0.61057	1.00012	-0.794796	-0.353607	0.398964	5
CDCA7L	1.38434	0.832679	-0.838085	0.250468	0.084798	5
CDK5	-0.019233	-0.150604	-1.02584	-0.255594	-0.127042	5
CEACAM1	-0.014832	0.05257	-1.94728	-0.753238	-0.639648	5
CEBPA	-0.167793	-0.407785	-2.07144	-0.903159	-0.786355	5
CEBPD	0.636939	0.526009	-1.3819	0.674723	0.086365	5
CERS1	0.148636	-0.127897	-1.55342	-0.442739	-0.603209	5
CES3	0.743791	0.088504	-1.49155	-0.28904	-0.64181	5
CFB	0.487302	0.359891	-1.28182	0.29358	0.129427	5
CGN	-0.541582	-0.828531	-1.15734	-0.947794	-0.770868	5
CGREF1	0.134473	0.511307	-1.83204	-0.570487	-0.475463	5
CHADL	0.231816	0.139142	-1.10522	-0.041479	0.082206	5
CHDH	0.142516	0.015944	-1.27933	-0.460017	-0.396361	5
CHN2	-0.083257	-0.074224	-1.47523	-0.630362	-0.642627	5
CHPF	0.095792	-0.008109	-1.21669	-0.649995	-0.347452	5
CHST13	0.082582	-0.127893	-2.27584	-0.697504	-0.713565	5
CHST14	0.185174	0.073337	-1.43316	-0.26731	-0.403853	5
CHST15	1.24956	0.820389	-2.27931	-0.169268	-0.760268	5
CISD3	0.081375	0.045649	-1.20301	-0.559039	-0.436208	5
CITED4	-0.226743	-0.328639	-1.73863	-0.618724	-0.678365	5
CLDN14	0.608084	0.521297	-1.34719	-0.058085	-0.570784	5
CLDN19	0.213732	-0.06346	-1.44443	0.066774	-0.255949	5
CLIC3	-0.25321	0.159899	-1.41011	0.061694	0.64874	5
CNP	0.090308	0.062769	-1.54625	-0.56694	-0.60404	5
CNTNAP1	0.106657	-0.029863	-1.20169	-0.240152	-0.485431	5
COL18A1	0.20872	-0.194248	-1.52711	-0.422774	-0.744742	5
COL9A3	0.409229	0.251667	-1.29978	-0.10658	-0.280646	5
COX18	0.105002	0.127257	-1.09618	-0.128943	-0.25833	5
CP	0.809118	0.70368	-2.85615	-0.202033	-0.619406	5
CPB2	0.038201	0.084363	-2.34694	-0.690018	-1.06174	5
CPN1	0.296561	-0.091038	-1.27282	-0.361818	-0.702794	5
CREB3L3	-0.276224	-0.615262	-1.66616	-0.662402	-0.826816	5
CRIP1	-0.132932	0.073335	-1.84426	-1.04055	-0.550373	5
CRIP2	0.131058	-0.114978	-1.08556	-0.407769	-0.608256	5
CRIP3	0.449066	0.1372	-1.61933	0.37352	0.01328	5
CRLS1	-0.157955	0.023976	-1.12239	-0.717081	-0.393726	5
CRYAA	-0.17932	-0.03421	-1.98526	-1.18971	-0.706369	5
CRYL1	0.463055	0.181182	-1.09732	0.086334	-0.242594	5
CSRP2BP,PET117	0.043747	0.074982	-1.25611	-0.31373	-0.325633	5
CST3	-0.127119	-0.080988	-1.98513	-1.11558	-0.804511	5
CTDSP1	0.748111	0.471546	-1.59306	-0.082679	-0.14877	5
CTDSPL	0.64368	0.545752	-2.00473	-0.449977	-0.469254	5
CTGF	1.02009	0.544557	-3.7162	-0.483693	-0.715407	5
CTNNBIP1	0.213332	0.01921	-1.9097	-0.597074	-0.743358	5
CXXC5	-0.094631	-0.285558	-1.3315	-0.454235	-0.389209	5
CYB5A	0.04778	-0.041735	-1.39654	-0.246049	-0.329131	5
CYBA	0.124271	0.078253	-1.22732	-0.316596	-0.213842	5
CYGB	-0.324014	-0.963286	-1.48398	-0.240144	-0.750705	5
CYP2D6	-0.193304	-0.145003	-1.03777	-0.288148	-0.106782	5
CYP2W1	0.364029	0.221308	-2.52485	-0.158056	-0.027549	5
CYP8B1	0.268479	0.121177	-1.52127	-0.468113	-0.375262	5
D2HGDH	0.03502	-0.274637	-1.11411	-0.416402	-0.595066	5
DAB2IP	0.191612	-0.17196	-1.2503	-0.304347	-0.751298	5
DAK	0.309349	0.058335	-1.50691	-0.29023	-0.513296	5
DBP	0.110665	-0.151781	-1.59277	-0.378854	-0.79532	5
DCDC2	0.21821	0.326554	-1.81556	-0.522711	-0.4636	5
DDB2	0.128593	-0.252765	-1.0324	-0.417474	-0.55279	5
DDC	-0.222983	0.055934	-1.94262	-1.09	-0.750651	5
DGAT1	-0.405912	-0.313563	-1.49127	-0.92183	-0.643751	5
DGAT2	-0.188332	0.001393	-1.42624	-0.687726	-0.278067	5
DGKK	0.099661	-0.216453	-2.60039	-0.582866	-1.04605	5
DIO1	-0.851247	-0.344353	-2.7917	-1.02751	-0.548299	5
DKK1	1.08714	1.2572	-1.77705	0.586172	0.145256	5
DLK2	1.0892	0.848672	-1.28291	0.39942	0.040688	5
DMGDH	0.729085	0.854161	-0.041369	1.40104	1.37046	5
DNAJC12	-0.076341	0.611191	-1.21037	-0.268581	0.190637	5
DNAJC4	0.5127	0.170376	-1.03971	0.214278	-0.140456	5
DOK6	0.807591	0.48013	-1.03946	0.456253	-0.03283	5
DPEP1	0.304038	0.147235	-1.62616	-0.260884	-0.479028	5
DPM3	0.188377	0.292241	-2.00477	-0.306571	-0.50802	5
DQX1	0.388578	0.171259	-1.25407	-0.082772	-0.252985	5
DUSP9	0.106621	-0.238114	-1.96656	-0.812052	-1.07984	5
ECH1	0.307976	0.105485	-1.06778	-0.271912	-0.253519	5
EEF2K	0.273497	0.10925	-1.15681	-0.31237	-0.414841	5
EFCAB4A	0.140459	-0.049898	-1.06974	-0.334842	-0.336827	5
EFNA1	0.281805	0.007557	-1.33001	-0.26717	-0.308181	5
EFNA2	-0.084251	-0.350095	-1.48374	-0.750117	-0.702705	5
EFNA3	0.311525	0.053253	-1.33163	-0.445334	-0.436223	5
EGLN3	-0.015565	0.618805	-1.54241	-0.513551	-0.400858	5
ENC1	0.280317	0.259344	-2.84037	-0.857679	-0.930127	5
ENDOG	0.172169	-0.14782	-1.00118	-0.318043	-0.494455	5
ENO3	0.251638	-0.092749	-1.52033	-0.060305	-0.528275	5
ENPP3	0.279391	0.230208	-1.33827	-0.264508	-0.368424	5
ENTPD2	0.409817	0.535892	-1.94387	-0.541246	-0.384692	5
EPHA1	-0.585465	-0.456981	-1.49529	-0.909614	-0.843926	5
EPHX2	0.694247	0.567122	-2.20398	0.049756	-0.085878	5
ERBB2,MIR4728	0.289556	-0.047841	-1.48067	-0.440289	-0.61432	5
ERBB3	0.429013	0.179687	-1.36815	-0.088924	-0.03428	5
ERGIC1	0.156321	-0.058241	-1.07144	-0.117279	-0.307236	5
ERP27	-0.178691	-0.644006	-1.18953	0.479768	-0.369631	5
ESPN	0.724831	0.188012	-2.7458	-0.463039	-0.831913	5
ETFB	0.251681	0.199736	-1.03409	-0.270288	-0.237205	5
ETHE1	0.229522	0.093057	-1.00956	-0.122002	-0.198197	5
ETV4	0.433647	0.064228	-1.34038	-0.352297	-0.626991	5
EXOC3L4	-0.026707	-0.17984	-1.86126	-0.17608	-0.060588	5
FABP1	0.394402	0.443393	-4.20598	-0.636945	-0.99739	5
FAM127A	-0.121202	-0.135197	-1.03989	-0.201466	-0.133965	5
FAM171A1	0.203145	0.127834	-1.2512	-0.106605	-0.143537	5
FAM171A2	0.230683	-0.207742	-1.16184	-0.175458	-0.59532	5
FAM195A	0.071165	-0.112305	-1.1418	-0.386244	-0.411236	5
FAM195B	-0.122526	-0.073145	-1.61724	-0.583492	-0.459269	5
FAM198B	-0.097137	-0.148414	-1.48683	-0.111921	-0.411535	5
FAM19A5	0.464042	0.319335	-1.72161	-0.414972	-0.633141	5
FAM201A	0.079712	0.059719	-1.04836	-0.199526	-0.320875	5
FAM20A	0.050879	-0.287334	-1.34661	0.25935	-0.08204	5
FAM20C	0.03884	-0.113716	-1.42325	-0.183526	-0.345038	5
FAM210B	0.21525	0.092901	-1.08917	0.327296	0.15983	5
FAM213B	0.102421	-0.090471	-1.61599	-0.707887	-0.808183	5
FAM3B	0.254001	0.574483	-1.49099	0.244762	0.168474	5
FBP1	-0.28039	-0.101934	-1.1338	-0.598881	-0.426739	5
FBXL15	-0.04268	-0.015326	-1.03059	-0.529909	-0.355117	5
FBXO4	0.091723	0.14848	-1.12766	-0.297076	-0.658809	5
FGFR3	0.164922	-0.198092	-1.72629	-0.583738	-0.677456	5
FGFR4	0.059159	-0.065427	-1.22057	-0.409548	-0.526103	5
FGGY	0.222426	-0.05863	-1.11925	-0.207184	-0.339579	5
FGL1	0.136087	0.383072	-1.56656	-0.143017	-0.348792	5
FHIT	0.850335	0.375247	0.334162	1.11296	0.621199	5
FKBP10	0.436989	0.331638	-1.57533	-0.435735	-0.393608	5
FKBP11	0.199761	-0.106224	-1.16837	-0.387908	-0.695557	5
FKBP1B	-0.046238	-0.221881	-1.49377	-0.510903	-0.465576	5
FLRT3	0.436326	1.05876	-0.008369	0.749304	1.03994	5
FMO5	0.764866	0.942946	-2.06286	0.648255	0.729525	5
FNIP2	0.100589	-0.035116	-1.39399	-0.586402	-0.57597	5
FRAS1	0.115666	0.033926	-1.18149	-0.099016	-0.323999	5
FREM1	0.99924	0.73016	-1.38159	0.06941	-0.17944	5
FUT6	0.011341	-0.109326	-1.9181	-0.92861	-0.586244	5
FXN	-0.070366	-0.300746	-1.11791	-0.794493	-0.408822	5
FXYD1	0.713227	0.409913	-2.85462	-0.935214	-0.364821	5
FXYD2,FXYD6,FXYD6-FXYD2	-0.915608	-2.06953	-1.89969	-1.34967	-1.91163	5
FZD4	0.232829	0.121374	-2.91346	-1.07571	-0.967063	5
G6PC	0.42384	0.135769	-1.71667	0.038966	0.103737	5
GALE	0.024524	-0.164853	-1.04757	-0.57813	-0.487113	5
GALK1	0.251256	0.060584	-2.14557	-0.154028	-0.397536	5
GAMT	0.024603	-0.209479	-2.41511	-0.906214	-1.01303	5
GBAS	0.112109	0.182163	-1.19154	-0.067052	-0.051157	5
GDPD5	0.152312	-0.147857	-2.44236	-0.437613	-0.732503	5
GIPC2	0.065366	0.34373	-1.34258	-0.482524	-0.421269	5
GJB1	0.014978	-0.101349	-1.83356	-0.414185	-0.437369	5
GJC2	0.740904	0.36424	-1.49211	0.161758	-0.223757	5
GLB1L	-0.31174	-0.067679	-1.0569	-0.281709	-0.196475	5
GLUD1	0.303594	0.241842	-1.3215	0.096491	0.021198	5
GLUD2	0.319964	0.061577	-1.33889	0.062642	-0.094678	5
GLYCTK	-0.360786	-0.354568	-2.70257	-1.3248	-1.34864	5
GNG4	0.214713	0.306745	-1.35636	-0.411567	-0.320822	5
GNMT	0.253231	0.118218	-2.34192	-0.799612	-0.802161	5
GPD1	-1.13446	-0.780935	-1.78097	-1.45899	-0.955451	5
GPER	-0.124584	0.09637	-1.59581	-0.090733	-0.039367	5
GPI	0.51315	0.209956	-1.51625	-0.059161	-0.149667	5
GPR160	0.432477	0.374783	-1.09328	-0.312464	-0.250213	5
GPX2	-0.541888	-0.178875	-1.00128	0.058912	0.013288	5
GPX3	1.15201	1.08035	-0.019249	0.911598	0.911727	5
GREB1	0.494016	0.170975	-2.38099	-0.202504	-0.521893	5
GSN	-0.179175	-0.513686	-1.0457	-0.168357	-0.146348	5
GSTA1	-0.089835	-0.304209	-1.04136	0.588464	-0.040985	5
GSTK1	-0.161316	0.011698	-1.23016	-0.183583	-0.183146	5
H6PD	0.290613	0.207024	-1.89636	-0.353112	-0.303375	5
HAAO	-0.175426	-0.266857	-1.24263	-0.590813	-0.571061	5
HAGHL	-0.063507	-0.299392	-1.14113	-0.514409	-0.182677	5
HAL	0.449134	-0.125133	-1.43487	-0.23925	-0.509899	5
HBQ1	0.380344	0.165625	-1.43308	-0.362365	-0.150411	5
HCFC1R1	0.299665	-0.281046	-1.49782	-0.361385	-0.550606	5
HEPACAM	1.45936	1.03714	-2.76687	0.125817	-0.704102	5
HEPN1	1.46536	1.4775	-2.06922	0.167103	-0.224659	5
HHEX	0.169128	0.303833	-1.70668	-0.488875	-0.239479	5
HIST1H1C	-0.172282	-0.354052	-1.3787	-0.604282	-0.828842	5
HIST1H1E	-0.378294	-0.438312	-2.0852	-1.01434	-1.17054	5
HIST1H2AD,HIST1H3D	-0.391662	-0.452214	-1.8948	-0.694749	-0.896486	5
HIST1H2AE	-0.423178	-0.37788	-1.81347	-0.892286	-0.907233	5
HIST1H2AG	-0.618367	-0.479603	-1.06548	-0.835968	-0.661095	5
HIST1H2AI	-0.801857	-0.565135	-2.40708	-1.55029	-1.45642	5
HIST1H2AJ	-0.615442	-0.067704	-3.23385	-1.51641	-1.51003	5
HIST1H2BB	-0.538148	-1.26988	-2.59904	-1.19877	-1.94599	5
HIST1H2BC	-0.287466	-0.509943	-1.16776	-0.563625	-0.37166	5
HIST1H2BD	-0.402096	-0.525739	-1.72433	-0.930259	-1.18942	5
HIST1H2BF	-0.294722	-0.565871	-2.5003	-0.988454	-1.32769	5
HIST1H2BL	-0.26715	-0.053506	-3.29524	-0.821211	-0.941701	5
HIST1H2BO	-1.00749	-0.837826	-2.37778	-1.31105	-1.58188	5
HIST1H3B	-0.392519	-0.892437	-1.75499	-0.781365	-1.12994	5
HIST1H3H	-0.617417	-0.976662	-2.0739	-0.926587	-1.1179	5
HIST1H4B	-1.06836	-0.805097	-2.28091	-1.04322	-1.8017	5
HIST1H4C	0.082403	0.006914	-1.79987	-0.657347	-0.832188	5
HIST1H4E	-0.560143	-0.523436	-2.06448	-1.24953	-1.0963	5
HIST2H2AC	-0.279745	-0.664864	-1.70975	-0.643754	-1.11526	5
HIST4H4	-0.74914	-1.01089	-1.76423	-1.157	-0.863501	5
HLF	0.345992	0.245153	-1.53147	-0.159783	-0.297799	5
HMGCS2	-0.597143	-0.303507	-1.79383	-0.997729	-1.01115	5
HOGA1	0.181054	-0.238103	-1.09174	0.086096	-0.112151	5
HOXA3	0.547273	0.462829	-1.03815	0.231023	0.080265	5
HP	-0.682236	-0.041994	-3.71014	-1.23182	-1.3018	5
HPN	0.909097	0.453788	-1.4475	0.366706	-0.184777	5
HPR	-0.453359	-0.099311	-3.11131	-0.891367	-0.981431	5
HS6ST1	0.206868	-0.056541	-1.32034	-0.318275	-0.688962	5
HSD17B2	-0.856919	-0.706682	-1.92383	-1.2646	-0.847532	5
HSD17B8	0.214835	0.017309	-1.10477	0.162178	-0.025502	5
HYAL2	0.18549	0.085148	-1.34505	-0.52473	-0.505141	5
ICAM4	-0.34181	-0.308667	-1.71534	-0.672152	-0.554054	5
ID1	0.012755	-0.001988	-1.40851	-0.60135	-0.243878	5
ID2	-0.029685	-0.226829	-1.46748	-0.485764	-0.298446	5
IDH2	0.193886	-0.225356	-1.78832	-0.650818	-0.990154	5
IER5L	-0.231199	-0.25025	-1.05538	-0.57235	-0.50767	5
IFITM2	0.24366	0.377407	-2.06752	-0.96264	-0.432641	5
IGDCC3	0.358171	-0.054718	-2.61795	-0.913023	-1.32132	5
IL17RE	-0.160641	-0.16823	-1.28119	-0.648277	-0.437756	5
IL1R1	-0.020363	0.055377	-1.71671	-0.082899	-0.28314	5
IL1RAP	-0.019591	-0.07489	-1.95099	-0.978676	-0.92498	5
IL22RA1	-0.108796	-0.059657	-1.00615	-0.53039	-0.253748	5
ITGB2	-0.19206	-0.640025	-1.52103	-0.646997	-0.89709	5
ITIH1	0.318311	-0.379864	-1.41057	-0.314051	-0.919237	5
ITIH5	-0.416165	0.272668	-1.00342	-0.216152	0.301542	5
KAAG1	0.103071	0.118317	-1.51337	-0.234884	-0.297992	5
KANK1	0.348507	0.203358	-1.30459	0.445961	0.194384	5
KANK4	0.708925	0.180345	-1.62844	-0.242477	-0.891125	5
KHK	0.363401	0.144681	-2.43861	-0.600853	-0.763008	5
KIAA0528	0.026136	-0.052521	-1.18931	-0.582697	-0.555282	5
KIAA1161	0.131077	-0.021535	-1.76084	-0.451602	-0.422858	5
KIAA1984	0.865964	0.523264	-2.52703	-0.697992	-0.864772	5
KIF12	-0.051367	0.046213	-1.26408	-0.454686	-0.521835	5
KLB	-0.312043	-0.299107	-1.06892	-0.071038	-0.265396	5
KLC4	0.324893	0.226121	-1.33639	0.238116	0.139859	5
KLHL14	0.398642	0.026644	-2.36369	-0.226554	-0.734156	5
KNG1	-0.560768	-1.01996	-1.46679	-0.341862	-1.15101	5
KREMEN2	0.151121	0.231928	-1.0419	-0.384707	0.020008	5
KRTAP3-1	0.682679	0.682707	-0.057509	1.43831	0.809321	5
LAMA5,MIR4758	0.233784	-0.048151	-1.05715	-0.1979	-0.332755	5
LEAP2	1.29197	0.620673	-3.32826	0.791629	0.039696	5
LEFTY1	-0.91612	-0.345827	-1.39835	-1.00347	-0.67569	5
LEPREL4	0.399177	0.30909	-1.86424	-0.581137	-0.600079	5
LGALS2	-0.687624	-0.299686	-2.2181	-0.772421	-0.253882	5
LGR5	-0.112838	0.143712	-2.01172	-0.408714	-0.236239	5
LHPP	-0.241149	-0.619475	-1.34179	-0.623643	-0.673662	5
LIMA1	-0.16709	-0.121458	-1.00313	-0.252857	-0.101138	5
LIME1	0.105232	-0.196741	-2.56216	-0.754142	-0.927156	5
LIMS2	0.174596	0.198168	-1.56036	-0.483498	-0.668135	5
LINC00242	-0.222929	0.087056	-1.54759	-0.28388	-0.632979	5
LINC00261	0.018077	0.03142	-2.57164	-0.803181	-1.06359	5
LINC00341	0.016806	-0.023585	-1.54039	-0.519877	-0.970589	5
LIPC	-0.293541	-0.463902	-2.06587	-0.785069	-1.24691	5
LIPT2	-0.077447	0.170454	-1.04519	-0.578594	-0.232045	5
LOC100128822	-0.176986	-0.132654	-1.03903	-0.469494	-0.157831	5
LOC100131096	-0.064233	0.05642	-1.15308	-0.553474	-0.497055	5
LOC100134229	0.294095	0.219143	-1.33221	-0.111228	-0.315866	5
LOC100505761	0.308337	0.189741	-1.71024	-0.333645	-0.414318	5
LOC113230	-0.258388	-0.287689	-1.10259	0.147315	-0.080272	5
LOC152217	0.267546	0.010335	-1.10001	-0.316418	-0.609217	5
LOC200772	-0.03253	0.141649	-1.05701	-0.219709	-0.464756	5
LOC388588	0.49005	0.030613	-2.08541	-0.105203	-0.41571	5
LOC440925	0.170812	0.330974	-2.02532	-0.007162	0.005259	5
LOC728730	0.585153	0.565193	-1.07298	-0.169345	-0.255067	5
LOC728743	-0.61712	-0.589338	-1.07716	-0.42839	-0.288839	5
LOC730101	0.023019	-0.096979	-1.37597	-0.223684	-0.677388	5
LOC730102	0.142637	0.267457	-1.50612	-0.587024	-0.644959	5
LOC80054	0.021901	-0.157805	-1.64502	-0.686404	-0.634128	5
LPAR6	0.482265	0.573642	-2.206	-0.61773	-0.736232	5
LPPR1	0.357211	0.104271	-2.5611	-0.429873	-0.747166	5
LRG1	0.124642	0.018543	-1.17357	-0.323576	-0.343411	5
LRRC3	0.26082	-0.047182	-1.97892	-0.814811	-0.888284	5
LYZ	0.52761	0.728635	-2.61628	-0.499124	-0.463766	5
LZTS2	-0.033163	-0.30781	-1.61438	-0.519609	-0.822933	5
MADCAM1	0.482966	0.181506	-1.2817	0.47285	0.56201	5
MAFG-AS1	-0.16196	-0.153938	-1.23326	-0.477962	-0.411407	5
MAGED1	0.356303	0.196145	-1.8277	-0.586683	-0.610806	5
MAGED2	0.183745	0.064985	-1.24737	-0.371904	-0.394431	5
MAL2	0.045229	0.152336	-1.32127	-0.314288	-0.316254	5
MAML2	0.70979	0.30843	-1.62023	0.137082	-0.152644	5
MASP2	-0.111471	0.148146	-1.46242	-0.096635	-0.18108	5
MAT1A	-0.111355	-0.473209	-2.33641	-1.03655	-1.4337	5
MBNL3	-0.016891	0.047872	-1.43387	-0.305489	-0.500727	5
MC1R	0.169834	0.150472	-1.36876	-0.567342	-0.302726	5
MCF2L	-0.011721	0.023123	-1.01798	-0.50321	-0.30707	5
METTL7A	-0.794728	-0.205272	-1.20176	-0.62618	-0.052762	5
MFSD3	0.194201	0.054622	-2.11269	-0.476525	-0.600394	5
MGST2	0.557232	0.240286	-1.59488	-0.315147	-0.548513	5
MIF	0.399954	0.175676	-1.0468	-0.353377	-0.369658	5
MIR210HG	0.784692	0.320856	-1.37584	0.173876	-0.243942	5
MIR4647,SLC35B2	0.179003	0.113156	-1.68085	-0.654821	-0.617929	5
MIR621,SLC25A15	-0.012203	-0.202023	-1.54045	-0.788811	-0.761246	5
MIXL1	1.06157	0.463284	-3.74321	-0.395184	-0.887899	5
MLLT4-AS1	0.105723	-0.144208	-1.30549	-0.4432	-0.315059	5
MMD	0.221661	0.226138	-1.38709	-0.045795	-0.243441	5
MMP11	0.419948	-0.039331	-2.53289	0.010312	-0.751786	5
MMP15	0.018381	-0.130419	-1.74688	-0.89928	-0.795383	5
MOGAT2	0.570651	-0.00474	-2.02934	-0.38084	-0.910193	5
MPI	0.333882	0.135259	-1.01107	-0.067779	-0.172661	5
MPP7	0.247624	0.400776	-1.4237	-0.411599	-0.507998	5
MPV17L	-0.071634	-0.084105	-1.89182	-0.873293	-0.856539	5
MSH5,MSH5-SAPCD1,SAPCD1	-0.141074	-0.208604	-1.0319	-0.492532	-0.564436	5
MTSS1	0.196084	-0.020915	-1.05704	-0.171626	-0.262639	5
MYD88	-0.019063	-0.147417	-1.32047	-0.588224	-0.661657	5
NAALAD2	0.451555	0.258106	-1.07075	-0.076208	-0.552743	5
NAALADL1	0.095175	0.021954	-1.46748	-0.155428	-0.142257	5
NAB2	-0.203178	-0.145538	-1.43974	-0.743948	-0.465033	5
NAGLU	0.056791	0.081274	-1.13853	-0.295575	-0.298554	5
NAT14	0.266885	0.104625	-1.10582	-0.330262	-0.169585	5
NAT8L	0.20613	-0.352723	-1.17695	-0.324221	-0.809021	5
NDUFA3	0.089935	-0.103722	-1.0156	-0.160661	-0.133059	5
NEDD9	0.816482	0.428886	-2.37079	-0.080764	-0.373901	5
NEK6	0.313275	-0.009117	-1.03607	-0.239417	-0.444524	5
NEU4	0.018626	0.001467	-1.41875	-0.201925	-0.316956	5
NFE2	-0.195991	0.127939	-1.54193	-0.829806	-0.603214	5
NGFRAP1	0.235213	0.238469	-1.0624	-0.006919	-0.112423	5
NID1	0.114324	-0.358049	-1.25209	-0.167697	-0.753014	5
NIPSNAP1	0.30604	0.098359	-1.51361	-0.060892	-0.232809	5
NKD1	0.263999	0.398546	-1.74633	-0.245887	-0.154439	5
NLRX1	0.110749	-0.182948	-1.35336	-0.289377	-0.56125	5
NOTUM	0.289212	0.354907	-2.32008	-0.294993	-0.071031	5
NR2F1	0.531628	0.053399	-1.91083	0.136745	-0.518296	5
NR2F2	0.351657	0.047743	-1.52794	0.32154	-0.079179	5
NR2F6	-0.048204	-0.159675	-1.108	-0.404677	-0.442831	5
NRARP	0.144361	0.289932	-1.24462	-0.527395	-0.192063	5
NRP1	-0.594956	-0.234879	-1.05872	-0.736579	-0.437103	5
NRTN	0.231835	-0.304196	-1.55558	-0.427705	-1.04787	5
NT5E	-0.219747	0.282016	-1.63119	-0.573427	-0.327943	5
NUDT18	-0.118325	-0.123049	-1.00754	-0.103228	-0.210771	5
NUDT8	0.175505	-0.135747	-1.91731	-0.506486	-0.547528	5
OAF	0.150835	-0.098698	-1.46237	-0.450978	-0.487268	5
OBSL1	0.497314	0.138954	-1.73391	-0.300476	-0.554692	5
ODAM	0.750956	0.306809	-1.71951	0.334999	-0.426192	5
OGDHL	0.087469	-0.058977	-1.23464	-0.356934	-0.451745	5
ONECUT1	0.300966	-0.199277	-2.18566	-0.251865	-0.546668	5
ORAI3	0.038629	-0.033613	-1.35357	0.297837	0.33769	5
ORM2	-0.342865	-0.27532	-1.0157	-0.536803	-0.013277	5
OXER1	-0.217812	-0.541519	-1.22603	-0.691412	-0.868487	5
PAH	-0.173478	-0.198587	-1.2717	-0.315146	-0.51617	5
PALMD	-0.055263	-0.279276	-1.79352	-0.317715	-0.802552	5
PANK1	-0.147262	-0.102068	-1.30473	-0.646503	-0.645506	5
PAPSS1	0.258629	0.089573	-1.36689	-0.251991	-0.57239	5
PAQR7	0.36573	-0.220635	-1.34955	-0.226382	-0.60189	5
PAQR8	0.340731	0.12025	-3.22413	-0.831799	-1.10776	5
PARD6A	-0.172548	-0.380593	-1.39479	-0.494931	-0.603805	5
PARP10	0.146393	-0.131371	-1.09885	-0.136366	-0.259519	5
PART1	0.044758	0.108108	-1.05381	0.156717	-0.102679	5
PCGF2	0.020379	-0.34827	-1.11938	-0.067667	-0.42341	5
PCK1	-1.07371	0.274854	-1.3552	-1.18562	0.401344	5
PCOLCE2	1.77029	0.874438	-0.160348	1.58887	0.692088	5
PCTP	0.104261	0.047435	-1.02245	-0.084146	-0.103232	5
PDDC1	0.460329	0.214778	-1.15039	-0.225558	-0.28107	5
PDGFRL	-0.05147	-0.019336	-1.56013	-0.876252	-0.627643	5
PDK1	0.734246	0.770049	-1.37798	-0.053254	0.019885	5
PDZK1	0.284906	-0.05759	-2.05311	-0.46265	-0.798721	5
PDZK1IP1	-0.201306	-0.288797	-1.23505	-0.8535	-0.413948	5
PEG10	0.199172	-0.103061	-3.85998	-0.929333	-1.32743	5
PEG3,ZIM2	0.232231	0.049591	-1.84619	-0.49288	-0.646964	5
PFKFB4	0.63225	0.246647	-1.8313	-0.554302	-0.699386	5
PGAP3	-0.053646	0.003564	-1.19509	-0.602717	-0.446792	5
PGC	0.229537	0.042769	-2.08175	-0.574277	-0.746029	5
PGM1	0.445552	0.019614	-1.67079	-0.380812	-0.744551	5
PHPT1	0.019429	0.078055	-1.16298	-0.367966	-0.310962	5
PHYHD1	0.278336	-0.039335	-1.16104	-0.43897	-0.572931	5
PIGV	0.312663	0.001722	-1.06924	0.065153	-0.199659	5
PIGZ	0.587437	0.575213	-2.54537	-0.278596	-0.170636	5
PIK3AP1	-0.214025	0.268755	-1.09237	-0.22501	0.001588	5
PIK3C2B	-0.212628	-0.171615	-1.06179	-0.49324	-0.610638	5
PIK3R1	-0.218954	0.116771	-1.21098	-0.553565	-0.285745	5
PIK3R2	0.045004	-0.145475	-1.18013	-0.145601	-0.208246	5
PIPOX	0.09762	-0.050883	-1.13771	-0.138214	-0.248903	5
PKDCC	-0.290051	-0.403592	-1.8071	-0.976244	-0.889683	5
PKLR	0.267956	9.9e-05	-2.49215	-0.459402	-0.712571	5
PLA2G2A	0.654937	1.18698	-0.945796	1.4081	1.13144	5
PLAC8	0.563479	0.376014	-1.94168	-0.614987	-0.457331	5
PLD2	1.07206	0.786026	0.163813	1.17182	1.10624	5
PLEKHB1	0.37431	0.302788	-2.71105	-0.245256	-0.538688	5
PLG	0.099906	-0.553703	-1.53042	-0.296086	-1.45773	5
PLLP	0.184341	0.131249	-1.71588	-0.791853	-0.527427	5
PNCK	1.04845	0.603782	-1.5362	0.143297	-0.533016	5
PNPLA3	0.032556	-0.116942	-1.72853	-0.668715	-0.806705	5
POU2AF1	0.229548	-0.073329	-1.13849	-0.116565	-0.418283	5
PP7080	-0.068682	0.046548	-1.26622	-0.4667	-0.705132	5
PPARGC1A	0.163349	-0.027828	-1.6122	-0.089176	-0.35971	5
PPDPF	-0.118527	-0.326838	-1.01912	-0.330434	-0.325722	5
PPFIBP2	0.419589	0.006888	-1.23345	-0.143464	-0.215426	5
PPP1R3C	0.527395	0.4859	-2.107	-0.309391	-0.323841	5
PPP1R3E	-0.053292	-0.151701	-1.27647	-0.265146	-0.404392	5
PRODH2	0.277116	-0.137965	-2.04824	-0.583977	-0.65862	5
PROX1	0.07779	-0.0739	-1.2185	0.100978	0.197719	5
PROZ	-0.079542	-0.363769	-1.19315	-0.299566	-0.67523	5
PRR7	0.239045	0.058213	-1.27553	-0.108993	-0.193169	5
PSD4	-0.240355	-0.033677	-1.03982	-0.546007	-0.194845	5
PSMB9	-0.194549	-0.100874	-1.48068	-0.837469	-0.634124	5
PTGDR2	0.148618	-0.06256	-1.86494	-0.391157	-0.836027	5
PTMS	0.272314	0.009714	-1.24411	-0.507994	-0.557002	5
PTP4A3	0.645942	-0.137714	-2.65192	-0.134594	-0.82218	5
PTPN18	0.255888	0.019551	-1.18898	-0.286478	-0.571914	5
PTPRN2	0.079797	-0.0468	-1.46412	-0.572514	-0.595203	5
PYCARD	0.631722	0.426523	-1.12458	0.434534	0.277207	5
PYGO2	0.017355	-0.14104	-1.01588	-0.283966	-0.292125	5
RAB20	0.34639	0.025545	-1.27242	-0.281273	-0.569085	5
RAB26	0.344606	0.262847	-1.41215	-0.263511	-0.435176	5
RAB42	0.46497	0.443247	-2.24268	-0.645089	-0.615111	5
RAB4A,SPHAR	0.277454	0.243924	-1.13415	-0.236971	-0.34746	5
RAMP2	0.538789	0.783869	-1.12887	0.046872	0.456559	5
RBP5	-0.670112	-0.348397	-2.02299	-0.928231	-0.466226	5
REEP6	-0.101235	-0.178307	-1.68738	-0.360187	-0.120761	5
RHBDL1	0.158506	0.02028	-1.05822	0.218789	-0.283772	5
RNASET2	0.75132	0.805685	-1.56945	-0.264028	-0.17359	5
RNF208	0.38965	0.007745	-1.43731	-0.046936	-0.15988	5
RNF43	-0.029921	0.09482	-2.16601	-0.499688	-0.49016	5
RORC	0.072596	-0.016982	-1.43018	-0.155986	0.130832	5
RSAD1	0.059992	0.055664	-1.21374	-0.22507	-0.161762	5
SAMD1	0.406666	-0.057576	-1.74103	-0.20944	-0.419086	5
SAMD10	0.21209	-0.002003	-1.70954	-0.368115	-0.401392	5
SARDH	0.207339	-0.163084	-1.66488	-0.401803	-0.495701	5
SCARA3	0.059807	-0.425407	-2.82659	-1.18874	-1.76274	5
SCN9A	0.335078	0.337067	-1.09985	-0.289348	-0.297315	5
SCNN1A	-0.085921	0.16653	-1.43225	-0.530074	-0.319142	5
SCRN2	0.476777	0.326843	-1.06593	0.115798	0.03994	5
SDPR	0.073404	0.221579	-1.94215	-0.791355	-0.644752	5
SEMA4G	0.386603	0.007552	-1.44346	0.099899	-0.042876	5
SEMA6B	0.225495	-0.126838	-2.11656	-0.637132	-0.887815	5
SEPP1	0.289352	0.422995	-1.22535	-0.148356	-0.031548	5
SERGEF	0.360385	0.056405	-1.45487	-0.208397	-0.468449	5
SERPINA10	-0.019807	0.154373	-1.3092	-0.427802	-0.511983	5
SERPINA11	0.926927	0.564279	-3.30368	0.511511	-0.335229	5
SERPINA3	0.441565	0.254957	-1.49421	0.774605	0.160322	5
SERPINA4	0.043703	-0.061848	-2.30904	-0.181832	-0.264397	5
SERPINA5	0.310657	-0.147986	-2.11638	-0.201656	-0.64556	5
SERPINA6	-0.408227	-0.64939	-2.05256	-0.609482	-0.825434	5
SERPINA7	0.016576	-0.151951	-3.41469	-0.342698	-0.896406	5
SERPINF2	0.415948	0.096389	-1.22392	0.452065	0.155188	5
SERPING1	1.19474	0.166507	-0.454543	1.81924	0.350177	5
SGK1	0.473915	-0.147512	-2.11759	0.382867	-0.323859	5
SIRT5	0.174791	0.005724	-1.0302	0.02599	-0.335374	5
SIX5	-0.087794	-0.345502	-1.48775	-0.578808	-0.761558	5
SLC11A2	0.160819	0.27886	-1.3077	-0.495769	-0.45838	5
SLC13A3,TP53RK	0.25421	-0.196198	-1.61423	-0.35706	-0.797739	5
SLC13A5	0.481711	-0.035646	-2.50476	-0.3183	-0.612777	5
SLC16A13	-0.466722	-0.117729	-1.55009	-0.755957	-0.332249	5
SLC16A3	0.286185	0.089236	-1.07151	-0.42116	-0.343522	5
SLC22A31	-0.076817	-0.029582	-1.84811	-1.03171	-0.793701	5
SLC22A7	-0.52033	-0.445145	-2.14034	-0.716892	-1.21404	5
SLC25A23	0.128946	-0.067624	-1.3344	-0.455936	-0.531614	5
SLC25A45	-0.259647	-0.547783	-1.13238	-0.573797	-0.509482	5
SLC25A47	-0.236934	-0.181485	-2.46317	-1.21416	-0.906122	5
SLC27A2	0.195479	-0.009643	-1.42052	-0.383423	-0.386363	5
SLC27A5	0.039877	0.138011	-1.49141	-0.585676	-0.122577	5
SLC28A1	0.432806	0.339571	-1.47344	-0.439401	-0.407636	5
SLC29A4	0.632378	-0.178448	-2.03706	-0.237143	-0.757313	5
SLC2A14	0.279557	-0.295739	-1.34349	-0.431905	-0.751604	5
SLC2A2	-0.098533	0.152122	-2.00058	0.122783	0.158447	5
SLC2A4RG	0.03336	-0.098813	-1.67075	-0.607233	-0.846519	5
SLC30A10	-0.039755	-0.121585	-1.12428	-0.369531	-0.409234	5
SLC37A4	0.223146	0.157224	-1.72474	-0.627258	-0.589222	5
SLC38A4	0.581367	0.848106	-1.24566	0.527978	0.119084	5
SLC39A11	0.072217	-0.178224	-1.00133	-0.401497	-0.530485	5
SLC39A5	0.155514	0.166437	-1.1484	0.15327	0.132483	5
SLC44A4	-0.482134	-0.34807	-1.16718	-0.373013	-0.478335	5
SLC46A1	-0.321281	-0.094718	-1.40593	-0.766911	-0.512205	5
SLC5A9	0.375794	0.159462	-1.89593	-0.03189	-0.201593	5
SLC6A4	0.188374	0.493275	-1.95355	-0.815491	-0.512968	5
SLC9A3R2	0.316111	0.066999	-1.70026	-0.341486	-0.488141	5
SLCO2B1	-0.121704	0.109185	-1.73256	-0.225873	0.082478	5
SLCO4C1	-0.95673	-0.50981	-1.54752	-1.11868	-1.0709	5
SMAD9	0.529503	0.400686	-1.39826	0.060409	-0.242891	5
SMYD3	0.391338	0.076005	-1.21732	-0.232201	-0.587774	5
SOBP	0.417096	0.236226	-1.49219	-0.304932	-0.424494	5
SORBS2	0.183492	0.22272	-1.81398	-0.187674	-0.418726	5
SORBS3	0.321954	0.002451	-2.00759	-0.324828	-0.601234	5
SORCS2	-0.37532	-0.357641	-1.11812	-0.681636	-0.681645	5
SORL1	0.962516	0.497157	-1.36282	-0.175003	-0.304202	5
SOWAHD	0.239461	-0.110656	-1.29335	-0.424561	-0.76816	5
SOX12	0.131057	-0.074282	-1.21486	-0.190952	-0.35641	5
SOX9	0.217627	0.345356	-1.29927	0.327544	0.346713	5
SP5	0.122479	-0.07841	-2.23158	0.347986	-0.000687	5
SPAG4	1.20559	0.66643	-1.27746	0.227014	-0.127175	5
SPATA20	0.126566	0.03975	-1.14154	-0.059654	-0.050147	5
SPIRE2	0.061638	-0.169264	-1.59355	-0.31136	-0.382358	5
SPP1	-0.540616	-0.10216	-1.02492	0.33293	0.138278	5
SPRY1	0.036846	-0.121563	-1.96324	-1.11648	-0.783384	5
SPTLC3	0.304315	0.18838	-2.59439	-0.148002	-0.351826	5
SRCRB4D	0.126503	0.028646	-1.43871	0.136601	-0.218213	5
SSBP4	0.245937	0.106874	-1.46514	-0.151359	-0.337356	5
ST6GAL1	0.106428	-0.01426	-1.42228	-0.054515	-0.107986	5
STAT5A	0.22843	0.021663	-1.35107	-0.471244	-0.658255	5
STMN3	0.215784	0.322928	-1.74657	-0.285533	-0.181029	5
SULT1E1	0.249494	0.10693	-1.2363	0.289757	-0.06604	5
SUOX	-0.285158	-0.07054	-1.09199	-0.517016	-0.396028	5
SUSD3	0.460601	0.042258	-1.18411	-0.268902	-0.469174	5
TAGLN	-0.432965	-0.450497	-1.12754	0.052631	0.097772	5
TARBP1	0.22452	0.243684	-1.35768	-0.355654	-0.407144	5
TBC1D4	0.270632	0.224837	-1.19681	-0.355274	-0.442227	5
TBX10	-0.425737	-0.504474	-1.59479	-0.825908	-0.785064	5
TCEA2	0.230022	-0.128931	-1.39112	0.088443	-0.36901	5
TCEA3	0.265186	0.0339	-1.84316	-0.023272	-0.354184	5
TCEAL8	0.050438	0.078709	-1.50841	-0.506823	-0.702432	5
TEF	0.005431	-0.277555	-1.46476	-0.446209	-0.88424	5
TFF3	-0.311419	-0.004021	-2.62081	-1.13956	-0.895519	5
TFR2	0.229938	0.122495	-1.45546	0.211775	-0.025883	5
TGFBR3	0.362157	0.315713	-3.1202	-0.890765	-1.01405	5
TJP3	-0.656573	-0.974944	-2.03197	-1.31746	-1.46226	5
TLX2	-0.113922	-0.347538	-1.03866	-0.481852	-0.617144	5
TM7SF2	-0.21036	-0.343271	-2.43238	-1.12578	-0.993575	5
TMCO6	0.328756	0.066075	-1.00738	-0.138481	-0.442559	5
TMEM121	0.735951	0.376111	-2.80114	-0.606733	-1.37584	5
TMEM129	0.139467	0.017583	-1.57783	-0.168985	-0.313665	5
TMEM134	0.956485	0.667027	-1.23692	0.590673	0.607623	5
TMEM141	0.185178	0.063542	-2.70603	-1.15255	-1.0719	5
TMEM143	0.15012	-0.130779	-1.19351	-0.198696	-0.604166	5
TMEM14A	-0.15622	0.296219	-1.255	-0.181514	-0.166439	5
TMEM150A	-0.371905	-0.269971	-1.1365	-0.172224	-0.042621	5
TMEM170B	-0.159774	-0.001005	-1.00076	-0.46105	-0.410246	5
TMEM180	-0.134326	0.017774	-1.08738	-0.684847	-0.294843	5
TMEM198	-0.253998	-0.157925	-1.42577	-0.580452	-0.123145	5
TMEM37	0.3539	-0.118957	-1.00177	0.458057	0.156841	5
TMEM45A	1.02131	0.378395	-1.97047	0.151798	-0.479446	5
TMEM52	0.083483	-0.015411	-1.78569	-0.696901	-0.612466	5
TMEM88B	-0.224947	-0.191751	-2.33093	-1.04572	-1.09478	5
TMEM91	0.916966	0.841418	0.073057	1.22199	0.973831	5
TMPRSS2	0.624627	0.816998	-1.03916	0.062612	0.31891	5
TMPRSS3	-0.201308	-0.086075	-1.31801	-0.382548	-0.379364	5
TMPRSS6	0.155747	0.158311	-1.82961	-0.39717	-0.757176	5
TNFAIP3	0.354716	0.303013	-1.98556	0.06271	0.185418	5
TNFRSF19	-0.152184	0.139064	-2.57855	-0.712902	-0.711523	5
TNFSF10	0.083108	-0.144306	-2.38169	-0.200374	-0.704376	5
TNFSF12,TNFSF12-TNFSF13,TNFSF13	0.272151	0.132512	-1.34106	-0.161	-0.03168	5
TNNC1	-0.073873	-0.072881	-1.36238	-0.659772	-0.212378	5
TNNI2	1.9607	0.950541	-2.53054	0.302739	-1.12184	5
TNNI3	0.069139	0.124703	-1.11416	-0.171257	0.248445	5
TNRC18	0.218977	-0.065962	-1.90808	-0.674486	-0.891971	5
TNS1	1.01561	0.124288	-0.697393	0.230655	-0.201499	5
TRAPPC6A	0.174511	-0.209031	-1.3685	-0.13391	-0.72936	5
TRIM65	0.191048	0.066527	-2.2129	-0.383343	-0.765373	5
TSPAN8	-0.152979	0.243887	-1.50869	-0.403621	-0.39306	5
TTR	-0.131458	0.396406	-2.45618	-1.11913	-0.363785	5
TXNRD3,TXNRD3NB	0.188228	0.145351	-1.04031	0.146157	-0.115946	5
TYSND1	0.020993	-0.045392	-1.29923	-0.129641	-0.23721	5
UBA7	0.234583	0.045262	-1.13367	-0.108718	-0.190308	5
UGT2B10	-0.23182	0.322909	-1.44103	-0.554618	-0.077995	5
UNC93A	-0.247924	-0.287575	-2.47568	-1.119	-0.716331	5
UPK3A	0.336152	0.308244	-3.17463	-0.736974	-0.793307	5
UQCR10	-0.054205	-0.061667	-1.15943	-0.597459	-0.500333	5
VASN	0.106311	-0.212905	-1.43268	-0.151925	-0.350238	5
VIL1	-0.086841	-0.213601	-1.87053	-0.457281	-0.211149	5
VKORC1	0.408507	0.211267	-1.13891	-0.236675	-0.378037	5
VSNL1	0.062516	0.186929	-2.81222	-0.818361	-1.10233	5
VWA1	0.085711	0.026067	-2.72487	-1.03717	-1.10907	5
WDR54	0.998308	0.398905	-1.73017	-0.565183	-0.383044	5
WFIKKN1	0.229622	0.09016	-1.24669	-0.255785	-0.447057	5
WNK2	0.45499	0.054202	-1.17895	-0.080929	-0.413956	5
WNK4	0.357786	-0.284564	-1.2198	-0.244071	-0.649028	5
XYLT2	0.391388	0.109114	-1.05539	-0.309988	-0.435344	5
YAP1	0.234448	0.394392	-1.06188	-0.158762	-0.151963	5
YPEL3	0.774082	0.529592	-0.082037	1.32277	1.18855	5
ZCCHC2	-0.095654	0.039642	-1.4281	-0.315	-0.208908	5
ZFAND2B	0.065253	-0.222386	-1.29614	-0.417909	-0.363946	5
ZFP36L2	-0.080166	0.00629	-1.00356	-0.165392	-0.066846	5
ZG16B	0.363151	0.406151	-1.06408	-0.126974	0.231544	5
ZNF362	0.30084	-0.012776	-1.38014	-0.333289	-0.222877	5
ZNF395	0.601354	0.288433	-2.25024	-0.6687	-0.879675	5
ZNF428	-0.149602	-0.174279	-1.32079	-0.506044	-0.673183	5
ZNF517	0.466592	0.188737	-1.19582	0.032168	-0.068026	5
ZNF580	0.246976	-0.084788	-1.5852	-0.431283	-0.970096	5
ZNF684	-0.070059	-0.031946	-1.19101	-0.382591	-0.796868	5
ZNRF3	-0.019152	-0.096799	-1.32919	-0.324901	-0.366791	5
ABHD11	-0.348327	-0.569757	-0.757675	-1.12818	-0.934573	6
ACAT2	-0.439358	-0.320544	-0.743775	-1.42095	-1.23823	6
AGPAT2	-0.473322	-1.13627	-0.728675	-1.80188	-1.75214	6
AKR1B10	-0.382854	-0.749074	0.337699	-0.716587	-1.22663	6
ANLN	-0.163247	-0.152921	-0.34394	-1.46436	-1.87339	6
APOBEC3A,APOBEC3B	0.105818	0.215391	1.13588	-0.63601	-0.67507	6
ARHGAP11A	-0.117291	-0.112174	-0.491382	-1.90539	-2.0742	6
ARL6IP1	-0.114748	-0.053647	-0.061955	-1.07343	-1.10759	6
ASF1B	0.194819	0.063997	-0.880513	-1.71327	-2.14628	6
ASPM	-0.036524	0.081344	0.055037	-0.69537	-1.04666	6
ATAD2	0.16493	0.066817	-0.987066	-1.39249	-1.65889	6
ATAD5	-0.078013	-0.111762	-0.355988	-0.889365	-1.24203	6
AURKA	0.032888	-0.114822	0.34455	-0.85295	-1.36673	6
AURKB	0.156106	-0.005432	-1.32186	-1.58135	-2.10148	6
BCL2L12	-0.087086	-0.107015	-0.409892	-0.957755	-1.1634	6
BIRC5	-0.014283	-0.094363	-1.0636	-1.63701	-2.0817	6
BIRC7	0.167729	-0.466632	-0.57735	-0.860549	-1.06978	6
BRCA1	-0.06397	-0.033843	-0.182044	-1.01603	-1.37376	6
BRIP1	-0.099661	-0.008383	-0.631866	-1.27292	-1.52986	6
BUB1	0.069952	-0.072289	-0.025536	-1.06864	-1.59759	6
BUB1B,PAK6	0.146704	-0.039274	-0.266449	-1.24936	-1.76014	6
C14orf80	-0.124332	-0.169283	-0.855218	-1.36906	-1.85461	6
C15orf42	-0.225894	-0.375573	-0.197225	-1.31169	-1.52654	6
C16orf55	-0.302333	-0.456837	-0.658134	-0.977858	-1.21332	6
C16orf59	-0.269506	-0.428803	-0.745146	-1.3237	-1.34496	6
C18orf54	-0.203191	-0.19165	-0.369239	-0.882584	-1.15187	6
C19orf48	-0.049495	-0.081436	-0.404051	-0.79426	-1.03749	6
C1orf112	0.00863	-0.204798	-0.267947	-0.64863	-1.11721	6
[truncated: 323 more rows]

## Sheet: GOrilla_Group1
GO Term	Description	P-value	FDR q-value	Enrichment	N	B	n	b	Genes	Gorilla_Analysis
GO:0000502	proteasome complex	5.49e-36	8.49e-33	26.37	17494	62	321	30	[PSMD6 - proteasome (prosome, macropain) 26s subunit, non-atpase, 6, PSMD14 - proteasome (prosome, macropain) 26s subunit, non-atpase, 14, PSMD11 - proteasome (prosome, macropain) 26s subunit, non-atpase, 11, PSMD13 - proteasome (prosome, macropain) 26s subunit, non-atpase, 13, TXNL1 - thioredoxin-like 1, ADRM1 - adhesion regulating molecule 1, UBXN1 - ubx domain protein 1, PSMA1 - proteasome (pr…	component
GO:0022624	proteasome accessory complex	6.77e-18	5.23e-15	38.47	17494	17	321	12	[PSMC6 - proteasome (prosome, macropain) 26s subunit, atpase, 6, PSMD6 - proteasome (prosome, macropain) 26s subunit, non-atpase, 6, PSMD14 - proteasome (prosome, macropain) 26s subunit, non-atpase, 14, PSMD1 - proteasome (prosome, macropain) 26s subunit, non-atpase, 1, PSMD11 - proteasome (prosome, macropain) 26s subunit, non-atpase, 11, PSMC4 - proteasome (prosome, macropain) 26s subunit, atpas…	component
GO:0005829	cytosol	6.58e-15	3.39e-12	2.12	17494	2705	321	105	[PSMD6 - proteasome (prosome, macropain) 26s subunit, non-atpase, 6, DST - dystonin, IL18 - interleukin 18 (interferon-gamma-inducing factor), FNTA - farnesyltransferase, caax box, alpha, GSR - glutathione reductase, AKR1C1 - aldo-keto reductase family 1, member c1, SDCBP - syndecan binding protein (syntenin), ANXA7 - annexin a7, GAB2 - grb2-associated binding protein 2, CDA - cytidine deaminase,…	component
GO:0044444	cytoplasmic part	1.3e-12	5.01e-10	1.48	17494	7127	321	193	[DST - dystonin, VEZT - vezatin, adherens junctions transmembrane protein, APOPT1 - apoptogenic 1, mitochondrial, MAPRE3 - microtubule-associated protein, rp/eb family, member 3, PQLC2 - pq loop repeat containing 2, MIA2 - melanoma inhibitory activity 2, VMP1 - vacuole membrane protein 1, SERINC3 - serine incorporator 3, IQGAP1 - iq motif containing gtpase activating protein 1, GCNT2 - glucosamin…	component
GO:0005838	proteasome regulatory particle	4.8e-10	1.49e-07	31.79	17494	12	321	7	[PSMD6 - proteasome (prosome, macropain) 26s subunit, non-atpase, 6, PSMD1 - proteasome (prosome, macropain) 26s subunit, non-atpase, 1, PSMD11 - proteasome (prosome, macropain) 26s subunit, non-atpase, 11, PSMC5 - proteasome (prosome, macropain) 26s subunit, atpase, 5, PSMD13 - proteasome (prosome, macropain) 26s subunit, non-atpase, 13, PSMC1 - proteasome (prosome, macropain) 26s subunit, atpas…	component
GO:0005839	proteasome core complex	7.47e-10	1.92e-07	22.95	17494	19	321	8	[PSMB3 - proteasome (prosome, macropain) subunit, beta type, 3, PSMB2 - proteasome (prosome, macropain) subunit, beta type, 2, PSMB1 - proteasome (prosome, macropain) subunit, beta type, 1, PSMA4 - proteasome (prosome, macropain) subunit, alpha type, 4, PSMA3 - proteasome (prosome, macropain) subunit, alpha type, 3, PSMA1 - proteasome (prosome, macropain) subunit, alpha type, 1, PSMB7 - proteasom…	component
GO:0044424	intracellular part	2.55e-07	5.64e-05	1.17	17494	12426	321	267	[DST - dystonin, APOPT1 - apoptogenic 1, mitochondrial, VEZT - vezatin, adherens junctions transmembrane protein, CCDC64 - coiled-coil domain containing 64, PQLC2 - pq loop repeat containing 2, HSF2 - heat shock transcription factor 2, MAPRE3 - microtubule-associated protein, rp/eb family, member 3, TAF1D - tata box binding protein (tbp)-associated factor, rna polymerase i, d, 41kda, MBNL2 - musc…	component
GO:0031982	vesicle	9.99e-07	0.000193	1.6	17494	3164	321	93	[PSMD6 - proteasome (prosome, macropain) 26s subunit, non-atpase, 6, SCPEP1 - serine carboxypeptidase 1, DST - dystonin, VEZT - vezatin, adherens junctions transmembrane protein, IL18 - interleukin 18 (interferon-gamma-inducing factor), CDH1 - cadherin 1, type 1, e-cadherin (epithelial), GSR - glutathione reductase, TBC1D15 - tbc1 domain family, member 15, PSAP - prosaposin, AKR1C1 - aldo-keto re…	component
GO:0031988	membrane-bounded vesicle	1.51e-06	0.00026	1.6	17494	3057	321	90	[PSMD6 - proteasome (prosome, macropain) 26s subunit, non-atpase, 6, SCPEP1 - serine carboxypeptidase 1, DST - dystonin, VEZT - vezatin, adherens junctions transmembrane protein, IL18 - interleukin 18 (interferon-gamma-inducing factor), GSR - glutathione reductase, CDH1 - cadherin 1, type 1, e-cadherin (epithelial), TBC1D15 - tbc1 domain family, member 15, PSAP - prosaposin, AKR1C1 - aldo-keto re…	component
GO:0044422	organelle part	1.93e-06	0.000298	1.3	17494	7449	321	178	[PSMD6 - proteasome (prosome, macropain) 26s subunit, non-atpase, 6, DST - dystonin, VEZT - vezatin, adherens junctions transmembrane protein, PQLC2 - pq loop repeat containing 2, MAPRE3 - microtubule-associated protein, rp/eb family, member 3, CCDC64 - coiled-coil domain containing 64, TAF1D - tata box binding protein (tbp)-associated factor, rna polymerase i, d, 41kda, SYF2 - syf2 pre-mrna-spli…	component
GO:0043230	extracellular organelle	2.01e-06	0.000282	1.66	17494	2628	321	80	[PSMD6 - proteasome (prosome, macropain) 26s subunit, non-atpase, 6, SCPEP1 - serine carboxypeptidase 1, DST - dystonin, IL18 - interleukin 18 (interferon-gamma-inducing factor), GSR - glutathione reductase, CDH1 - cadherin 1, type 1, e-cadherin (epithelial), TBC1D15 - tbc1 domain family, member 15, PSAP - prosaposin, AKR1C1 - aldo-keto reductase family 1, member c1, RHOQ - ras homolog family mem…	component
[truncated: 215 more rows]

## Sheet: GOrilla_Group2
GO Term	Description	P-value	FDR q-value	Enrichment	N	B	n	b	Genes	Gorilla_Analysis
[truncated: 209 more rows]

## Sheet: GOrilla_Group4
GO Term	Description	P-value	FDR q-value	Enrichment	N	B	n	b	Genes	Gorilla_Analysis
[truncated: 113 more rows]

[truncated: 2 more sheets: GOrilla_Group5, GOrilla_Group6]
