# Supplementary material for: Compromising the 19S proteasome complex protects cells from reduced flux through the proteasome
Source: eLife. 2015 Sep 1;4:e08467. doi: 10.7554/eLife.08467 (PMC4551903; doi:10.7554/eLife.08467)
Supplement: Supplementary file 4. — Genomics of drug sensitivity in cancer analysis. DOI: http://dx.doi.org/10.7554/eLife.08467.019 [file elife08467s004.xlsx]

## Sheet: Garn Lines with Onc Expression 
Cell Line	BORT_IC 50 (Garnett data)	MG132_IC 50 (Garnett Data)	PSMC/D AVG	PSMA/B AVG
NCI-H1838	1.4318	5.6038	3.58538	5.76851
IMR-5	1.2266	5.2016	3.57739	5.57202
U-698-M	0.81632	4.2278	3.82604	5.90811
COLO-824	0.23253	2.6946	3.39303	5.08917
P31-FUJ	0.10683	3.0192	3.69592	5.71414
KY821	0.035408	4.518	3.66507	5.79254
RPMI-8866	0.006257	4.3142	3.54315	5.67261
TC-YIK	-0.24716	3.9127	3.86531	5.91344
MS-1	-0.2752	5.477	3.59844	5.5543
DMS-153	-0.29191	4.8019	3.28564	5.38461
SUP-T1	-0.37682	4.9678	3.78595	5.67486
SCC-15	-0.40426	4.2814	4.3576	6.18696
MSTO-211H	-0.55467	2.6909	4.19272	5.84327
J-RT3-T3-5	-0.63004	2.9656	3.52385	5.58894
NCI-H889	-0.77237	4.6467	3.30701	5.21509
CPC-N	-0.9069	3.1789	3.39287	5.26909
COLO-668	-0.90741	4.4017	3.64575	5.55803
NCI-H226	-0.90824	5.241	4.4568	6.39164
TUR	-0.9248	5.1232	3.04122	5.18887
DEL	-0.93835	3.7243	3.55219	5.69109
CA46	-0.9845	2.338	3.12662	4.9924
SNU-C1	-1.0159	3.444	3.8141	5.815
THP-1	-1.1314	5.5787	3.77086	5.70993
SCH	-1.1325	4.1103	3.90929	5.68581
NCI-H1522	-1.1807	4.2342	3.76916	5.43772
LNCaP-Clone-FGC	-1.2199	3.3988	3.95436	5.77198
NCI-H2171	-1.2416	4.3747	3.97394	5.91488
KASUMI-1	-1.2621	1.9239	3.96139	5.79771
SK-MEL-2	-1.2662	4.1587	3.76186	5.66882
EW-22	-1.3327	4.6652	4.16121	5.98115
NCI-H1299	-1.3405	3.6418	4.26101	5.87536
COR-L279	-1.3776	3.2881	3.11446	5.22993
NCI-H1155	-1.4683	4.3166	3.68214	5.05448
NCI-H1395	-1.56	4.0744	3.62058	5.17058
KM-H2	-1.6243	0.82874	4.45676	5.95212
NCI-H209	-1.627	1.6474	4.28003	6.19153
NCI-H510A	-1.6854	4.8467	4.21071	6.29645
NCI-H1304	-1.7766	3.046	3.7417	5.61858
SCLC-21H	-1.8363	2.3665	3.70045	5.56036
NCI-H524	-1.8382	2.4834	3.63852	5.448
BV-173	-2.0979	4.6888	3.45507	5.48547
MHH-CALL-2	-2.1568	4.2494	3.35719	5.50649
NCI-H1650	-2.1603	1.425	3.65009	5.57218
ST486	-2.171	3.2233	3.8268	5.78391
GR-ST	-2.1773	3.0642	4.1577	6.06662
NCI-H1770	-2.278	5.0516	3.80213	5.7654
RH-1	-2.3041	1.2201	4.37442	6.14369
AM-38	-2.4295	2.5308	3.32904	5.24072
RL	-2.4524	1.6818	3.65671	5.5345
CAL-148	-2.503	2.8892	3.8622	5.9143
SK-N-FI	-2.5232	1.8654	4.34876	6.1305
EW-11	-2.5443	2.444	3.97429	6.02083
EW-13	-2.5541	3.5233	3.90005	5.80095
ALL-PO	-2.5555	1.7295	3.0833	5.22243
KP-N-YS	-2.5674	4.9398	4.48738	6.20912
KMS-12-PE	-2.5739	1.3022	4.26679	6.20662
MRK-nu-1	-2.7836	2.5798	3.82256	5.64105
LP-1	-2.7923	1.5526	3.38718	5.22385
P30-OHK	-2.9075	5.6484	3.57473	5.76649
NCI-N87	-2.9154	2.62	3.79919	5.58189
TALL-1	-2.9204	5.2898	3.06146	5.45207
RS4-11	-2.9783	4.4098	3.31227	5.2471
DMS-79	-2.9817	4.7654	3.71792	5.76488
NCI-H716	-3.0199	4.4177	3.22124	5.30505
RPMI-6666	-3.0815	3.0615	3.46767	5.5675
L-428	-3.1267	3.5483	3.58383	5.52202
SKM-1	-3.1552	1.312	3.6999	5.64179
NCI-H2227	-3.2067	0.47971	4.10041	5.5998
SHP-77	-3.2694	1.9775	4.29096	6.03451
D-283MED	-3.2757	2.188	4.29968	6.05722
MDA-MB-134-VI	-3.328	4.999	3.79771	5.50599
C8166	-3.3326	5.8445	3.83017	5.93504
UACC-812	-3.34	4.2416	4.02911	5.86812
ES3	-3.347	1.4652	4.01861	5.86366
KARPAS-422	-3.3512	2.5455	3.47663	5.65815
NCI-H526	-3.4252	4.3642	3.79596	5.65722
EW-3	-3.487	4.5529	3.63118	5.46264
OCI-AML2	-3.5169	1.9464	3.3684	5.52209
ECC4	-3.5476	4.5415	3.67972	5.40314
WSU-NHL	-3.5617	4.6975	3.75979	5.6349
NH-12	-3.5873	2.3266	4.00997	5.79973
REH	-3.6339	5.4665	3.42196	5.50832
LS-1034	-3.6591	2.8725	4.11098	5.87206
HDLM-2	-3.7075	3.0389	4.02211	6.1043
EC-GI-10	-3.72	2.3705	4.03491	5.82608
IM-9	-3.7491	3.0264	3.57527	5.70112
DOHH-2	-3.753	4.3168	3.63862	5.74378
SIMA	-3.7561	1.6691	4.53974	5.58989
EW-12	-3.7647	4.9747	3.69347	6.1089
HCC2157	-3.7666	2.8608	3.68052	5.18534
NCI-H82	-3.7715	4.276	3.89762	5.67716
IST-MES1	-3.7824	0.33796	3.92401	5.57988
NCI-H446	-3.8545	4.6028	4.11421	5.94177
SF539	-3.879	5.2613	4.2163	5.95472
TE-6	-3.9078	1.3726	3.96159	5.8422
HCC2218	-3.9374	1.244	3.8264	5.26314
DG-75	-3.984	4.7305	3.46117	5.37575
NCCIT	-3.9978	-1.1462	3.94424	5.78008
EoL-1-cell	-4.0003	3.7877	3.63276	5.62517
EB2	-4.013	2.6283	3.78026	5.7687
NB14	-4.0183	4.991	3.9289	5.74251
EW-18	-4.0195	0.70476	4.13182	6.07735
MFM-223	-4.0224	0.91977	3.9821	5.94762
COLO-800	-4.0378	3.3427	3.89082	5.81266
GOTO	-4.0711	2.831	4.25107	6.09699
NCI-H1436	-4.0741	4.287	4.4438	6.24679
U-87-MG	-4.0886	3.2871	4.11193	6.16288
TGW	-4.1054	1.865	3.65588	5.34213
JAR	-4.1269	3.4462	4.53389	6.25789
NB7	-4.1405	4.562	4.34554	6.1545
JVM-3	-4.3432	0.66219	3.57655	5.75281
NCI-H23	-4.4127	0.18573	4.23949	6.15716
HCC1599	-4.4301	4.3158	3.48687	5.14749
ES5	-4.5681	1.4822	3.69136	5.75941
NCI-H2081	-4.5959	0.43952	4.08216	5.97381
CTB-1	-4.6384	-0.24904	3.61825	5.69339
DMS-114	-4.6436	0.36838	4.03632	5.51138
SK-NEP-1	-4.709	4.3185	4.23281	6.00704
ATN-1	-4.7232	4.3109	3.85351	5.66339
NB6	-4.7705	3.4324	4.03217	5.71273
MN-60	-4.8106	4.6977	3.94045	5.97645
L-363	-4.8664	3.4724	4.16423	5.94057
LU-134-A	-4.9083	4.4205	3.81617	5.94111
JVM-2	-4.9224	2.6928	3.69203	5.83793
SU-DHL-1	-4.9284	0.53814	3.70282	5.59722
NCI-H345	-4.9339	3.0476	4.11191	5.79078
NB1	-4.9797	3.2066	4.10881	5.83706
NCI-H2196	-4.9902	4.1147	4.17761	6.11446
GDM-1	-4.9953	-1.0469	3.46433	5.54779
BC-3	-5.0189	2.7342	3.63881	5.39028
D-502MG	-5.0554	0.51408	3.87339	5.73186
LU-65	-5.1429	0.12003	3.20356	5.08449
EW-1	-5.2376	-1.5584	4.00315	5.98798
SW962	-5.2576	4.0043	3.6359	5.50034
LU-139	-5.2734	2.5574	3.75043	5.4155
CHP-126	-5.2857	3.0735	3.15626	5.06924
SBC-1	-5.2969	3.742	4.09088	6.04401
JiyoyeP-2003	-5.2985	2.2293	3.79585	5.68522
MHH-NB-11	-5.3157	2.587	3.74924	5.52613
MHH-PREB-1	-5.3266	3.6823	3.75226	5.51387
IST-SL1	-5.3648	-1.6047	4.17564	6.04317
HL-60	-5.3672	3.0055	3.66397	5.7998
NALM-6	-5.405	1.9268	3.56338	5.6062
Raji	-5.4115	0.3496	3.95943	5.97231
NOMO-1	-5.4425	1.98	3.534	5.63908
TE-12	-5.4609	2.6174	3.52772	5.5099
LB647-SCLC	-5.4675	1.518	4.16176	5.97905
OMC-1	-5.4767	2.1426	4.06166	5.89392
NCI-H2141	-5.51	0.51472	4.15755	6.00894
HD-MY-Z	-5.5381	-1.4566	4.40518	5.82663
RCC10RGB	-5.5387	3.6431	3.40532	4.97171
COLO-320-HSR	-5.5428	1.3234	3.43133	5.35121
RL95-2	-5.5746	2.0929	4.27834	6.11928
LC-1F	-5.5898	0.43953	4.49933	6.27047
NMC-G1	-5.6059	1.9049	3.26641	5.09419
COLO 684	-5.6095	-0.098071	3.14528	4.68483
DJM-1	-5.619	0.70583	3.92056	5.57451
EVSA-T	-5.6271	-0.69493	3.94755	5.68271
no-11	-5.641	0.70855	3.36409	5.15325
KARPAS-45	-5.6431	0.039378	3.80511	5.76606
HCC1187	-5.6449	4.3517	3.81433	6.0027
LOXIMVI	-5.655	4.1243	4.19198	6.00803
RPMI-8402	-5.6561	4.0767	3.6205	5.51889
MEG-01	-5.6582	1.28	3.8897	5.84192
LAMA-84	-5.6582	-1.5209	3.37515	5.19252
COR-L88	-5.6622	2.5602	3.44671	5.20255
TE-15	-5.6747	0.65427	3.51089	5.7391
DB	-5.6815	2.6382	3.62105	5.37228
LB996-RCC	-5.6836	3.7104	4.38765	6.23159
NEC8	-5.6988	-2.1207	4.40832	6.24199
SK-N-DZ	-5.7262	2.0426	4.13126	5.90888
CW-2	-5.7416	3.803	3.44024	5.37206
MONO-MAC-6	-5.7751	-0.62342	3.80173	5.69229
CGTH-W-1	-5.7762	3.6083	3.64194	5.46346
KARPAS-299	-5.7889	4.2548	4.09148	5.92538
HT	-5.801	3.8221	3.67177	5.5124
SW954	-5.8439	3.8589	4.20002	6.05185
MOLT-16	-5.8454	-1.22	3.9209	5.77515
C2BBe1	-5.847	-1.2763	3.47271	5.24402
ETK-1	-5.8629	3.3444	3.61139	5.54945
CTV-1	-5.8784	2.3123	3.33902	5.38358
EW-16	-5.8956	0.27268	4.30474	5.89903
EB-3	-5.9305	1.6155	3.42268	5.39324
LB1047-RCC	-5.9656	2.0441	4.24543	6.06963
KNS-81-FD	-5.9982	-1.1933	4.35954	6.13538
NB69	-6.0075	3.5159	3.77065	6.00591
NCI-H64	-6.0166	3.6912	3.68011	5.30743
ARH-77	-6.0386	1.7353	3.90155	6.11572
SCC-3	-6.0446	1.1341	3.36712	5.3556
RPMI-8226	-6.0552	4.4333	4.25094	6.31376
NB10	-6.0647	2.0789	3.28365	4.93034
BC-1	-6.0692	1.6103	3.61543	5.64616
NB5	-6.0859	4.2534	4.09909	5.85842
KMOE-2	-6.1042	2.978	3.92678	5.72376
SJSA-1	-6.1132	2.2073	3.65115	5.49172
KGN	-6.1411	0.049218	3.90428	5.63488
EKVX	-6.1488	0.033842	3.70278	5.58156
MOLT-4	-6.1505	2.935	3.64605	5.85047
HH	-6.1531	-1.1118	3.75739	5.67318
KE-37	-6.1537	-2.0191	3.72278	5.76154
BL-70	-6.155	-0.36546	3.34653	5.37302
GT3TKB	-6.1584	1.6442	3.77489	5.95332
NOS-1	-6.1602	2.4878	4.35462	6.19179
EW-24	-6.1776	3.4765	3.82332	5.71713
LAN-6	-6.1879	-1.1615	4.13417	5.47038
NB17	-6.1968	-0.84468	4.30876	5.89438
LS-123	-6.2048	3.2149	4.01433	5.89351
NB13	-6.2136	2.5633	4.12389	6.35034
NKM-1	-6.2152	1.3281	3.90216	5.76334
697	-6.2208	2.6708	3.28188	5.60787
BE-13	-6.2502	4.8982	3.6132	5.85207
MPP-89	-6.2715	3.7516	3.70424	5.79105
Becker	-6.301	-0.2279	3.97087	5.91265
NCI-H1092	-6.3183	-0.94562	3.52384	5.32258
NCI-H2126	-6.3209	-0.46731	4.0579	5.8738
LC4-1	-6.3243	-0.82995	3.53277	5.6295
U-266	-6.3425	1.8748	3.99123	5.74711
KURAMOCHI	-6.3633	0.11666	3.37159	5.39624
TGBC1TKB	-6.3741	2.4345	3.89334	5.91147
GCIY	-6.4223	1.6997	4.03291	5.92621
HEL	-6.4312	-1.6865	3.55449	5.44722
NB12	-6.4628	1.2806	3.95712	5.53587
LS-411N	-6.4848	0.52949	3.41667	5.32245
PF-382	-6.5223	-1.7894	3.81057	5.78865
ECC12	-6.5907	0.86685	4.15728	6.01138
CAS-1	-6.5957	-1.8655	3.9353	5.66679
L-540	-6.5961	0.11189	3.91889	5.87548
DU-4475	-6.5979	-1.6267	3.52058	5.52527
OPM-2	-6.6256	-2.2562	4.07253	5.73472
IST-SL2	-6.6382	0.69939	4.15401	5.95453
CMK	-6.6513	-1.1673	3.50683	5.46972
Calu-6	-6.6562	1.7267	3.83554	5.52268
A3-KAW	-6.6582	3.9081	3.58178	5.61063
K5	-6.6614	2.5608	3.95173	5.79831
KM12	-6.6675	-0.15706	3.69136	5.561
SR	-6.6806	2.3996	3.57144	5.84228
BL-41	-6.6846	-2.6668	3.92538	5.49297
Daudi	-6.7062	2.9404	3.03441	5.3431
TE-8	-6.7342	-1.0706	4.18447	6.05984
HAL-01	-6.7409	1.5196	3.38108	5.45563
EM-2	-6.7588	1.8978	3.81963	5.26029
CCRF-CEM	-6.7885	-0.74078	3.74713	5.83179
D-392MG	-6.8099	-1.6547	4.3824	5.90647
MZ7-mel	-6.8184	-1.3328	3.87806	5.7937
SK-MM-2	-6.8199	2.4686	4.14379	5.8612
VA-ES-BJ	-6.8241	-1.5025	3.86977	5.62026
RKO	-6.8488	1.6552	4.16498	5.70359
TE-1	-6.8746	-0.79587	4.25875	6.31882
TE-10	-6.8783	-0.036349	4.06907	5.96053
PSN1	-6.897	0.23914	3.78643	5.56045
SW872	-6.9114	-0.41963	3.73085	5.61442
HC-1	-6.9333	0.32331	3.76879	6.15007
KALS-1	-6.9857	-0.76392	3.784	5.51926
SF268	-6.9883	-0.42097	4.30596	6.08246
IST-MEL1	-6.9943	2.2764	3.29625	5.10191
RXF393	-6.9979	-1.3857	3.54145	5.55775
NCI-H1355	-7.0184	-0.3766	4.05791	5.96713
QIMR-WIL	-7.0257	0.77363	3.81151	5.74435
TE-5	-7.0531	-1.9464	4.21131	5.90948
SK-LMS-1	-7.0656	-1.6449	3.85641	5.51919
SW684	-7.1055	0.25199	4.32844	5.8788
ML-2	-7.1055	-2.1366	3.51073	5.28504
D-263MG	-7.1223	-1.8322	4.18891	5.72242
LB2241-RCC	-7.1254	-1.9486	3.78567	5.60787
ES7	-7.174	-0.10925	4.16859	5.98575
GI-1	-7.1765	0.38616	3.74322	5.56763
LS-513	-7.2098	-0.4042	3.56677	5.39797
KINGS-1	-7.2342	-1.9112	3.8203	5.42635
UACC-257	-7.2499	-2.1264	3.81389	5.58909
SF126	-7.2625	-0.010339	3.87026	5.72367
LB373-MEL-D	-7.2645	-1.4189	4.31294	5.93096
Ramos-2G6-4C10	-7.2745	3.5351	3.62736	5.56362
TK10	-7.2949	-1.369	4.13084	5.88185
D-336MG	-7.3278	1.3892	3.95245	5.85003
BB49-HNC	-7.3362	-0.71139	4.13322	6.03917
HOP-62	-7.3425	-2.2119	4.07012	5.65144
LB831-BLC	-7.3533	-1.643	3.98519	5.98491
GI-ME-N	-7.363	-1.6448	4.04867	5.76694
A4-Fuk	-7.3812	1.8052	3.69781	5.54554
HT-144	-7.4597	-1.9736	3.57851	5.39172
NCI-H747	-7.5255	-0.99147	4.17243	6.11413
CESS	-7.5271	-1.7684	3.56474	5.60274
HUTU-80	-7.537	1.8514	4.01009	5.84161
DSH1	-7.6407	-2.9395	3.66817	5.33866
LB771-HNC	-7.6534	-2.5212	4.31723	5.68096
CP66-MEL	-7.6559	-2.5902	4.48544	6.11711
OCUB-M	-7.7132	-3.2868	4.44764	5.68845
MFH-ino	-7.7216	-2.1973	4.16761	5.82405
OS-RC-2	-7.7282	-0.73455	4.09381	5.83494
HCE-T	-7.7302	0.89561	3.94504	5.9836
ES1	-7.7523	0.076226	4.22438	6.07062
LB2518-MEL	-7.7638	-3.2807	4.19784	5.75652
ACN	-7.7821	-1.4855	3.7779	5.66107
D-247MG	-7.7911	-2.6298	3.78527	5.56898
HCC2998	-7.7942	-0.063435	3.85381	5.7653
MZ2-MEL	-7.8072	-1.7396	3.66401	5.61226
ES8	-7.8244	-1.3958	4.00662	5.9225
KS-1	-7.986	-2.7398	3.69083	5.18415
BB30-HNC	-8.0005	0.5463	4.07779	6.38139
ONS-76	-8.0164	-2.0452	3.78266	5.68139
D-542MG	-8.02	-2.8207	3.95182	5.85645
BB65-RCC	-8.098	-0.56545	3.78665	5.80022
LOUCY	-8.1354	-1.3682	3.61127	5.59239
OVCAR-4	-8.1479	-2.2129	3.84704	5.89859
LXF-289	-8.2214	-2.6499	3.95058	5.71594
KNS-42	-8.2629	-3.1143	4.1552	5.6697
8-MG-BA	-8.2949	-0.92038	3.74207	5.40336
NTERA-S-cl-D1	-8.3207	-2.8521	4.65302	6.39882
A101D	-8.3978	-3.4177	3.77533	5.50376
MMAC-SF	-8.439	-2.6216	4.2919	6.07517
no-10	-8.4691	-2.4181	4.01077	5.82952
A253	-8.4758	-1.8246	4.35308	6.19575
TE-9	-8.6099	-0.49375	3.6961	5.71848
SK-UT-1	-8.722	-1.5119	3.84294	5.28002
ES6	-13.073	-4.3382	4.05519	6.15274
